# Supplementary material for: Effects of Drying Methods on Morphological Characteristics, Metabolite Content, and Antioxidant Capacity of Cordyceps sinensis
Source: Foods. 2024 May 24;13(11):1639. doi: 10.3390/foods13111639 (PMC11171906; doi:10.3390/foods13111639)
Supplement: Supplementary file 1 [file foods-13-01639-s001.zip]

Archive with 7 entries (7 files):
- Figure S1.pdf
- Figure S2.pdf
- Figure S3.pdf
- Table S1.xlsx
- Table S2.csv
- Table S2.xlsx
- Table S3.xlsx
