# Supplementary material for: Effects of Drying Methods on Morphological Characteristics, Metabolite Content, and Antioxidant Capacity of Cordyceps sinensis
Source: Foods. 2024 May 24;13(11):1639. doi: 10.3390/foods13111639 (PMC11171906; doi:10.3390/foods13111639)
Supplement: Supplementary file 1 [file foods-13-01639-s001.zip › Table S1.xlsx]

## Sheet: Table S1
ID	Metabolite	代谢物	Metab ID	level	KEGG Pathway ID	KEGG Pathway Description	Library ID	Adducts	Formula	Retention time	通路	KEGG Compound ID	Mode	KEGG Compound First Category	KEGG Compound Second Category	KEGG Pathway First Category	KEGG Pathway Second Category	HMDB Superclass	HMDB Class	M/Z	RSD	Fragmentation Score	Theoretical Fragmentation Score	Mass Error	CAS ID	HMDB Subclass	YG1	YG2	YG3	YG4	YG5	YG6	DG1	DG2	DG3	DG4	DG5	DG6	HG1	HG2	HG3	HG4	HG5	HG6	CK1	CK2	CK3	CK4	CK5
pos_1	5-Hexyl-2-furanoctanoic acid	5-己基-2-呋喃甲酸	metab_0	B(ii)	-	-	HMDB0112099	M+Na, M+2Na-H, M+CH3OH+H, 2M+Na, M+H, M+H-H2O, M+H-2H2O	C18H30O3	6.601	-	C13798	pos	-	-	-	-	Lipids and lipid-like molecules	Fatty Acyls	295.226	0.0835197	-	56.4	-2.14446	-	Fatty acids and conjugates	6.7	6.472	6.455	6.455	6.448	6.477	6.34	6.365	6.358	6.351	6.343	6.345	6.46	6.317	6.327	6.323	6.31	6.299	7.728	7.771	7.958	8.053	8.059
pos_1001	Piperidine	哌啶	metab_4	B(i)	-	-	HMDB0034301	M+H	C5H11N	1.7917	-	C01746	pos	-	-	-	-	Organoheterocyclic compounds	Piperidines	86.0969	0.0318332	68.2	-	5.02771	110-89-4	Not Available	7.677	7.668	7.657	7.658	7.645	7.657	7.718	7.72	7.715	7.721	7.717	7.715	7.742	7.719	7.733	7.726	7.73	7.725	7.725	7.76	7.771	7.796	7.79
pos_1002	L-Isoleucine	L-异亮氨酸	metab_5	B(i)	map01100;map01110;map00280;map00290;map01210;map02010;map01230;map00460;map00970	Metabolic pathways;Biosynthesis of secondary metabolites;Valine, leucine and isoleucine degradation;Valine, leucine and isoleucine biosynthesis;2-Oxocarboxylic acid metabolism;ABC transporters;Biosynthesis of amino acids;Cyanoamino acid metabolism;Aminoacyl-tRNA biosynthesis	PW_C000112;HMDB0000557;HMDB0000172;MJDBOTE0001077	M+H	C6H13NO2	1.7917	代谢途径;次级代谢产物的生物合成;缬氨酸、亮氨酸和异亮氨酸降解;缬氨酸、亮氨酸和异亮氨酸生物合成;2-氧羰基酸代谢;ABC转运蛋白;氨基酸的生物合成;氰基氨基酸代谢;氨酰tRNA生物合成	C00407	pos	Peptides	Amino acids	Metabolism;Metabolism;Metabolism;Metabolism;Metabolism;Environmental Information Processing;Metabolism;Metabolism;Genetic Information Processing	Global and overview maps;Global and overview maps;Amino acid metabolism;Amino acid metabolism;Global and overview maps;Membrane transport;Global and overview maps;Metabolism of other amino acids;Translation	Organic acids and derivatives	Carboxylic acids and derivatives	132.102	0.039992	67.1	-	-0.850214	1509-34-8;73-32-5	Amino acids, peptides, and analogues	8.576	8.556	8.553	8.555	8.544	8.551	8.618	8.616	8.612	8.617	8.616	8.614	8.638	8.618	8.633	8.627	8.628	8.625	8.625	8.665	8.673	8.703	8.696
pos_1008	Rimiterol	里米特罗	metab_11	B(ii)	-	-	HMDB0257235	M+NH4	C12H17NO3	1.8075	-	-	pos	-	-	-	-	Benzenoids	Phenols	241.154	0.0403114	-	40.7	-2.20042	-	Benzenediols	7.75	7.743	7.721	7.728	7.724	7.726	7.711	7.707	7.701	7.703	7.704	7.704	7.717	7.689	7.715	7.703	7.706	7.703	7.327	7.366	7.372	7.406	7.401
pos_1011	Valylvaline	缬氨酸	metab_14	B(ii)	-	-	HMDB0029140	M+H	C10H20N2O3	1.8154	-	-	pos	-	-	-	-	Organic acids and derivatives	Carboxylic acids and derivatives	217.154	0.0232177	-	32.2	-1.75291	3918-94-3	Amino acids, peptides, and analogues	5.567	5.559	5.514	5.529	5.537	5.527	5.658	5.67	5.679	5.653	5.655	5.656	5.539	5.545	5.568	5.495	5.553	5.506	5.174	5.244	5.271	5.262	5.173
pos_1013	VIDARABINE	-	metab_16	B(i)	-	-	HMDB0014340	M+H	C10H13N5O4	1.8154	-	C07195	pos	-	-	-	-	Nucleosides, nucleotides, and analogues	Purine nucleosides	268.103	0.0380757	46.9	-	-2.50312	24356-66-9	Not Available	5.405	5.372	5.432	5.316	5.39	5.342	6.243	6.211	6.269	6.222	6.241	6.266	6.185	6.14	6.123	6.158	6.1	6.074	5.233	5.187	5.166	5.285	5.289
pos_103	Glutamylleucine	谷氨酰胺亮氨酸	metab_33	B(ii)	-	-	HMDB0028823	M+Na, 2M+H, M+H-H2O	C11H20N2O5	2.9336	-	-	pos	-	-	-	-	Organic acids and derivatives	Carboxylic acids and derivatives	243.133	0.0657592	-	37.7	-1.72719	5969-52-8	Amino acids, peptides, and analogues	5.9	5.822	5.851	5.83	5.836	5.795	6.009	5.989	6.02	5.951	6.017	5.98	5.829	5.879	5.806	5.859	5.83	5.904	5.557	5.596	5.674	5.611	5.686
pos_104	Dexpanthenol	-	metab_43	B(i)	map00770	Pantothenate and CoA biosynthesis	HMDB0304820;HMDB0004231	M+H, M+Na, M+H-H2O	C9H19NO4	2.9416	泛酸和辅酶A生物合成	C05944	pos	-	-	Metabolism	Metabolism of cofactors and vitamins	Lipids and lipid-like molecules	Fatty Acyls	206.138	0.0233013	49.1	-	-1.60713	81-13-0	Fatty amides	6.081	6.049	6.02	6.048	6.021	6.018	6.108	6.093	6.094	6.101	6.106	6.107	6.028	6.01	6.033	6.035	6.028	6.025	6.546	6.563	6.572	6.608	6.589
pos_1046	2-Hydroxyadipic acid	2-羟基己二酸	metab_47	B(ii)	-	-	LMFA01170049;HMDB0000321	M+H-H2O	C6H10O5	2.2115	-	C02360	pos	-	-	-	-	Lipids and lipid-like molecules	Fatty Acyls	145.049	0.0687156	-	56.8	-1.19885	18294-85-4	Fatty acids and conjugates	6.548	6.504	6.524	6.562	6.533	6.633	6.557	6.591	6.625	6.649	6.624	6.645	6.677	6.657	6.677	6.66	6.691	6.675	6.763	6.882	6.89	6.975	6.942
pos_105	(3R)-3-Hydroxy-N-[(3S)-2-oxooxolan-3-yl]butanamide	（3R）-3-羟基-N-[（3S）-2-氧代烷-3-基]丁酰胺	metab_51	B(ii)	-	-	HMDB0243607	M+H-2H2O, M+H-H2O, M+CH3OH+H	C8H13NO4	2.9177	-	-	pos	-	-	-	-	Organic acids and derivatives	Carboxylic acids and derivatives	220.118	0.0418835	-	36.3	-1.74654	-	Amino acids, peptides, and analogues	6.277	6.255	6.237	6.252	6.233	6.221	6.153	6.166	6.164	6.165	6.142	6.16	6.193	6.164	6.17	6.18	6.17	6.174	6.499	6.519	6.521	6.559	6.55
pos_1060	Rose oxide (cis)	-	metab_61	B(ii)	-	-	HMDB0304731	M+H-2H2O	C21H24O9	2.4502	-	C10288	pos	-	-	-	-	Phenylpropanoids and polyketides	Stilbenes	385.128	0.0389642	-	46.3	-0.756111	-	Stilbene glycosides	6.097	6.057	6.02	6.039	6.037	6.013	6.694	6.716	6.675	6.673	6.677	6.672	6.571	6.552	6.574	6.561	6.583	6.567	4.186	4.467	4.253	4.279	4.48
pos_1065	Adenosine	腺苷	metab_65	B(i)	map01100;map02010;map01232;map00230	Metabolic pathways;ABC transporters;Nucleotide metabolism;Purine metabolism	HMDB0000050;HMDB0247583;PW_C000034;MJDBOTE0000767	M+H	C10H13N5O4	2.538	代谢途径;ABC转运蛋白;-;嘌呤代谢	C00212	pos	Nucleic acids	Nucleosides	Metabolism;Environmental Information Processing;Metabolism;Metabolism	Global and overview maps;Membrane transport;Global and overview maps;Nucleotide metabolism	Nucleosides, nucleotides, and analogues	Purine nucleosides	268.103	0.0399318	90.2	-	-2.33719	58-61-7	Not Available	6.448	6.434	6.41	6.432	6.422	6.422	7.17	7.184	7.166	7.173	7.161	7.162	7.114	7.096	7.118	7.096	7.111	7.098	6.334	6.379	6.388	6.413	6.407
pos_1067	Dihydrolipoamide	二氢脂酰胺	metab_67	B(ii)	-	-	HMDB0000985;PW_C000782;LMFA08010019	2M+H	C8H17NOS2	2.546	-	C00579	pos	-	-	-	-	Lipids and lipid-like molecules	Fatty Acyls	415.156	0.0469555	-	33.2	-2.98191	3884-47-7	Fatty amides	4.999	4.955	4.95	4.948	4.948	4.954	5.192	5.215	5.249	5.184	5.039	5.123	5.143	5	4.985	5.169	5.205	5.067	5.957	6.054	6.084	6.07	6.062
pos_1072	4-Pyridoxic Acid	4-吡啶氧酸	metab_73	B(i)	map01100;map00750	Metabolic pathways;Vitamin B6 metabolism	PW_C000011;HMDB0000017	M+H	C8H9NO4	2.5858	代谢途径;维生素B6代谢	C00847	pos	-	-	Metabolism;Metabolism	Global and overview maps;Metabolism of cofactors and vitamins	Organoheterocyclic compounds	Pyridines and derivatives	184.06	0.0394014	89.8	-	-0.130104	82-82-6	Pyridinecarboxylic acids and derivatives	6.581	6.654	6.534	6.602	6.539	6.618	6.359	6.411	6.351	6.401	6.355	6.389	6.457	6.386	6.456	6.383	6.459	6.418	6.166	6.17	6.169	6.154	6.158
pos_1075	Arg Leu	-	metab_76	B(i)	-	-	-	M+H	C12H25N5O3	2.6097	-	-	pos	-	-	-	-	-	-	288.202	0.0196436	73.2	-	-2.43273	-	-	5.797	5.827	5.771	5.809	5.792	5.799	6.001	6.042	6.009	6.051	5.987	6.008	5.982	5.97	6.026	5.967	5.987	5.968	6.037	6.049	6.045	6.081	6.08
pos_1078	PA(14:0/18:1(12Z)-2OH(9,10))	-	metab_79	B(ii)	-	-	HMDB0263008	M+2Na	C35H67O10P	2.6417	-	-	pos	-	-	-	-	Not Available	Not Available	362.21	0.0386376	-	50.3	-7.8666	-	Not Available	4.536	4.492	4.487	4.485	4.485	4.491	4.532	4.524	4.527	4.522	4.52	4.521	4.553	4.519	4.522	4.517	4.513	4.525	5.722	5.762	5.724	5.79	5.816
pos_1079	Methyldopa	甲基多巴	metab_80	B(i)	-	-	HMDB0251525;HMDB0011754;MJDBOTE0001405	M+H	C10H13NO4	2.6576	-	C07194	pos	-	-	-	-	Phenylpropanoids and polyketides	Phenylpropanoic acids	212.091	0.034885	63.6	-	-1.54176	555-30-6	Not Available	6.098	6.115	6.086	6.09	6.082	6.108	6.156	6.171	6.159	6.167	6.133	6.159	6.129	6.1	6.134	6.098	6.108	6.118	5.569	5.618	5.588	5.635	5.624
pos_108	Elenolide	埃利诺利德	metab_81	B(ii)	-	-	HMDB0030018	M+H, M+NH4, M+H-H2O	C11H12O5	2.8235	-	C09506	pos	-	-	-	-	Organoheterocyclic compounds	Pyrans	242.102	0.0373214	-	50.6	-2.24444	24582-91-0	Pyranones and derivatives	7.586	7.571	7.561	7.562	7.566	7.558	7.505	7.478	7.495	7.466	7.481	7.492	7.552	7.544	7.54	7.549	7.537	7.543	6.836	6.92	6.938	6.957	6.984
pos_1086	N6-(1,2-Dicarboxyethyl)-AMP	N6-（1,2-二羧乙基）-腺嘌呤核糖核苷酸	metab_88	B(i)	map01100;map00250;map01232;map00230;map01240	Metabolic pathways;Alanine, aspartate and glutamate metabolism;Nucleotide metabolism;Purine metabolism;Biosynthesis of cofactors	-	M+H	C14H18N5O11P	2.6896	代谢途径;丙氨酸、天冬氨酸和谷氨酸代谢;-;嘌呤代谢;-	C03794	pos	-	-	Metabolism;Metabolism;Metabolism;Metabolism;Metabolism	Global and overview maps;Amino acid metabolism;Global and overview maps;Nucleotide metabolism;Global and overview maps	-	-	464.08	0.0274743	86.5	-	-2.12721	19046-78-7	-	5.721	5.726	5.715	5.718	5.71	5.743	6.193	6.204	6.196	6.212	6.182	6.198	6.296	6.262	6.331	6.277	6.31	6.28	3.971	4.01	4.364	4.079	4.073
pos_1088	5-Methyl-2-furaldehyde	-	metab_90	B(i)	-	-	HMDB0033002	M+H	C6H6O2	2.7054	-	C11115	pos	-	-	-	-	Organic oxygen compounds	Organooxygen compounds	111.044	0.0394913	66.8	-	1.87052	620-02-0	Carbonyl compounds	6.003	6.122	6.019	6.058	6.02	6.079	5.976	6.003	5.982	6.013	5.98	6.023	6.076	5.997	6.057	6.013	6.06	6.022	5.894	5.902	5.889	5.872	5.891
pos_11	N6-2-(4-Aminophenyl)ethyladenosine	-	metab_103	B(i)	-	-	-	M+H, M+K, M+NH4, M+Na, M+H-H2O	C18H22N6O4	6.2928	-	-	pos	-	-	-	-	-	-	387.179	0.0673916	32.9	-	4.73157	-	-	7.813	7.74	7.738	7.728	7.731	7.745	7.737	7.725	7.687	7.702	7.701	7.678	7.779	7.759	7.74	7.74	7.699	7.727	7.688	7.745	7.794	7.842	7.847
pos_1101	L-Dopa	左旋多巴	metab_106	B(i)	map01100;map01110;map00350	Metabolic pathways;Biosynthesis of secondary metabolites;Tyrosine metabolism	PW_C000117;HMDB0000181	M+H	C9H11NO4	2.7451	代谢途径;次级代谢产物的生物合成;酪氨酸代谢	C00355	pos	Peptides;Hormones and transmitters	Amino acids;Neurotransmitters	Metabolism;Metabolism;Metabolism	Global and overview maps;Global and overview maps;Amino acid metabolism	Organic acids and derivatives	Carboxylic acids and derivatives	198.076	0.0399002	79.5	-	-1.32486	59-92-7	Amino acids, peptides, and analogues	6.151	6.174	6.129	6.165	6.114	6.171	6.181	6.211	6.181	6.188	6.197	6.192	6.235	6.2	6.247	6.207	6.24	6.214	5.897	5.927	5.914	5.953	5.945
pos_1108	2'-Deoxymugineic acid	2'-脱氧核糖核酸	metab_113	B(ii)	map01100;map01110;map00999	Metabolic pathways;Biosynthesis of secondary metabolites;Biosynthesis of various plant secondary metabolites	HMDB0033909	M+H-2H2O	C12H20N2O7	2.7611	代谢途径;次级代谢产物的生物合成;多种次生代谢产物的生物合成Ⅰ	C15485	pos	-	-	Metabolism;Metabolism;Metabolism	Global and overview maps;Global and overview maps;Biosynthesis of other secondary metabolites	Organic acids and derivatives	Carboxylic acids and derivatives	269.113	0.034691	-	35.5	-1.60172	74235-24-8	Amino acids, peptides, and analogues	4.26	4.567	4.339	4.514	4.341	4.57	5.097	5.31	5.14	5.245	5.196	5.314	5.206	4.948	5.202	4.934	5.19	4.962	6.075	6.003	6.031	5.998	5.928
pos_111	Saponin	皂甙	metab_115	B(ii)	-	-	HMDB0250620	M+H+Na, M+2Na, M+2H+Na	C58H94O27	3.3233	-	-	pos	-	-	-	-	Lipids and lipid-like molecules	Prenol lipids	623.303	0.039156	-	63.7	8.65729	-	Triterpenoids	8.41	8.387	8.396	8.387	8.396	8.389	8.466	8.442	8.474	8.451	8.465	8.443	8.369	8.369	8.363	8.374	8.352	8.367	8.131	8.193	8.2	8.218	8.247
pos_1114	Questiomycin A	奎斯的霉素A	metab_120	B(ii)	map01100;map00380	Metabolic pathways;Tryptophan metabolism	HMDB0030483	2M+Na	C12H8N2O2	2.769	代谢途径;色氨酸代谢	C02161	pos	-	-	Metabolism;Metabolism	Global and overview maps;Amino acid metabolism	Organoheterocyclic compounds	Benzoxazines	447.106	0.0404121	-	34.8	-1.58407	1916-59-2	Phenoxazines	5.621	5.594	5.582	5.584	5.612	5.629	5.655	5.715	5.595	5.672	5.634	5.731	5.935	5.785	5.904	5.839	5.849	5.814	5.423	5.444	5.489	5.374	5.39
pos_1122	Ononin	奥诺宁	metab_128	B(ii)	-	-	HMDB0033987;LMPK12050014	M+ACN+Na	C22H22O9	2.7769	-	C10509	pos	-	-	-	-	Phenylpropanoids and polyketides	Isoflavonoids	494.143	0.0407729	-	66.5	0.944776	486-62-4	Isoflavonoid O-glycosides	5.225	5.343	5.327	5.352	5.247	5.381	5.49	5.633	5.589	5.632	5.499	5.679	5.81	5.694	5.827	5.704	5.799	5.752	4.657	4.785	4.103	4.763	4.317
pos_1125	Petunidin 3-O-(6''-acetyl-galactoside)	-	metab_131	B(ii)	-	-	HMDB0301660	M+H-H2O	C24H25O13+	2.7846	-	-	pos	-	-	-	-	Phenylpropanoids and polyketides	Flavonoids	504.127	0.0433437	-	71.6	1.29309	-	Flavonoid glycosides	5.694	5.678	5.729	5.696	5.66	5.702	6.345	6.373	6.288	6.324	6.307	6.365	6.508	6.464	6.519	6.463	6.49	6.461	5.833	5.915	5.898	5.881	5.902
pos_1132	Gibberellin A9	赤霉素A9	metab_138	B(ii)	map01100;map00904;map01110	Metabolic pathways;Diterpenoid biosynthesis;Biosynthesis of secondary metabolites	HMDB0303451;LMPR0104170020	M+ACN+Na	C19H24O4	2.8079	代谢途径;二萜生物合成;次级代谢产物的生物合成	C11863	pos	-	-	Metabolism;Metabolism;Metabolism	Global and overview maps;Metabolism of terpenoids and polyketides;Global and overview maps	Lipids and lipid-like molecules	Prenol lipids	380.182	0.0451749	-	35.5	-4.1803	427-77-0	Diterpenoids	5.942	5.73	5.838	5.85	5.89	5.853	5.988	5.933	5.936	5.865	5.879	5.937	5.988	5.939	5.973	5.915	5.918	5.903	4.911	5.312	5.228	5.272	5.03
pos_1135	Homovanillic acid	高香草酸	metab_141	B(i)	map01100;map00350	Metabolic pathways;Tyrosine metabolism	PW_C000074;HMDB0000118	M+H	C9H10O4	2.8235	代谢途径;酪氨酸代谢	C05582	pos	-	-	Metabolism;Metabolism	Global and overview maps;Amino acid metabolism	Benzenoids	Phenols	183.065	0.0482821	50.4	-	-0.753348	306-08-1	Methoxyphenols	6.042	5.943	5.959	5.966	5.993	5.948	5.797	5.71	5.797	5.754	5.715	5.725	5.857	5.895	5.821	5.87	5.842	5.923	5.567	5.597	5.632	5.53	5.727
pos_1136	Spectinomycin	大观霉素	metab_142	B(ii)	-	-	PW_C009366;HMDB0015055	M+H-2H2O	C14H24N2O7	2.8235	-	C02078	pos	Antibiotics	Aminoglycosides	-	-	Organoheterocyclic compounds	Dioxanes	297.144	0.0285912	-	34.9	-2.14658	1695-77-8	1,4-dioxanes	5.8	5.87	5.893	5.827	5.821	5.853	5.893	5.895	5.886	5.85	5.824	5.926	5.971	5.907	5.962	5.929	5.924	5.939	4.184	4.604	4.166	4.565	4.587
pos_1137	Ethyl 2-methyl-3,4-pentadienoate	2-甲基-3,4-戊二烯酸乙酯	metab_143	B(ii)	-	-	LMFA07010858;HMDB0037196	M+H-2H2O	C8H12O2	2.8309	-	-	pos	-	-	-	-	Lipids and lipid-like molecules	Fatty Acyls	105.07	0.0556502	-	39.7	1.99122	60523-21-9	Fatty acid esters	5.665	5.609	5.62	5.621	5.65	5.648	5.749	5.713	5.738	5.732	5.739	5.723	5.688	5.692	5.672	5.682	5.657	5.674	5.608	5.615	5.636	5.661	5.674
pos_1138	Benzeneacetonitrile	苯乙腈	metab_144	B(ii)	map00460;map01100;map01110	Cyanoamino acid metabolism;Metabolic pathways;Biosynthesis of secondary metabolites	HMDB0034171	M+H	C8H7N	2.8309	氰基氨基酸代谢;代谢途径;次级代谢产物的生物合成	C16074	pos	-	-	Metabolism;Metabolism;Metabolism	Metabolism of other amino acids;Global and overview maps;Global and overview maps	Benzenoids	Benzene and substituted derivatives	118.065	0.0276108	-	42	1.27031	140-29-4	Benzyl cyanides	6.336	6.306	6.284	6.28	6.281	6.309	6.253	6.236	6.238	6.263	6.221	6.257	6.305	6.275	6.279	6.255	6.274	6.253	6.134	6.174	6.149	6.198	6.198
pos_1139	Cinnamic acid	肉桂酸	metab_145	B(ii)	-	-	HMDB0000567;HMDB0000930	M+NH4	C9H8O2	2.8309	-	C10438	pos	-	-	-	-	Phenylpropanoids and polyketides	Cinnamic acids and derivatives	166.086	0.0392241	-	65.1	-1.54192	621-82-9;140-10-3;102-94-3	Cinnamic acids	8.56	8.533	8.531	8.527	8.536	8.517	8.483	8.463	8.478	8.471	8.483	8.469	8.515	8.492	8.497	8.501	8.489	8.502	8.358	8.398	8.422	8.432	8.444
pos_1142	Riddelliine N-oxide	-	metab_149	B(ii)	-	-	HMDB0257221	M+ACN+H	C18H23NO7	2.8309	-	-	pos	-	-	-	-	Alkaloids and derivatives	Not Available	407.18	0.0400854	-	35.4	-3.17094	-	Not Available	6.066	6.126	6.136	6.172	6.103	6.11	6.01	5.967	5.919	5.957	5.984	5.963	6.057	6.084	5.991	6.102	6.018	6.056	4.671	4.678	5.151	5.309	4.757
pos_1143	3-Methyl-1-phenyl-1-butanone	-	metab_150	B(i)	-	-	-	M+H	C11H14O	2.8389	-	-	pos	-	-	-	-	-	-	163.112	0.0417263	53.8	-	-1.25051	-	-	6.012	5.972	5.943	5.945	5.995	5.937	5.925	5.888	5.911	5.892	5.921	5.878	5.955	5.946	5.922	5.946	5.92	5.927	5.774	5.799	5.837	5.86	5.868
pos_1146	DG(2:0/18:3(9,11,15)-OH(13)/0:0)	-	metab_153	B(ii)	-	-	HMDB0297035	M+NH4	C23H38O6	2.8466	-	-	pos	-	-	-	-	Not Available	Not Available	428.302	0.0465242	-	59.7	3.06114	-	Not Available	6.399	6.329	6.381	6.333	6.383	6.3	6.374	6.389	6.345	6.296	6.373	6.354	6.432	6.408	6.412	6.487	6.413	6.4	5.608	5.713	5.733	5.668	5.805
pos_1148	Edulisin I	-	metab_155	B(ii)	-	-	HMDB0030594	M+NH4	C28H26O8	2.8544	-	-	pos	-	-	-	-	Phenylpropanoids and polyketides	Coumarins and derivatives	508.201	0.0570557	-	39.5	9.42356	96608-82-1	Furanocoumarins	7.121	7.048	7.09	7.051	7.12	7.045	6.744	6.691	6.71	6.676	6.751	6.715	6.83	6.855	6.786	6.847	6.816	6.831	4.984	5.148	5.064	4.796	4.861
pos_1151	PL	-	metab_159	B(ii)	-	-	HMDB0302594	M+CH3OH+H	C28H46O10	2.8699	-	C18210	pos	-	-	-	-	Phenylpropanoids and polyketides	Macrolides and analogues	575.339	0.0694931	-	78.6	-7.32882	-	Not Available	7.39	7.292	7.349	7.309	7.354	7.292	6.904	6.823	6.893	6.859	6.913	6.881	6.899	6.946	6.876	6.98	6.886	6.949	6.442	6.49	6.539	6.549	6.576
pos_1155	3''-deamino-3''-oxonicotianamine	-	metab_163	B(ii)	map01100;map01110;map00999	Metabolic pathways;Biosynthesis of secondary metabolites;Biosynthesis of various plant secondary metabolites	HMDB0304096	M+H-2H2O	C12H17N2O7-	2.8939	代谢途径;次级代谢产物的生物合成;多种次生代谢产物的生物合成Ⅰ	C15486	pos	-	-	Metabolism;Metabolism;Metabolism	Global and overview maps;Global and overview maps;Biosynthesis of other secondary metabolites	Organic acids and derivatives	Carboxylic acids and derivatives	266.088	0.0389339	-	33.8	-6.53256	-	Amino acids, peptides, and analogues	6.115	6.047	6.095	6.035	6.075	6.018	6.161	6.112	6.159	6.086	6.148	6.098	5.996	6.06	5.974	6.078	5.998	6.05	6.509	6.546	6.578	6.605	6.612
pos_1156	Clitocine	克力托辛	metab_164	B(ii)	-	-	HMDB0033718	M+H-2H2O	C9H13N5O6	2.9019	-	-	pos	-	-	-	-	Organic oxygen compounds	Organooxygen compounds	252.072	0.0412172	-	60.7	-1.93359	105798-74-1	Carbohydrates and carbohydrate conjugates	6.075	6.005	6.046	6.005	6.031	5.986	6.378	6.326	6.365	6.319	6.354	6.312	6.434	6.47	6.432	6.476	6.412	6.473	6.324	6.382	6.406	6.45	6.454
pos_116	KAPA	KAPA	metab_168	B(i)	map01100;map00780;map01240	Metabolic pathways;Biotin metabolism;Biosynthesis of cofactors	HMDB0240687	M+H-H2O, M+H, M+Na	C9H17NO3	4.6193	代谢途径;生物素代谢;-	C01092	pos	-	-	Metabolism;Metabolism;Metabolism	Global and overview maps;Metabolism of cofactors and vitamins;Global and overview maps	Lipids and lipid-like molecules	Fatty Acyls	210.11	0.0396493	30.8	-	-2.07317	682799-71-9	Fatty acids and conjugates	5.847	5.85	5.843	5.827	5.85	5.852	5.708	5.69	5.7	5.71	5.693	5.691	5.75	5.748	5.769	5.769	5.749	5.747	5.714	5.755	5.773	5.804	5.807
pos_117	Propyl propane thiosulfonate	丙硫磺酸盐	metab_177	B(ii)	-	-	HMDB0032496	M+H-2H2O, M+H, M+NH4	C11H16O5	5.0406	-	-	pos	-	-	-	-	Organic acids and derivatives	Carboxylic acids and derivatives	246.133	0.0362436	-	30.5	-1.91985	1113-13-9	Dicarboxylic acids and derivatives	5.502	5.471	5.473	5.434	5.485	5.493	5.665	5.689	5.7	5.734	5.704	5.719	5.704	5.643	5.664	5.647	5.663	5.651	5.279	5.362	5.351	5.418	5.363
pos_1171	Phenethylamine	-	metab_179	B(i)	map01100;map00360	Metabolic pathways;Phenylalanine metabolism	HMDB0012275;MJDBOTE0000720	M+H	C8H11N	2.9576	代谢途径;苯丙氨酸代谢	C05332	pos	Peptides	Amines	Metabolism;Metabolism	Global and overview maps;Amino acid metabolism	Benzenoids	Benzene and substituted derivatives	122.096	0.0557484	69.9	-	0.267179	64-04-0	Phenethylamines	4.804	4.834	4.813	4.817	4.839	4.8	5.208	5.16	5.185	5.172	5.205	5.189	5.025	5.03	4.991	5.002	5.006	5.003	4.586	4.604	4.65	4.641	4.644
pos_1178	Ropinirole	罗哌尼罗	metab_186	B(ii)	-	-	HMDB0014413	M+K	C16H24N2O	2.9814	-	C07564	pos	-	-	-	-	Organoheterocyclic compounds	Indoles and derivatives	299.15	0.0256546	-	44.4	-8.77139	91374-21-9	Indolines	5.622	5.612	5.572	5.657	5.58	5.618	5.729	5.74	5.725	5.708	5.722	5.715	5.779	5.745	5.787	5.72	5.799	5.757	5.007	5.003	5.011	5.034	5.165
pos_1182	Zizybeoside I	齐齐贝甙I	metab_191	B(ii)	-	-	HMDB0034954	M+CH3OH+H	C19H28O11	3.0054	-	C17564	pos	-	-	-	-	Organic oxygen compounds	Organooxygen compounds	465.197	0.0408729	-	60.5	0.59695	76819-28-8	Carbohydrates and carbohydrate conjugates	6.508	6.465	6.474	6.464	6.46	6.48	6.554	6.523	6.551	6.551	6.519	6.544	6.546	6.536	6.545	6.531	6.541	6.549	6.204	6.231	6.284	6.295	6.282
pos_1185	L-Proline, 1-(1-L-leucyl-L-prolyl)-	-	metab_194	B(ii)	-	-	HMDB0253022	M+H	C16H27N3O4	3.0294	-	-	pos	-	-	-	-	Organic acids and derivatives	Carboxylic acids and derivatives	326.206	0.0320138	-	52.9	-3.1459	-	Amino acids, peptides, and analogues	6.422	6.408	6.392	6.402	6.359	6.4	6.29	6.263	6.294	6.294	6.248	6.264	6.425	6.399	6.396	6.398	6.451	6.395	5.576	5.541	5.571	5.586	5.492
pos_1186	Arkofix	科菲可斯	metab_195	B(ii)	-	-	HMDB0248602	2M+H	C5H10N2O5	3.0294	-	-	pos	-	-	-	-	Organoheterocyclic compounds	Azolidines	357.128	0.0347565	-	31	8.96501	-	Imidazolidines	5.461	5.451	5.5	5.441	5.488	5.498	5.468	5.472	5.482	5.417	5.425	5.473	5.662	5.678	5.675	5.673	5.655	5.667	4.551	4.767	4.604	4.786	4.764
pos_1187	Adb-chminaca, (+/-)-	-	metab_196	B(ii)	-	-	HMDB0244819	M+ACN+H	C21H30N4O2	3.0294	-	-	pos	-	-	-	-	Organic acids and derivatives	Carboxylic acids and derivatives	412.27	0.0358715	-	65.8	-2.23888	-	Amino acids, peptides, and analogues	6.363	6.32	6.324	6.318	6.331	6.307	6.652	6.645	6.647	6.662	6.649	6.649	6.519	6.526	6.534	6.531	6.538	6.526	5.969	5.987	5.979	6.033	6.036
pos_119	1,5-Dihydroxy-4,8-bis[2-(methylamino)ethylamino]anthracene-9,10-dione	1,5-二羟基-4,8-双[2-（甲氨基）乙胺基]蒽-9,10-二酮	metab_199	B(ii)	-	-	HMDB0257880	M+H-H2O, M+Na, M+H	C20H24N4O4	5.3106	-	-	pos	-	-	-	-	Benzenoids	Anthracenes	407.167	0.0304971	-	48.2	-5.59047	-	Anthraquinones	5.615	5.562	5.532	5.592	5.573	5.609	5.987	5.989	5.945	5.984	5.962	5.963	5.86	5.84	5.837	5.856	5.835	5.836	4.857	4.947	5.027	4.931	4.764
pos_1197	N2-Fructopyranosylarginine	N2果吡喃精氨酸	metab_207	B(ii)	-	-	HMDB0041541	M+ACN+H	C12H24N4O7	3.0612	-	-	pos	-	-	-	-	Organic acids and derivatives	Carboxylic acids and derivatives	378.201	0.0363282	-	42.3	9.2714	162966-07-6	Amino acids, peptides, and analogues	6.798	6.77	6.767	6.778	6.769	6.776	6.663	6.662	6.655	6.671	6.663	6.657	6.663	6.685	6.686	6.673	6.677	6.66	6.206	6.225	6.269	6.28	6.284
pos_1198	Hypoglycin B	低血糖素B	metab_208	B(ii)	-	-	HMDB0029428	M+ACN+Na	C12H18N2O5	3.0692	-	C08280	pos	-	-	-	-	Organic acids and derivatives	Carboxylic acids and derivatives	334.139	0.0339845	-	66.3	5.89264	502-37-4	Amino acids, peptides, and analogues	4.438	4.222	4.022	4.447	4.048	4.323	5.509	5.439	5.467	5.513	5.485	5.486	5.263	5.275	5.261	5.329	5.28	5.303	5.814	5.833	5.826	5.849	5.839
pos_12	N-Acetylmuramate	N-乙酰氨基甲酸酯	metab_210	B(ii)	map01100;map00520;map01250	Metabolic pathways;Amino sugar and nucleotide sugar metabolism;Biosynthesis of nucleotide sugars	HMDB0060493	M+H, M+Na, M+K, 2M+H, M+H-H2O	C11H19NO8	1.7761	代谢途径;氨基糖和核苷酸糖代谢;-	C02713	pos	Carbohydrates	Monosaccharides	Metabolism;Metabolism;Metabolism	Global and overview maps;Carbohydrate metabolism;Global and overview maps	Organic oxygen compounds	Organooxygen compounds	294.119	0.0396094	-	48.1	1.93783	61633-75-8	Carbohydrates and carbohydrate conjugates	7.894	7.879	7.867	7.873	7.865	7.866	8.203	8.208	8.195	8.196	8.199	8.198	8.144	8.119	8.145	8.133	8.131	8.126	7.774	7.818	7.826	7.857	7.85
pos_1201	Prenyl glucoside	丙炔基葡萄糖苷	metab_213	B(ii)	-	-	HMDB0031876	M+ACN+H	C11H20O6	3.0772	-	C09808	pos	-	-	-	-	Lipids and lipid-like molecules	Fatty Acyls	290.159	0.0325333	-	39.5	-2.01011	117861-55-9	Fatty acyl glycosides	6.033	6.001	5.987	6.004	5.967	5.996	5.883	5.868	5.881	5.875	5.864	5.856	6.138	6.138	6.145	6.138	6.143	6.144	5.435	5.49	5.462	5.499	5.501
pos_1214	Ser Phe	-	metab_227	B(i)	-	-	-	M+H	C12H16N2O4	3.1252	-	-	pos	-	-	-	-	-	-	253.118	0.0208693	49.7	-	-1.85191	-	-	4.75	4.796	4.78	4.768	4.808	4.621	5.785	5.832	5.796	5.803	5.832	5.812	5.584	5.562	5.598	5.59	5.551	5.582	4.981	4.986	4.975	5.058	5.054
pos_1216	5'-Methylthioadenosine	5'-甲基硫代腺苷	metab_229	B(i)	map01100;map00270	Metabolic pathways;Cysteine and methionine metabolism	PW_C000910;HMDB0001173	M+H	C11H15N5O3S	3.1331	代谢途径;半胱氨酸和蛋氨酸代谢	C00170	pos	-	-	Metabolism;Metabolism	Global and overview maps;Amino acid metabolism	Nucleosides, nucleotides, and analogues	5''-deoxyribonucleosides	298.096	0.0329962	92.5	-	-2.12546	2457-80-9	5''-deoxy-5''-thionucleosides	6.325	6.289	6.296	6.288	6.281	6.287	7.653	7.643	7.644	7.627	7.644	7.637	7.57	7.549	7.556	7.565	7.546	7.556	5.793	5.817	5.851	5.866	5.863
pos_1220	N-Alpha-Methylhistamine	N-α-甲基组胺	metab_234	B(i)	-	-	-	M+H	C6H11N3	3.1569	-	-	pos	-	-	-	-	-	-	126.103	0.0493141	43.1	-	-0.453264	-	-	5.152	5.169	5.133	5.119	5.139	5.146	5.396	5.399	5.385	5.403	5.403	5.419	5.33	5.308	5.339	5.326	5.324	5.323	4.961	4.96	4.945	5.017	5.032
pos_1225	Gly Glu Leu	-	metab_239	B(i)	-	-	-	M+H	C13H23N3O6	3.1885	-	-	pos	-	-	-	-	-	-	318.165	0.0165738	73.9	-	-2.0373	-	-	4.67	4.627	4.621	4.62	4.62	4.626	4.667	4.825	4.785	4.801	4.719	4.916	5.022	5.052	4.891	4.667	4.939	4.811	5.488	5.516	5.448	5.527	5.534
pos_1227	Cocaine-alcohol	可卡因酒精	metab_241	B(ii)	-	-	HMDB0250390	M+NH4	C17H21NO5	3.1963	-	-	pos	-	-	-	-	Benzenoids	Benzene and substituted derivatives	337.175	0.0421265	-	37.1	-2.74763	-	Benzoic acids and derivatives	6.184	6.159	6.167	6.168	6.162	6.15	6.539	6.537	6.532	6.532	6.537	6.526	6.49	6.459	6.493	6.494	6.467	6.465	5.287	5.32	5.362	5.347	5.373
pos_1230	Fusaric Acid	-	metab_245	B(i)	-	-	HMDB0252556	M+H-2H2O	C10H13NO2	3.2203	-	C10146	pos	-	-	-	-	Organoheterocyclic compounds	Pyridines and derivatives	144.081	0.0428053	59.6	-	-0.985345	536-69-6	Pyridinecarboxylic acids and derivatives	6.239	6.259	6.238	6.248	6.219	6.234	6.353	6.341	6.349	6.362	6.352	6.347	6.255	6.244	6.262	6.26	6.245	6.258	6.373	6.408	6.382	6.428	6.428
pos_1232	Eriojaposide A	枇杷苷A	metab_247	B(ii)	-	-	HMDB0038028	M+2Na-H	C24H38O11	3.2203	-	C17888	pos	-	-	-	-	Lipids and lipid-like molecules	Fatty Acyls	547.212	0.040243	-	49.3	-0.712226	290308-51-9	Fatty acyl glycosides	6.644	6.613	6.635	6.613	6.649	6.602	6.427	6.418	6.425	6.426	6.439	6.424	6.446	6.418	6.466	6.437	6.433	6.469	5.057	4.968	4.816	5.233	5.227
pos_1235	5(6)-Epoxy Prostaglandin E1	5（6）-环氧前列腺素E1	metab_250	B(ii)	-	-	LMFA03020068;HMDB0012110	M+H	C20H32O6	3.2363	-	C04741	pos	Lipids	Eicosanoids	-	-	Lipids and lipid-like molecules	Fatty Acyls	369.228	0.0383003	-	35.8	1.26011	-	Eicosanoids	5.111	5.075	5.165	5.201	4.968	5.104	5.674	5.604	5.602	5.572	5.612	5.584	5.573	5.533	5.52	5.515	5.569	5.531	4.832	4.86	4.429	5.102	4.916
pos_1237	Phe Thr	-	metab_251	B(i)	-	-	-	M+H	C13H18N2O4	3.2441	-	-	pos	-	-	-	-	-	-	267.133	0.0395012	51.9	-	-2.24722	-	-	5.563	5.633	5.607	5.593	5.533	5.55	5.988	5.997	6.005	5.989	6.006	5.975	5.793	5.776	5.785	5.801	5.777	5.782	5.225	5.333	5.164	5.291	5.301
pos_1239	Leucylleucine	亮氨酸	metab_253	B(ii)	-	-	HMDB0028933;HMDB0254039	M+H-H2O	C12H24N2O3	3.2521	-	C11332	pos	-	-	-	-	Organic acids and derivatives	Carboxylic acids and derivatives	227.175	0.0362717	-	63.5	-1.71959	3303-31-9	Amino acids, peptides, and analogues	6.944	6.927	6.907	6.932	6.92	6.92	6.814	6.817	6.82	6.834	6.808	6.811	6.851	6.827	6.853	6.852	6.847	6.855	7.094	7.131	7.133	7.156	7.158
pos_1243	Ecgonine Methyl Ester	-	metab_258	B(i)	map01100;map01110	Metabolic pathways;Biosynthesis of secondary metabolites	HMDB0062751;HMDB0006406	M+NH4	C10H17NO3	3.2758	代谢途径;次级代谢产物的生物合成	C12448	pos	-	-	Metabolism;Metabolism	Global and overview maps;Global and overview maps	Organic acids and derivatives	Carboxylic acids and derivatives	217.154	0.0225609	80.2	-	-1.58198	7143-09-01	Amino acids, peptides, and analogues	3.996	4.295	3.742	4.209	4.107	3.805	5.658	5.605	5.693	5.623	5.666	5.631	5.192	5.175	5.208	5.238	5.127	5.246	4.914	5.079	4.98	5.05	5.097
pos_1253	7-Aminonitrazepam	7-氨基硝西泮	metab_269	B(ii)	-	-	HMDB0041819	M+NH4	C15H13N3O	3.3074	-	-	pos	-	-	-	-	Organoheterocyclic compounds	Benzodiazepines	269.139	0.0510525	-	54.7	-1.96341	4928-02-03	1,4-benzodiazepines	5.109	5.11	5.039	5.182	5.07	4.88	5.247	5.346	5.352	5.343	5.33	5.333	5.348	5.285	5.349	5.308	5.287	5.35	3.963	3.828	3.899	3.924	4.035
pos_1254	Emedastine	埃梅达斯汀	metab_270	B(ii)	-	-	HMDB0015216;PW_C009509	M+Na	C17H26N4O	3.3074	-	C07785	pos	-	-	-	-	Organoheterocyclic compounds	Benzimidazoles	325.201	0.0401606	-	39.8	5.29193	87233-61-2	Not Available	6.082	6.09	6.097	6.099	6.051	6.076	6.242	6.255	6.271	6.257	6.264	6.258	6.171	6.202	6.224	6.204	6.193	6.187	5.612	5.726	5.685	5.663	5.719
pos_126	Sclareol oxide	氧化月桂醇	metab_275	B(ii)	map00904;map01110	Diterpenoid biosynthesis;Biosynthesis of secondary metabolites	HMDB0036827;HMDB0258180	M+H, M+NH4, M+H-H2O	C18H30O	6.8385	二萜生物合成;次级代谢产物的生物合成	C09183	pos	-	-	Metabolism;Metabolism	Metabolism of terpenoids and polyketides;Global and overview maps	Lipids and lipid-like molecules	Prenol lipids	280.263	0.0504095	-	33.8	-2.45793	515-03-7	Diterpenoids	7.233	7.22	7.23	7.237	7.203	7.198	7.144	7.151	7.131	7.112	7.105	7.136	7.183	7.139	7.197	7.127	7.148	7.131	7.162	7.2	7.251	7.262	7.292
pos_1265	Hymenoxon	-	metab_281	B(ii)	-	-	HMDB0253305	M+H	C15H22O5	3.3546	-	C09482	pos	-	-	-	-	Organoheterocyclic compounds	Oxanes	283.155	0.038973	-	41.8	2.44271	57377-32-9	Not Available	6.339	6.354	6.36	6.35	6.352	6.359	6.481	6.461	6.496	6.498	6.492	6.487	6.459	6.427	6.446	6.429	6.441	6.46	6.098	6.154	6.144	6.163	6.174
pos_1272	Pro Phe	-	metab_289	B(i)	-	-	-	M+H	C14H18N2O3	3.3943	-	-	pos	-	-	-	-	-	-	263.138	0.0341388	46.9	-	-2.16204	-	-	6.058	6.073	6.042	6.058	6.021	6.062	6.167	6.187	6.15	6.2	6.153	6.194	6.053	6.004	6.024	6.03	6.052	6.035	5.74	5.819	5.811	5.844	5.79
pos_1277	5-Hydroxyindoleacetylglycine	5-羟基吲哚乙酸甘氨酸	metab_294	B(ii)	map00380	Tryptophan metabolism	HMDB0004185	M+CH3OH+H	C12H12N2O4	3.4183	色氨酸代谢	C05832	pos	-	-	Metabolism	Amino acid metabolism	Organic acids and derivatives	Carboxylic acids and derivatives	281.113	0.039649	-	45.3	-2.57478	-	Amino acids, peptides, and analogues	5.349	5.347	5.3	5.308	5.347	5.285	5.377	5.356	5.363	5.356	5.369	5.391	5.52	5.521	5.504	5.491	5.499	5.494	4.986	5.02	5.088	5.033	4.913
pos_1279	5-Hydroxyindoxyl sulfate	5-羟基吲哚硫酸酯	metab_296	B(ii)	-	-	HMDB0304936	M+ACN+Na	C9H9NO3S	3.4261	-	-	pos	-	-	-	-	Not Available	Not Available	275.048	0.0325318	-	42.6	8.3676	-	Not Available	4.64	4.739	4.582	4.747	4.739	4.797	5.141	5.188	5.121	5.167	5.226	5.119	5.031	5.11	5.117	5.067	5.017	5.126	5.454	5.524	5.525	5.512	5.524
pos_128	(+/-)-(Z)-2-(5-Tetradecenyl)cyclobutanone	-	metab_297	B(ii)	-	-	HMDB0037543	M+H, M+NH4, M+H-H2O	C18H32O	6.9493	-	-	pos	-	-	-	-	Organic oxygen compounds	Organooxygen compounds	282.278	0.0429786	-	82.5	-2.51657	173074-85-6	Carbonyl compounds	7.826	7.788	7.811	7.796	7.757	7.786	7.717	7.728	7.701	7.701	7.738	7.72	7.791	7.765	7.785	7.771	7.717	7.731	7.753	7.823	7.848	7.834	7.855
pos_1282	Miglitol	米格利托	metab_300	B(ii)	-	-	HMDB0014634;MJDBOTE0000907	M+H-H2O	C8H17NO5	3.4659	-	C07708	pos	-	-	-	-	Organoheterocyclic compounds	Piperidines	190.107	0.0374671	-	43.3	-1.69993	72432-03-2	Not Available	5.442	5.386	5.392	5.422	5.392	5.396	5.471	5.443	5.464	5.472	5.457	5.461	5.444	5.404	5.404	5.425	5.401	5.42	5.007	5.072	5.067	5.123	5.1
pos_1287	7-Acetamidonitrazepam	7-乙酰氨基硝西泮	metab_305	B(ii)	-	-	HMDB0247229	M+NH4	C17H15N3O2	3.4895	-	-	pos	-	-	-	-	Organoheterocyclic compounds	Benzodiazepines	311.149	0.0390354	-	37.9	-2.92186	-	1,4-benzodiazepines	7.001	6.975	6.967	6.992	6.976	6.972	7.085	7.061	7.059	7.074	7.081	7.073	7.123	7.102	7.112	7.095	7.092	7.108	6.686	6.752	6.764	6.768	6.764
pos_1288	Zearalanone	玉米赤霉酮	metab_306	B(ii)	-	-	HMDB0259993	M+CH3OH+H	C18H24O5	3.4895	-	C14754	pos	-	-	-	-	Phenylpropanoids and polyketides	Macrolides and analogues	353.196	0.0441324	-	35.3	1.6966	5975-78-0	Zearalenones	6.417	6.386	6.39	6.401	6.408	6.394	6.544	6.527	6.531	6.519	6.537	6.515	6.547	6.566	6.556	6.557	6.533	6.557	5.995	6.062	6.077	6.105	6.108
pos_1291	Ethacridine	依沙吖啶	metab_310	B(ii)	-	-	HMDB0251996	M+ACN+H	C15H15N3O	3.5133	-	-	pos	-	-	-	-	Organoheterocyclic compounds	Quinolines and derivatives	295.155	0.0371436	-	51.6	-0.327853	-	Benzoquinolines	5.309	5.24	5.378	5.308	5.338	5.252	5.438	5.45	5.459	5.345	5.306	5.327	5.44	5.471	5.316	5.406	5.417	5.457	4.924	5.01	5.009	5.04	5.061
pos_1292	16-Acetylgitoxin	16乙酰地黄毒素	metab_311	B(ii)	-	-	HMDB0244719	M+H+Na	C43H66O15	3.5133	-	-	pos	-	-	-	-	Lipids and lipid-like molecules	Steroids and steroid derivatives	423.216	0.0554269	-	57.3	-5.52036	-	Steroid lactones	5.589	5.548	5.564	5.617	5.614	5.618	5.797	5.717	5.744	5.743	5.736	5.644	5.65	5.623	5.653	5.565	5.594	5.54	6.156	6.174	6.172	6.239	6.251
pos_1294	2-Dodecylbenzenesulfonic acid	2-十二烷基苯磺酸	metab_313	B(ii)	-	-	HMDB0031031	M+NH4	C18H30O3S	3.5213	-	-	pos	-	-	-	-	Benzenoids	Benzene and substituted derivatives	344.227	0.0231552	-	36.9	5.32455	-	Benzenesulfonic acids and derivatives	5.433	5.365	5.372	5.41	5.365	5.437	5.364	5.227	5.283	5.285	5.343	5.323	5.419	5.408	5.325	5.364	5.35	5.44	5.432	5.484	5.514	5.555	5.505
pos_1297	1,6-anhydro-N-acetyl-beta-muramate	1,6-脱水-N-乙酰基-β-壁甲酸酯	metab_316	B(ii)	map01100;map00520;map01250	Metabolic pathways;Amino sugar and nucleotide sugar metabolism;Biosynthesis of nucleotide sugars	HMDB0304012	M+NH4	C11H16NO7-	3.545	代谢途径;氨基糖和核苷酸糖代谢;-	C19769	pos	-	-	Metabolism;Metabolism;Metabolism	Global and overview maps;Carbohydrate metabolism;Global and overview maps	Organoheterocyclic compounds	Oxepanes	292.128	0.0486885	-	37.4	7.22532	-	Not Available	3.785	3.742	3.736	3.735	3.735	3.741	5.603	5.565	5.571	5.598	5.55	5.578	5.327	5.289	5.25	5.337	5.33	5.281	3.609	3.667	3.98	3.763	3.816
pos_1302	Kaempferol 3-glucuronide	山奈酚3-葡糖苷酸	metab_323	B(ii)	-	-	HMDB0029500;LMPK12111843	M+NH4	C21H18O12	3.5687	-	-	pos	-	-	-	-	Phenylpropanoids and polyketides	Flavonoids	480.11	0.103284	-	57.3	-8.08039	22688-78-4	Flavonoid glycosides	4.387	4.637	4.338	4.499	4.337	4.421	5.185	5.241	5.202	5.064	5.17	5.223	4.74	4.859	4.92	4.663	4.567	4.941	5.711	5.721	5.73	5.765	5.757
pos_1304	3-Methyladipic Acid	3-甲基己二酸	metab_325	B(i)	-	-	HMDB0000555;MJDBOTE0000616	M+H-2H2O	C7H12O4	3.5767	-	-	pos	-	-	-	-	Lipids and lipid-like molecules	Fatty Acyls	125.06	0.0394949	40.5	-	0.155138	3058-01-03	Fatty acids and conjugates	4.005	4.103	4.114	3.982	4.177	4.037	4.742	4.782	4.75	4.769	4.737	4.763	4.989	5.003	5.02	5.011	4.988	5.028	4.015	3.988	4.019	3.898	3.682
pos_1307	Nicotinamide riboside	烟酰胺核糖苷	metab_328	B(ii)	map01100;map00760	Metabolic pathways;Nicotinate and nicotinamide metabolism	HMDB0000855;PW_C000681	M+ACN+H	C11H15N2O5+	3.5846	代谢途径;烟酸和烟酰胺代谢	C03150	pos	-	-	Metabolism;Metabolism	Global and overview maps;Metabolism of cofactors and vitamins	Organic oxygen compounds	Organooxygen compounds	297.134	0.0315086	-	35.7	7.69662	1341-23-7	Carbohydrates and carbohydrate conjugates	6.241	6.232	6.217	6.244	6.233	6.207	6.492	6.47	6.471	6.495	6.485	6.478	6.409	6.369	6.396	6.393	6.38	6.399	5.859	5.873	5.929	5.921	5.937
pos_1308	6-Epi-7-isocucurbic acid glucoside	6-表-7-异琥珀酸葡萄糖苷	metab_329	B(ii)	-	-	HMDB0029782	M+H-2H2O	C18H30O8	3.5846	-	-	pos	-	-	-	-	Lipids and lipid-like molecules	Fatty Acyls	339.181	0.0512823	-	32.4	1.59939	176486-13-8	Fatty acyl glycosides	5.505	5.444	5.429	5.437	5.407	5.457	5.772	5.677	5.747	5.759	5.779	5.732	5.694	5.662	5.628	5.621	5.649	5.666	4.927	4.913	5.013	4.978	5.02
pos_1311	4-hydroxysphinganine	4-羟基蝶呤	metab_333	B(ii)	map00600;map01100	Sphingolipid metabolism;Metabolic pathways	LMSP01030001;HMDB0304183	M+K	C18H39NO3	3.6163	鞘脂代谢;代谢途径	C12144	pos	-	-	Metabolism;Metabolism	Lipid metabolism;Global and overview maps	Organic nitrogen compounds	Organonitrogen compounds	356.253	0.0259343	-	66.8	-8.46961	-	Amines	5.601	5.545	5.563	5.589	5.527	5.551	5.517	5.454	5.47	5.445	5.483	5.404	5.529	5.476	5.498	5.482	5.452	5.479	5.7	5.73	5.749	5.783	5.78
pos_132	LysoPC(15:0/0:0)	-	metab_342	B(ii)	map00564	Glycerophospholipid metabolism	HMDB0010381;HMDB0010375	M+H, M+Na, M+NH4	C23H48NO7P	6.9809	甘油磷脂代谢	C04230	pos	Lipids	Phospholipids	Metabolism	Lipid metabolism	Lipids and lipid-like molecules	Glycerophospholipids	482.323	0.0619961	-	33.3	-1.68842	-	Glycerophosphocholines	6.679	6.561	6.501	6.495	6.447	6.459	6.817	6.814	6.804	6.759	6.746	6.786	6.975	6.864	6.814	6.781	6.772	6.789	6.317	6.454	6.709	6.81	6.842
pos_1320	O-Succinyl-L-homoserine	O-琥珀酰-L-高丝氨酸	metab_343	B(ii)	map01100;map00270;map01110;map00920;map01230	Metabolic pathways;Cysteine and methionine metabolism;Biosynthesis of secondary metabolites;Sulfur metabolism;Biosynthesis of amino acids	HMDB0255868	M+H-H2O	C8H13NO6	3.6641	代谢途径;半胱氨酸和蛋氨酸代谢;次级代谢产物的生物合成;硫代谢;氨基酸的生物合成	C01118	pos	-	-	Metabolism;Metabolism;Metabolism;Metabolism;Metabolism	Global and overview maps;Amino acid metabolism;Global and overview maps;Energy metabolism;Global and overview maps	Organic acids and derivatives	Carboxylic acids and derivatives	202.071	0.0207439	-	44.5	-1.2556	1492-23-5	Amino acids, peptides, and analogues	4.973	5.038	4.978	4.977	4.994	5.028	5.217	5.296	5.219	5.127	5.182	5.221	5.361	5.301	5.361	5.305	5.343	5.342	4.988	5.061	5.037	5.117	5.119
pos_1330	Lys Leu Gln	-	metab_354	B(i)	-	-	-	M+H	C17H33N5O5	3.712	-	-	pos	-	-	-	-	-	-	388.253	0.0307454	71.1	-	-5.65922	-	-	5.657	5.622	5.63	5.642	5.602	5.633	5.597	5.54	5.547	5.539	5.581	5.521	5.647	5.626	5.603	5.622	5.646	5.613	5.57	5.635	5.68	5.682	5.694
pos_1335	2,6-Dimethyl-4-hydroxybenzaldehyde	-	metab_358	B(i)	-	-	-	M+H	C9H10O2	3.728	-	-	pos	-	-	-	-	-	-	151.075	0.0385422	39.3	-	-1.19109	-	-	5.046	5.057	5.086	5.042	5.01	5.049	4.864	4.834	4.845	4.838	4.852	4.83	4.914	4.934	4.927	4.934	4.955	4.956	4.711	4.729	4.763	4.842	4.792
pos_1336	Cerulenin	青霉素	metab_359	B(ii)	-	-	LMFA08010013;HMDB0015168	M+ACN+H	C12H17NO3	3.728	-	C12058	pos	-	-	-	-	Organoheterocyclic compounds	Epoxides	265.154	0.0376414	-	47.1	-2.54614	17397-89-6	Oxirane carboxylic acids and derivatives	6.244	6.233	6.215	6.225	6.196	6.215	6.238	6.218	6.226	6.221	6.241	6.225	6.123	6.09	6.104	6.09	6.122	6.112	5.486	5.477	5.543	5.558	5.547
pos_1344	(R)-Salsolinol	（R） -沙索利诺	metab_368	B(ii)	-	-	HMDB0005199	2M+NH4	C10H13NO2	3.7757	-	C09642	pos	-	-	-	-	Organoheterocyclic compounds	Tetrahydroisoquinolines	376.22	0.0386254	-	36.7	-9.51993	525-72-4	Not Available	5.544	5.511	5.497	5.513	5.479	5.476	5.418	5.502	5.493	5.429	5.571	5.472	5.487	5.429	5.465	5.421	5.536	5.508	5.58	5.661	5.65	5.605	5.666
pos_1346	N-hydroxyl-tryptamine	N-羟基色胺	metab_370	B(ii)	map01100;map00380	Metabolic pathways;Tryptophan metabolism	HMDB0255154	2M+H	C10H12N2O	3.7837	代谢途径;色氨酸代谢	C17203	pos	-	-	Metabolism;Metabolism	Global and overview maps;Amino acid metabolism	Organoheterocyclic compounds	Indoles and derivatives	353.196	0.0388606	-	40.4	-2.10339	-	Indoles	5.547	5.626	5.555	5.588	5.519	5.53	5.848	5.832	5.839	5.805	5.846	5.84	5.851	5.84	5.822	5.843	5.832	5.866	5.198	5.272	5.297	5.386	5.393
pos_1351	Neosaxitoxin	新岩蛤毒素	metab_376	B(ii)	-	-	HMDB0029369	M+H-H2O	C10H17N7O5	3.7997	-	C17208	pos	-	-	-	-	Phenylpropanoids and polyketides	Saxitoxins, gonyautoxins, and derivatives	298.128	0.0387871	-	44.2	6.5883	64296-20-4	Not Available	5.896	5.856	5.865	5.852	5.852	5.856	5.764	5.754	5.763	5.769	5.777	5.763	5.781	5.741	5.721	5.74	5.74	5.765	5.08	5.126	5.099	5.149	5.165
pos_1359	Ergocristine	麦角新碱	metab_384	B(ii)	-	-	HMDB0251908	M+H-H2O	C35H39N5O5	3.8315	-	C09164	pos	-	-	-	-	Alkaloids and derivatives	Ergoline and derivatives	592.296	0.0679197	-	46.9	7.60888	511-08-0	Lysergic acids and derivatives	5.224	5.22	5.215	5.153	5.15	5.26	5.542	5.479	5.567	5.579	5.521	5.617	5.379	5.233	5.343	5.438	5.419	5.359	5.847	5.9	5.828	5.928	5.931
pos_1366	Tyrosine-tyrosinate	-	metab_392	B(ii)	-	-	HMDB0259353	M+H-2H2O	C18H20N2O5	3.8633	-	-	pos	-	-	-	-	Organic acids and derivatives	Carboxylic acids and derivatives	309.123	0.0212225	-	60.8	-2.30731	-	Amino acids, peptides, and analogues	5.127	5.86	5.955	5.999	5.999	6.067	6.158	6.189	6.116	4.459	5.244	5.981	6.278	6.322	6.353	6.364	6.385	6.371	2.999	3.057	3.128	3.153	3.161
pos_1372	Heliotridine	海洛曲丁	metab_399	B(ii)	-	-	HMDB0253071	2M+NH4	C8H13NO2	3.8951	-	C10321	pos	-	-	-	-	Alkaloids and derivatives	Not Available	328.222	0.0426334	-	44.9	-2.37619	520-63-8	Not Available	0.006446	2.138	0.005764	0.005743	2.732	2	5.857	5.851	5.848	5.846	5.84	5.878	5.616	5.594	5.61	5.63	5.625	5.634	5.804	5.856	5.844	5.873	5.878
pos_1373	Gentamicin C	庆大霉素C	metab_400	B(ii)	-	-	HMDB0252688	M+H-H2O	C19H39N5O7	3.8951	-	C01918	pos	Antibiotics	Aminoglycosides	-	-	Organic oxygen compounds	Organooxygen compounds	432.279	0.0370863	-	58.5	-5.17602	11097-82-8	Carbohydrates and carbohydrate conjugates	5.691	5.725	5.725	5.693	5.682	5.717	5.659	5.616	5.653	5.627	5.624	5.678	5.715	5.741	5.671	5.714	5.738	5.731	5.702	5.722	5.717	5.803	5.79
pos_1374	Val Val	-	metab_401	B(i)	-	-	-	M+H	C10H20N2O3	3.9031	-	-	pos	-	-	-	-	-	-	217.154	0.04494	32.8	-	-1.70646	-	-	4.706	4.747	4.691	4.736	4.717	4.679	5.273	5.263	5.273	5.263	5.256	5.259	4.963	4.939	4.989	4.937	4.971	4.959	4.743	4.77	4.703	4.782	4.833
pos_1375	PE(22:6(4Z,7Z,11E,13Z,15E,19Z)-2OH(10S,17)/20:4(8Z,11Z,14Z,17Z))	-	metab_402	B(ii)	-	-	HMDB0262527	M+2Na	C47H74NO10P	3.9031	-	-	pos	-	-	-	-	Not Available	Not Available	444.739	0.0538928	-	34.6	-7.52616	-	Not Available	4.886	4.843	4.837	4.836	4.836	4.842	4.883	4.874	4.877	4.873	4.871	4.872	4.904	4.869	4.872	4.867	4.864	4.876	5.782	5.828	5.839	5.874	5.884
pos_138	Cer(d17:1/18:1(9Z)-O(12,13))	-	metab_407	B(ii)	-	-	HMDB0289918	M+H-H2O, M+H, M+H-2H2O	C35H65NO4	7.4772	-	-	pos	-	-	-	-	Not Available	Not Available	546.487	0.0729118	-	50.4	-2.03821	-	Not Available	7.272	7.205	7.217	7.224	7.234	7.226	7.201	7.2	7.237	7.235	7.243	7.225	7.345	7.286	7.273	7.299	7.252	7.268	7.067	7.161	7.256	7.245	7.289
pos_1383	CDP-DG(PGD1/16:1(9Z))	CDP-DG（PGD1/16:1（9Z））	metab_411	B(ii)	-	-	HMDB0290962	M+2H	C48H81N3O18P2	3.919	-	-	pos	-	-	-	-	Not Available	Not Available	525.753	0.0404909	-	88.2	-8.07869	-	Not Available	5.808	5.838	5.78	5.83	5.843	5.805	5.911	5.925	5.926	5.775	5.847	5.924	5.862	5.837	5.818	5.928	5.833	5.88	4.487	4.328	4.551	4.903	4.919
pos_1384	Leu Leu	-	metab_412	B(i)	-	-	-	M+H	C12H24N2O3	3.927	-	-	pos	-	-	-	-	-	-	245.186	0.0356731	30.3	-	-1.78498	-	-	5.847	5.817	5.783	5.789	5.809	5.79	6.257	6.255	6.251	6.262	6.257	6.257	6.076	6.077	6.071	6.087	6.077	6.088	5.461	5.515	5.511	5.557	5.517
pos_1385	Gly Val Leu	-	metab_413	B(i)	-	-	-	M+H	C13H25N3O4	3.935	-	-	pos	-	-	-	-	-	-	288.191	0.0290141	66.3	-	-2.15365	-	-	4.718	4.675	4.67	4.668	4.668	4.674	4.909	4.821	4.849	4.917	4.845	4.896	4.79	4.702	4.799	4.759	4.804	4.804	5.044	5.117	5.122	5.125	5.123
pos_1390	Phenylalanylphenylalanine	苯丙氨酸苯丙氨酸	metab_419	B(ii)	-	-	HMDB0013302	M+NH4	C18H20N2O3	3.9588	-	-	pos	-	-	-	-	Organic acids and derivatives	Carboxylic acids and derivatives	330.18	0.0387844	-	41.8	-2.71364	2577-40-4	Amino acids, peptides, and analogues	5.997	5.992	5.953	5.962	5.949	5.945	5.933	5.943	5.917	5.951	5.927	5.939	6.016	5.986	6.002	5.995	5.985	6.002	5.364	5.468	5.499	5.539	5.587
pos_1391	Cromakalim	克罗马卡林	metab_420	B(ii)	-	-	HMDB0250542	M+NH4	C16H18N2O3	3.9667	-	C11819	pos	-	-	-	-	Organoheterocyclic compounds	Benzopyrans	304.165	0.0314846	-	47.9	-1.64002	94470-67-4	1-benzopyrans	4.354	4.158	4.115	4.226	4.181	4.228	5.855	5.859	5.838	5.864	5.837	5.861	5.602	5.599	5.611	5.585	5.586	5.611	4.326	4.555	4.333	4.322	4.576
pos_1394	Androstanediol	雄甾二醇	metab_423	B(ii)	-	-	HMDB0000495;HMDB0242300	M+ACN+Na	C19H32O2	3.9747	-	C07632	pos	Steroids	19-Carbon atoms	-	-	Lipids and lipid-like molecules	Glycerophospholipids	356.254	0.041777	-	43.2	-8.11973	25126-76-5	Glycerophosphocholines	5.638	5.614	5.519	5.603	5.562	5.535	5.539	5.483	5.494	5.468	5.504	5.494	5.522	5.476	5.542	5.508	5.5	5.495	5.655	5.706	5.665	5.734	5.72
pos_1395	2-(Prop-2-ynylamino)acetic acid	2-（丙-2-炔氨基）乙酸	metab_424	B(ii)	-	-	HMDB0246989	2M+ACN+H	C5H7NO2	3.9827	-	-	pos	-	-	-	-	Organic acids and derivatives	Carboxylic acids and derivatives	268.129	0.0359706	-	46.1	-2.46723	-	Amino acids, peptides, and analogues	5.069	5.196	5.139	5.18	5.161	5.124	5.166	5.129	5.189	5.103	5.129	5.154	5.189	5.183	5.179	5.176	5.095	5.136	4.353	4.261	4.352	4.421	4.355
pos_1398	Avocadyne Acetate	鳄梨醋酸酯	metab_427	B(i)	-	-	-	M+K	C19H34O4	4.0067	-	-	pos	-	-	-	-	-	-	365.206	0.0361271	32.8	-	-7.90243	-	-	5.686	5.709	5.68	5.67	5.643	5.701	5.911	5.901	5.895	5.875	5.891	5.914	5.845	5.802	5.811	5.799	5.781	5.811	4.816	4.807	4.948	4.871	4.844
pos_140	Sebacic acid	癸二酸	metab_430	B(i)	-	-	HMDB0000792;LMFA01170006	M+H-H2O, M+H, M+H-2H2O	C10H18O4	7.4224	-	C08277	pos	-	-	-	-	Lipids and lipid-like molecules	Fatty Acyls	185.117	0.0615696	91.2	-	-2.44971	111-20-6	Fatty acids and conjugates	6.187	6.162	6.138	6.145	6.149	6.14	6.162	6.11	6.113	6.131	6.097	6.13	6.222	6.186	6.183	6.162	6.119	6.156	6.214	6.295	6.346	6.347	6.354
pos_1400	8-Azaadenosine	-	metab_431	B(i)	-	-	-	M+H	C9H12N6O4	4.0225	-	C11265	pos	-	-	-	-	-	-	269.099	0.0289446	47.9	-	-1.3534	10299-44-2	-	5.284	5.275	5.209	5.259	5.222	5.277	5.447	5.416	5.416	5.424	5.391	5.423	5.393	5.336	5.375	5.342	5.345	5.386	4.531	4.59	4.575	4.663	4.613
pos_1402	Streptomycin	链霉素	metab_433	B(ii)	map01100;map01110	Metabolic pathways;Biosynthesis of secondary metabolites	HMDB0258510;PW_C009507;HMDB0015214	M+H-H2O	C21H39N7O12	4.0304	代谢途径;次级代谢产物的生物合成	C00413	pos	Antibiotics	Aminoglycosides	Metabolism;Metabolism	Global and overview maps;Global and overview maps	Organic oxygen compounds	Organooxygen compounds	564.265	0.0382854	-	54.3	5.06439	57-92-1	Carbohydrates and carbohydrate conjugates	5.57	5.611	5.493	5.589	5.584	5.598	5.671	5.718	5.7	5.658	5.669	5.716	5.764	5.731	5.776	5.651	5.713	5.73	4.996	5.12	5.123	5.066	5.222
pos_141	4-hydroxy Nonenal	-	metab_441	B(i)	-	-	-	M+H-H2O, M+H, M+H-2H2O	C9H16O2	7.4224	-	-	pos	-	-	-	-	-	-	139.112	0.0535635	47.8	-	-1.40722	-	-	6.657	6.606	6.575	6.59	6.589	6.587	6.573	6.542	6.538	6.549	6.537	6.549	6.655	6.578	6.575	6.564	6.537	6.572	6.644	6.725	6.774	6.804	6.809
pos_1410	Arginylleucine	精氨酰亮氨酸	metab_442	B(ii)	-	-	HMDB0028713	M+H-2H2O	C12H25N5O3	4.0544	-	-	pos	-	-	-	-	Organic acids and derivatives	Carboxylic acids and derivatives	252.181	0.0386365	-	59	-1.73816	1188-24-5	Amino acids, peptides, and analogues	6.448	6.431	6.422	6.43	6.412	6.448	6.754	6.75	6.741	6.734	6.733	6.749	6.668	6.657	6.678	6.654	6.661	6.663	6.04	6.094	6.106	6.097	6.141
pos_1419	Dicarbamoyl (2S)-2-aminopentanedioate	二氨基甲酰（2S）-2-氨基戊二酸酯	metab_451	B(ii)	-	-	HMDB0258093	M+H-H2O	C7H11N3O6	4.0862	-	-	pos	-	-	-	-	Organic acids and derivatives	Carboxylic acids and derivatives	216.059	0.0576105	-	44.3	-8.90875	-	Amino acids, peptides, and analogues	4.978	4.943	4.939	4.973	4.954	5.008	4.757	4.8	4.822	4.852	4.794	4.832	4.724	4.745	4.773	4.75	4.759	4.741	4.794	4.923	4.889	4.899	4.849
pos_142	Cer(d16:1/18:1(9Z)-O(12,13))	-	metab_452	B(ii)	-	-	HMDB0289866	M+H-H2O, M+H, M+H-2H2O	C34H63NO4	7.3987	-	-	pos	-	-	-	-	Not Available	Not Available	532.471	0.0789751	-	46.6	-2.00108	-	Not Available	6.377	6.31	6.308	6.336	6.327	6.295	6.386	6.379	6.449	6.446	6.41	6.347	6.376	6.418	6.432	6.395	6.41	6.403	6.212	6.316	6.376	6.397	6.436
pos_1420	Isofebrifugine	异佛比林	metab_453	B(ii)	-	-	HMDB0253633;HMDB0242253	M+CH3OH+H	C16H19N3O3	4.0862	-	C10698	pos	-	-	-	-	Organoheterocyclic compounds	Diazanaphthalenes	334.175	0.0384227	-	52.9	-2.51252	32434-44-9	Benzodiazines	6.44	6.412	6.418	6.43	6.404	6.429	6.444	6.444	6.448	6.433	6.43	6.444	6.505	6.472	6.509	6.49	6.499	6.485	5.766	5.803	5.801	5.818	5.846
pos_1424	PIP(18:3(9Z,12Z,15Z)/TXB2)	-	metab_457	B(ii)	-	-	HMDB0279387	M+H+Na	C47H80O20P2	4.11	-	-	pos	-	-	-	-	Not Available	Not Available	525.237	0.0425834	-	89.1	5.23917	-	Not Available	6.296	6.25	6.245	6.31	6.233	6.295	6.153	6.159	6.183	6.159	6.174	6.184	6.256	6.238	6.254	6.244	6.221	6.196	5.6	5.54	5.548	5.614	5.579
pos_1425	(3b,16a)-Dihydroxy-12-oleanen-28-oic acid 3-glucoside 28-[glucosyl-(1->3)-[xylosyl-(1->3)-xylosyl-(1->4)-rhamnosyl-(1->2)]-arabinosyl] ester	-	metab_458	B(ii)	-	-	HMDB0033396	M+2Na	C63H102O30	4.11	-	-	pos	-	-	-	-	Lipids and lipid-like molecules	Prenol lipids	692.311	0.0683893	-	80.4	-0.922181	168324-01-4	Terpene glycosides	4.194	4.15	4.145	4.143	4.143	4.15	4.19	4.182	4.185	4.18	4.178	4.424	4.211	4.177	4.18	4.175	4.19	4.183	6.317	6.352	6.38	6.388	6.384
pos_1441	2,2-dimethyl-1-[4-(2,2,2-trifluoroethyl)piperazin-1-yl]propan-1-one	-	metab_476	B(i)	-	-	-	M+H	C11H19F3N2O	4.1817	-	-	pos	-	-	-	-	-	-	253.154	0.0372931	71.6	-	7.67784	-	-	5.487	5.648	5.677	5.679	5.712	5.729	6.177	6.182	6.161	5.557	5.655	5.986	6.161	6.2	6.262	6.276	6.281	6.282	5.247	5.32	5.284	5.357	5.391
pos_1445	Ethylsuberenol	乙基亚苯二酚	metab_480	B(ii)	-	-	HMDB0039044	M+NH4	C17H20O4	4.1897	-	-	pos	-	-	-	-	Phenylpropanoids and polyketides	Coumarins and derivatives	306.173	0.0422771	-	47.1	8.82649	86682-61-3	Not Available	5.092	5.072	5.095	5.103	5.008	5.077	4.981	5.031	4.947	4.97	4.99	4.994	5.081	5.045	5.027	5.039	4.985	5.083	3.816	4.065	3.666	4.273	3.911
pos_1447	Lupinic acid	羽扇豆酸	metab_482	B(ii)	map01110	Biosynthesis of secondary metabolites	HMDB0302524	M+2Na-H	C10H17NO2	4.2057	次级代谢产物的生物合成	C01513	pos	-	-	Metabolism	Global and overview maps	Alkaloids and derivatives	Lupin alkaloids	228.097	0.0360589	-	34.7	2.19128	67392-79-4	Lupinine-type alkaloids	3.88	3.969	4.097	3.601	3.59	3.272	4.494	4.596	4.499	4.607	4.614	4.587	4.305	4.275	4.309	4.247	4.076	4.109	5.328	5.336	5.358	5.407	5.369
pos_1448	Minaxolone	米纳索隆	metab_483	B(ii)	-	-	HMDB0254737	M+ACN+Na	C25H43NO3	4.2057	-	-	pos	-	-	-	-	Lipids and lipid-like molecules	Steroids and steroid derivatives	469.337	0.0397191	-	49.3	-6.50821	-	Pregnane steroids	5.669	5.698	5.649	5.624	5.68	5.657	5.567	5.592	5.556	5.567	5.51	5.506	5.579	5.533	5.656	5.583	5.598	5.605	5.712	5.734	5.787	5.78	5.78
pos_1450	Simulanoquinoline	拟喹啉	metab_486	B(ii)	-	-	HMDB0040379	M+NH4	C37H34N2O7	4.2136	-	-	pos	-	-	-	-	Lipids and lipid-like molecules	Prenol lipids	636.265	0.0468337	-	60.8	-9.20525	155416-22-1	Monoterpenoids	5.633	5.615	5.539	5.578	5.577	5.574	6.01	6.002	5.983	6.002	5.977	5.999	5.844	5.844	5.848	5.844	5.817	5.84	4.939	4.927	5.115	5.056	5.102
pos_1451	Sakuranin	樱花苷	metab_487	B(ii)	-	-	LMPK12140564;HMDB0302696	M+ACN+H	C22H24O10	4.2215	-	C17391	pos	-	-	-	-	Phenylpropanoids and polyketides	Flavonoids	490.17	0.031564	-	64.8	-2.75547	529-39-5	Flavonoid glycosides	5.171	5.099	5.122	5.134	5.055	5.166	5.783	5.75	5.778	5.764	5.754	5.743	5.463	5.499	5.554	5.485	5.488	5.514	3.829	3.887	3.957	3.983	3.991
pos_1455	Pamatolol	帕马洛尔	metab_491	B(ii)	-	-	HMDB0256104	M+H-H2O	C16H26N2O4	4.2454	-	-	pos	-	-	-	-	Benzenoids	Phenol ethers	293.185	0.0372244	-	32.5	-2.16387	-	Not Available	5.48	5.49	5.498	5.495	5.448	5.496	5.573	5.579	5.561	5.564	5.556	5.552	5.648	5.644	5.666	5.642	5.624	5.652	4.901	4.845	4.922	4.942	4.935
pos_1462	Fingolimod	芬戈莫德	metab_499	B(ii)	-	-	HMDB0252262	M+K	C19H33NO2	4.3011	-	-	pos	-	-	-	-	Organic nitrogen compounds	Organonitrogen compounds	346.212	0.0335178	-	31.7	-8.50951	-	Amines	7.162	7.166	7.139	7.145	7.145	7.147	7.188	7.182	7.168	7.194	7.168	7.186	7.207	7.187	7.205	7.211	7.208	7.208	6.71	6.749	6.761	6.79	6.801
pos_1469	Deoxycytidine	脱氧胞苷	metab_506	B(ii)	map00240;map01100;map02010;map01232	Pyrimidine metabolism;Metabolic pathways;ABC transporters;Nucleotide metabolism	PW_C000008;HMDB0250725;HMDB0000014	M+H	C9H13N3O4	4.3647	嘧啶代谢;代谢途径;ABC转运蛋白;-	C00881	pos	Nucleic acids	Nucleosides	Metabolism;Metabolism;Environmental Information Processing;Metabolism	Nucleotide metabolism;Global and overview maps;Membrane transport;Global and overview maps	Nucleosides, nucleotides, and analogues	Pyrimidine nucleosides	228.097	0.0374468	-	32.1	-1.87404	951-77-9	Pyrimidine 2''-deoxyribonucleosides	4.571	4.414	4.514	4.56	4.523	4.54	4.976	4.953	4.954	4.995	4.955	4.949	4.763	4.755	4.768	4.82	4.759	4.736	5.519	5.552	5.552	5.597	5.579
pos_1473	CDP-DG(18:2(9Z,11Z)/5-iso PGF2VI)	CDP-DG（18:2（9Z，11Z）/5-iso PGF2VI）	metab_511	B(ii)	-	-	HMDB0291327	M+2H	C48H79N3O18P2	4.3886	-	-	pos	-	-	-	-	Not Available	Not Available	524.745	0.0599005	-	64.2	-8.11336	-	Not Available	5.75	5.63	5.689	5.689	5.697	5.686	5.895	5.849	5.816	5.814	5.876	5.853	5.68	5.609	5.681	5.606	5.587	5.662	4.74	4.916	4.788	5.202	4.951
pos_1479	CDP-DG(18:1(11Z)/LTE4)	CDP-DG（18:1（11Z）/LTE4）	metab_517	B(ii)	-	-	HMDB0291109	M+2H	C53H88N4O18P2S	4.4123	-	-	pos	-	-	-	-	Not Available	Not Available	582.271	0.0473517	-	67.7	-1.62274	-	Not Available	5.971	5.967	5.947	6.014	5.926	5.938	6.242	6.222	6.199	6.196	6.182	6.208	6.167	6.114	6.163	6.172	6.146	6.13	5.3	5.278	5.378	5.364	5.297
pos_1486	Isovalerylglutamic acid	异戊基谷氨酸	metab_525	B(ii)	-	-	HMDB0000726	M+H	C10H17NO5	4.4522	-	-	pos	-	-	-	-	Organic acids and derivatives	Carboxylic acids and derivatives	232.118	0.0586314	-	39.3	-1.50347	80154-63-8	Amino acids, peptides, and analogues	4.225	4.065	3.529	4.152	3.963	4.218	4.48	4.407	4.426	4.45	4.314	4.337	4.226	4.291	4.127	4.22	4.119	4.341	5.021	5.132	5.118	5.101	5.107
pos_1493	D-1-[(3-Carboxypropyl)amino]-1-deoxyfructose	D-1-[（3-羧丙基）氨基]-1-脱氧葡萄糖	metab_533	B(ii)	-	-	HMDB0038663	M+H-H2O	C10H19NO7	4.4759	-	-	pos	-	-	-	-	Organic acids and derivatives	Carboxylic acids and derivatives	248.112	0.0379371	-	51.3	-1.64351	10003-63-1	Amino acids, peptides, and analogues	5.106	5.094	5.074	5.034	5.09	5.107	4.823	4.846	4.811	4.801	4.777	4.833	4.867	4.829	4.834	4.819	4.896	4.826	4.964	5.047	5.031	5.027	5.003
pos_1495	Diosmetin	地奥司明	metab_535	B(ii)	-	-	LMPK12110824;HMDB0029676;MJDBOTE0001651	M+NH4	C16H12O6	4.4837	-	C10038	pos	-	-	-	-	Phenylpropanoids and polyketides	Flavonoids	318.096	0.0384251	-	66.3	-2.44581	520-34-3	O-methylated flavonoids	5.035	5.16	5.23	5.276	5.229	5.229	5.115	5.109	5.146	4.906	4.953	5.061	5.271	5.258	5.297	5.277	5.33	5.312	4.742	4.8	4.871	4.896	4.904
pos_1496	3-O-Sulfogalactosylceramide (d18:1/18:1(9Z))	3-O-磺酰基乳糖神经酰胺（d18:1/18:1（9Z））	metab_536	B(ii)	map00600;map01100	Sphingolipid metabolism;Metabolic pathways	HMDB0012317	M+2Na	C42H79NO11S	4.4997	鞘脂代谢;代谢途径	C06125	pos	Lipids	Glycolipids	Metabolism;Metabolism	Lipid metabolism;Global and overview maps	Lipids and lipid-like molecules	Sphingolipids	425.76	0.0389446	-	32.8	4.95984	-	Glycosphingolipids	4.723	4.68	4.674	4.672	4.673	4.679	4.956	4.956	4.832	4.876	4.773	4.709	5.079	4.964	5.036	5.021	5.037	5	5.888	5.927	5.944	5.958	5.975
pos_150	13(S)-HOTrE	13（S）-霍特尔	metab_541	B(i)	map00592	alpha-Linolenic acid metabolism	-	M+H, M+Na, M+H-H2O	C18H30O3	7.8812	α-亚麻酸代谢	C16316	pos	-	-	Metabolism	Lipid metabolism	-	-	295.226	0.0685725	66.5	-	-2.04708	-	-	5.063	4.96	4.947	5.022	4.972	4.911	4.448	4.55	4.54	4.523	4.596	4.491	4.741	4.701	4.55	4.512	4.472	4.414	6.489	6.536	6.533	6.602	6.586
pos_1508	Pro Leu Ile	-	metab_550	B(i)	-	-	-	M+H	C17H31N3O4	4.5953	-	-	pos	-	-	-	-	-	-	342.238	0.0389962	65.5	-	-2.2314	-	-	5.178	5.135	5.129	5.128	5.128	5.134	5.391	5.344	5.373	5.346	5.344	5.39	5.242	5.252	5.272	5.295	5.23	5.288	5.249	5.297	5.326	5.348	5.307
pos_1511	(23S)-23,25-dihdroxy-24-oxovitamine D3 23-(beta-glucuronide)	（23S）-23,25-二羟基-24-氧维胺D323-（β-葡萄糖醛酸）	metab_554	B(ii)	-	-	HMDB0010361	2M+3H2O+2H	C33H50O10	4.6033	-	-	pos	-	-	-	-	Lipids and lipid-like molecules	Steroids and steroid derivatives	620.355	0.0360945	-	39.6	5.11165	-	Vitamin D and derivatives	5.473	5.416	5.4	5.529	5.441	5.402	5.959	5.922	5.894	5.968	5.899	5.933	5.639	5.622	5.625	5.598	5.628	5.667	6.004	6.012	5.996	6.01	6.045
pos_1512	Lumiflavin	卢米夫拉文	metab_555	B(ii)	-	-	HMDB0254201	M+H	C13H12N4O2	4.6113	-	-	pos	-	-	-	-	Organoheterocyclic compounds	Pteridines and derivatives	257.102	0.0395827	-	36.1	-4.27773	-	Alloxazines and isoalloxazines	5.656	5.641	5.646	5.68	5.643	5.656	5.077	5.068	5.048	5.056	5.086	5.064	5.148	5.125	5.158	5.145	5.095	5.152	4.314	4.334	4.408	4.438	4.456
pos_1522	Lucidenic acid A	荧光素A	metab_566	B(ii)	-	-	HMDB0037611	M+2Na-H	C27H38O6	4.6592	-	-	pos	-	-	-	-	Lipids and lipid-like molecules	Prenol lipids	503.241	0.0349125	-	53.6	6.48367	95311-94-7	Sesquiterpenoids	5.364	5.395	5.421	5.397	5.344	5.358	5.483	5.514	5.465	5.472	5.524	5.449	5.662	5.601	5.673	5.668	5.61	5.643	3.963	4.249	4.002	4.028	4.036
pos_1524	PGP(TXB2/i-14:0)	-	metab_568	B(ii)	-	-	HMDB0275032	M+2Na	C40H74O17P2	4.6913	-	-	pos	-	-	-	-	Not Available	Not Available	467.208	0.0278273	-	52.3	-3.64334	-	Not Available	6.06	6.021	6.035	6.019	6.045	5.992	6.069	6.091	6.087	6.071	6.086	6.067	6.338	6.343	6.338	6.365	6.346	6.349	5.832	5.896	5.884	5.862	5.908
pos_1530	(1R,6R)-6-hydroxy-2-succinylcyclohexa-2,4-diene-1-carboxylate	（1R，6R）-6-羟基-2-琥珀酰环己-2,4-二烯-1-羧酸酯	metab_575	B(ii)	map01100;map00130;map01110;map01240	Metabolic pathways;Ubiquinone and other terpenoid-quinone biosynthesis;Biosynthesis of secondary metabolites;Biosynthesis of cofactors	HMDB0303951	M+ACN+H	C11H12O6	4.7307	代谢途径;泛醌和其他萜类醌生物合成;次级代谢产物的生物合成;-	C05817	pos	-	-	Metabolism;Metabolism;Metabolism;Metabolism	Global and overview maps;Metabolism of cofactors and vitamins;Global and overview maps;Global and overview maps	Organic acids and derivatives	Keto acids and derivatives	282.097	0.0381322	-	44.4	-2.76245	-	Gamma-keto acids and derivatives	5.559	5.539	5.515	5.514	5.521	5.503	4.897	4.92	4.859	4.831	4.898	4.724	4.98	4.995	4.942	5.015	4.965	4.981	5.05	4.955	4.993	5.044	4.982
pos_1542	7-Methylinosine	7-甲基肌苷	metab_588	B(ii)	map01100;map01212;map00062;map00071	Metabolic pathways;Fatty acid metabolism;Fatty acid elongation;Fatty acid degradation	HMDB0003950	M+H-H2O	C11H15N4O5+	4.8262	代谢途径;脂肪酸代谢;脂肪酸伸长;脂肪酸降解	C05276	pos	-	-	Metabolism;Metabolism;Metabolism;Metabolism	Global and overview maps;Global and overview maps;Lipid metabolism;Lipid metabolism	Lipids and lipid-like molecules	Fatty Acyls	266.102	0.0488722	-	36.7	2.94712	20245-33-4	Fatty acyl thioesters	4.632	4.611	4.446	4.608	4.608	4.516	4.573	4.422	4.539	4.511	4.578	4.449	4.39	4.47	4.469	4.576	4.477	4.474	4.966	5.073	4.972	5.095	5.022
pos_1547	Paramethasone acetate	醋酸对甲松	metab_593	B(ii)	-	-	HMDB0256122;LMST02030123	M+K	C24H31FO6	4.8581	-	C12656	pos	-	-	-	-	Lipids and lipid-like molecules	Steroids and steroid derivatives	473.17	0.0393154	-	61.1	-9.0946	1597-82-6	Pregnane steroids	5.088	5.189	5.225	5.26	5.266	5.156	5.992	6	5.979	5.711	5.83	5.969	6	6.012	6.011	6.004	6.022	6.008	4.911	4.969	5.039	5.065	5.073
pos_1550	5-Methoxyindoleacetate	5-甲氧基吲哚乙酸盐	metab_597	B(ii)	map00380	Tryptophan metabolism	PW_C002060;HMDB0004096	M+CH3OH+H	C11H11NO3	4.8818	色氨酸代谢	C05660	pos	-	-	Metabolism	Amino acid metabolism	Organoheterocyclic compounds	Indoles and derivatives	238.107	0.0352896	-	40.6	-2.10337	3471-31-6	Indolyl carboxylic acids and derivatives	3.41	3.367	3.361	3.359	3.359	3.366	5.123	5.071	5.091	5.103	5.048	5.042	4.701	4.645	4.703	4.673	4.714	4.707	3.349	3.37	3.361	3.387	3.395
pos_1552	PI(PGF1alpha/22:3(10Z,13Z,16Z))	-	metab_599	B(ii)	-	-	HMDB0277891	M+2Na	C52H91O16P	4.8898	-	-	pos	-	-	-	-	Not Available	Not Available	524.294	0.0384964	-	68.3	5.8293	-	Not Available	5.828	5.835	5.824	5.811	5.821	5.844	5.979	5.968	5.987	5.963	5.928	5.955	5.876	5.914	5.928	5.895	5.862	5.874	5.984	6.041	5.998	6.09	6.043
pos_1554	Gibberellin A29	赤霉素A29	metab_601	B(ii)	map00904	Diterpenoid biosynthesis	HMDB0303458;LMPR0104170036	M+ACN+H	C19H24O6	4.9053	二萜生物合成	C06096	pos	-	-	Metabolism	Metabolism of terpenoids and polyketides	Lipids and lipid-like molecules	Fatty Acyls	390.194	0.0454971	-	58.6	6.98068	-	Fatty alcohol esters	5.474	5.439	5.428	5.465	5.462	5.467	5.597	5.61	5.586	5.565	5.591	5.604	5.53	5.514	5.527	5.527	5.525	5.547	4.397	4.468	4.621	4.733	4.469
pos_1564	Trp Leu	-	metab_612	B(i)	-	-	-	M+H	C17H23N3O3	4.961	-	-	pos	-	-	-	-	-	-	318.181	0.0421713	94.8	-	-2.20177	-	-	4.2	4.173	3.968	3.452	3.759	4.191	5.665	5.643	5.647	5.625	5.647	5.624	5.427	5.413	5.419	5.455	5.422	5.435	4.557	4.674	4.638	4.68	4.799
pos_1573	(+/-)-2,4,8-Trimethyl-7-nonen-2-ol	（+/-）-2,4,8-三甲基-7-壬烯-2-醇	metab_622	B(ii)	-	-	HMDB0032543	M+ACN+H	C12H24O	5.0088	-	-	pos	-	-	-	-	Lipids and lipid-like molecules	Prenol lipids	226.216	0.0433113	-	44.1	-2.24493	437770-28-0	Monoterpenoids	4.856	4.873	4.803	4.81	4.815	4.775	4.215	4.205	3.744	4.029	4.113	4.123	4.094	4.182	3.936	4.233	3.92	4.176	3.122	3.364	3.251	3.276	3.284
pos_1585	(His(1-ME)2)-trh	-	metab_634	B(ii)	-	-	HMDB0246180	M+K	C17H24N6O4	5.0645	-	-	pos	-	-	-	-	Organic acids and derivatives	Carboxylic acids and derivatives	415.149	0.0340022	-	32.4	-0.189072	-	Amino acids, peptides, and analogues	5.56	5.588	5.578	5.567	5.561	5.568	5.695	5.716	5.75	5.707	5.721	5.733	5.711	5.711	5.708	5.711	5.683	5.697	5.223	5.215	5.294	5.312	5.36
pos_1587	Citreoviridin	黄绿青霉素	metab_636	B(ii)	-	-	HMDB0250305	2M+ACN+Na	C23H30O6	5.0803	-	C16766	pos	-	-	-	-	Organoheterocyclic compounds	Pyrans	868.418	0.046066	-	50	-7.65966	25425-12-1	Pyranones and derivatives	4.495	4.452	4.446	4.445	4.445	4.451	5.266	5.172	5.396	5.269	5.272	5.393	4.909	4.478	4.776	4.57	4.543	4.721	6.136	6.164	6.158	6.193	6.235
pos_1592	Tetradeca-6,9,12-trienedioylcarnitine	十四烷-6,9,12-三烯二酰卡尼汀	metab_642	B(ii)	-	-	HMDB0241423	M+H	C21H33NO6	5.128	-	-	pos	-	-	-	-	Lipids and lipid-like molecules	Fatty Acyls	396.237	0.0565074	-	46.3	-1.80509	-	Fatty acid esters	5.347	5.343	5.396	5.409	5.359	5.373	5.428	5.408	5.397	5.315	5.351	5.42	5.162	5.227	5.149	5.189	5.24	5.187	4.163	4.439	4.613	4.37	4.605
pos_1593	Virginiamycin m1	-	metab_643	B(ii)	-	-	HMDB0259836	M+NH4	C28H35N3O7	5.136	-	C11299	pos	-	-	-	-	Phenylpropanoids and polyketides	Macrolide lactams	543.28	0.0374026	-	63.9	-2.29688	21411-53-0	Not Available	5.77	5.751	5.74	5.765	5.754	5.754	5.523	5.569	5.532	5.54	5.528	5.511	5.573	5.56	5.538	5.56	5.558	5.597	5.923	5.963	5.956	6.008	6.034
pos_1595	Cucurbitacin C	葫芦素C	metab_645	B(ii)	map01110	Biosynthesis of secondary metabolites	HMDB0034706;LMST01010105	M+2Na	C32H48O8	5.144	次级代谢产物的生物合成	C08795	pos	-	-	Metabolism	Global and overview maps	Lipids and lipid-like molecules	Steroids and steroid derivatives	303.157	0.0349755	-	32.3	1.5096	5988-76-1	Cucurbitacins	3.764	3.334	3.689	3.165	3.637	3.526	3.212	3.231	3.3	3.272	3.2	3.201	3.357	3.198	3.283	3.196	3.377	3.205	5.768	5.82	5.796	5.844	5.876
pos_1599	JW74	-	metab_649	B(i)	-	-	-	M+H	C24H20N6O2S	5.1835	-	-	pos	-	-	-	-	-	-	457.146	0.0499318	92.6	-	3.44494	-	-	4.8	4.979	4.877	4.842	4.855	4.86	4.434	4.262	4.558	4.118	4.28	3.615	5.573	5.547	5.567	5.534	5.577	5.506	3.452	3.51	3.58	3.606	3.614
pos_1600	Zoptarelin doxorubicin	佐普特瑞林-阿霉素	metab_652	B(ii)	-	-	HMDB0260045	M+H+Na	C91H117N19O26	5.1835	-	-	pos	-	-	-	-	Organic Polymers	Polypeptides	957.916	0.0518628	-	34.3	-2.89195	-	Not Available	5.799	5.825	5.858	5.814	5.84	5.864	5.784	5.76	5.822	5.818	5.747	5.699	5.778	5.679	5.573	5.667	5.647	5.776	5.54	5.511	5.407	5.494	5.418
pos_1607	Prochlorperazine	丙氯哌嗪	metab_659	B(i)	-	-	HMDB0014577	M+NH4	C20H24ClN3S	5.2393	-	C07403	pos	-	-	-	-	Organoheterocyclic compounds	Benzothiazines	391.174	0.0391447	64.4	-	6.6978	58-38-8	Phenothiazines	4.777	4.726	4.636	4.723	4.714	4.58	5.455	5.462	5.508	5.471	5.433	5.475	5.245	5.253	5.23	5.215	5.23	5.218	4.448	4.506	4.576	4.602	4.61
pos_1617	4-Hydroxyquinoline	4-羟基喹啉	metab_670	B(i)	-	-	HMDB0246466	M+H	C9H7NO	5.3266	-	C06343	pos	-	-	-	-	Organoheterocyclic compounds	Quinolines and derivatives	146.06	0.0419614	71.8	-	-1.32034	611-36-9	Quinolones and derivatives	4.658	4.657	4.674	4.608	4.665	4.659	4.758	4.747	4.7	4.804	4.817	4.744	4.701	4.736	4.72	4.72	4.657	4.738	4.688	4.722	4.731	4.736	4.668
pos_1626	Petasitenine	贝塔斯汀	metab_679	B(ii)	-	-	HMDB0030328	M+H-2H2O	C19H27NO7	5.3745	-	C10359	pos	-	-	-	-	Organoheterocyclic compounds	Azaspirodecane derivatives	346.167	0.0390513	-	39	6.50094	60102-37-6	Not Available	5.428	5.507	5.476	5.488	5.472	5.477	5.157	5.141	5.092	5.113	5.116	5.157	5.367	5.346	5.357	5.368	5.325	5.365	4.35	4.381	4.41	4.433	4.495
pos_1629	Norchelerythrine	去甲藻红碱	metab_682	B(ii)	-	-	HMDB0255726	M+CH3OH+H	C20H15NO4	5.4143	-	C12226	pos	-	-	-	-	Organoheterocyclic compounds	Quinolines and derivatives	366.134	0.0139555	-	66.7	0.606065	6900-99-8	Benzoquinolines	3.948	3.905	3.9	3.898	3.898	3.904	4.702	4.75	4.766	4.763	4.736	4.739	5.166	5.146	5.196	5.131	5.069	5.112	3.899	4.429	4.205	3.926	4.037
pos_1633	(+/-)-Sphaerosin	-	metab_687	B(ii)	-	-	HMDB0038128	M+ACN+H	C17H18O5	5.4223	-	-	pos	-	-	-	-	Phenylpropanoids and polyketides	Isoflavonoids	344.152	0.0244522	-	48.8	8.39883	52305-06-3	O-methylated isoflavonoids	5.225	5.212	5.206	5.221	5.153	5.155	5.939	5.933	5.921	5.934	5.919	5.939	6.285	6.277	6.283	6.276	6.271	6.285	5.713	5.788	5.78	5.808	5.838
pos_1638	Prostaglandin C1	前列腺素C1	metab_692	B(ii)	-	-	LMFA03010160;HMDB0060104	M+K	C20H32O4	5.4622	-	C04686	pos	Lipids	Eicosanoids	-	-	Lipids and lipid-like molecules	Fatty Acyls	375.194	0.0465844	-	67.6	1.74864	35687-86-6	Eicosanoids	5.234	5.211	5.212	5.244	5.195	5.172	5.36	5.289	5.314	5.352	5.322	5.301	5.269	5.285	5.219	5.212	5.214	5.256	4.595	4.225	4.339	4.667	4.44
pos_1645	Isocolumbin	异古伦宾	metab_700	B(ii)	-	-	HMDB0036837	M+CH3OH+H	C20H22O6	5.5019	-	C17508	pos	-	-	-	-	Organoheterocyclic compounds	Naphthopyrans	391.172	0.0377211	-	33.7	-9.05017	471-54-5	Not Available	5.516	5.469	5.522	5.495	5.459	5.439	5.41	5.39	5.433	5.421	5.457	5.474	5.36	5.383	5.353	5.347	5.363	5.385	4.921	4.893	4.88	4.871	4.942
pos_1648	PGP(20:4(5Z,8Z,11Z,14Z)-OH(19S)/a-15:0)	-	metab_703	B(ii)	-	-	HMDB0274379	M+Na	C41H74O14P2	5.5099	-	-	pos	-	-	-	-	Not Available	Not Available	875.442	0.0476636	-	33.2	-2.5508	-	Not Available	6.239	6.149	6.16	6.191	6.219	6.172	5.506	5.408	5.539	5.579	5.421	5.485	5.765	5.798	5.826	5.78	5.834	5.782	4.11	4.407	4.606	4.697	4.272
pos_1649	N-[2-(diethylamino)ethyl]-2-[(4-methylphenyl)methylsulfanyl]acetamide	-	metab_704	B(i)	-	-	-	M+H	C16H26N2OS	5.5179	-	-	pos	-	-	-	-	-	-	295.187	0.0121523	52.2	-	11.7797	-	-	4.921	4.932	4.946	4.966	4.93	4.926	5.068	4.995	5.082	5.088	5.066	5.058	5.057	5.03	5.033	5.068	5.073	5.038	4.234	4.022	4.322	3.894	4.29
pos_165	L-Lysine	赖氨酸	metab_705	B(i)	map01100;map00310;map00997;map00300;map01210;map00780;map02010;map01230;map01110;map00470;map00970	Metabolic pathways;Lysine degradation;Biosynthesis of various other secondary metabolites;Lysine biosynthesis;2-Oxocarboxylic acid metabolism;Biotin metabolism;ABC transporters;Biosynthesis of amino acids;Biosynthesis of secondary metabolites;D-Amino acid metabolism;Aminoacyl-tRNA biosynthesis	HMDB0000182;PW_C000118;HMDB0301757;MJDBOTE0000528	M+H-H2O, M+H	C6H14N2O2	0.7899	代谢途径;赖氨酸降解;多种次生代谢产物的生物合成Ⅲ;赖氨酸生物合成;2-氧羰基酸代谢;生物素代谢;ABC转运蛋白;氨基酸的生物合成;次级代谢产物的生物合成;-;氨酰tRNA生物合成	C00047	pos	Peptides	Amino acids	Metabolism;Metabolism;Metabolism;Metabolism;Metabolism;Metabolism;Environmental Information Processing;Metabolism;Metabolism;Metabolism;Genetic Information Processing	Global and overview maps;Amino acid metabolism;Biosynthesis of other secondary metabolites;Amino acid metabolism;Global and overview maps;Metabolism of cofactors and vitamins;Membrane transport;Global and overview maps;Global and overview maps;Metabolism of other amino acids;Translation	Organic acids and derivatives	Carboxylic acids and derivatives	147.113	0.0411917	63.9	-	-1.68424	56-87-1;10098-89-2	Amino acids, peptides, and analogues	7.758	7.733	7.732	7.737	7.73	7.74	7.709	7.704	7.708	7.716	7.702	7.704	7.73	7.711	7.718	7.718	7.71	7.707	7.762	7.793	7.807	7.835	7.841
pos_1659	PE(18:1(12Z)-2OH(9,10)/22:0)	-	metab_715	B(ii)	-	-	HMDB0283769	M+ACN+H	C45H88NO10P	5.5339	-	-	pos	-	-	-	-	Not Available	Not Available	875.643	0.0162435	-	60	-6.95193	-	Not Available	5.82	5.911	5.927	5.855	5.83	5.838	5.303	4.836	5.28	5.126	5.156	5.026	5.521	5.376	5.504	5.523	5.347	5.435	4.108	4.166	4.236	4.262	4.27
pos_1662	4-oxo-Retinoic acid	4-氧代维甲酸	metab_719	B(ii)	map01100	Metabolic pathways	HMDB0006285;PW_C002706	2M+K	C20H26O3	5.5495	代谢途径	C16678	pos	-	-	Metabolism	Global and overview maps	Lipids and lipid-like molecules	Prenol lipids	667.343	0.0066151	-	36.9	6.22963	38030-57-8	Retinoids	5.121	5.114	5.015	4.984	5.08	5.014	5.273	5.272	5.195	5.234	5.19	5.216	5.485	5.582	5.54	5.565	5.52	5.447	5.878	5.911	5.942	5.926	5.978
pos_1672	Anhydrobrazilic Acid	无水硅酸	metab_730	B(i)	-	-	-	M+H	C12H10O5	5.597	-	-	pos	-	-	-	-	-	-	235.06	0.0374859	39.4	-	-1.45863	-	-	3.914	3.948	3.203	3.524	3.858	3.947	3.924	4.292	4.206	4.231	4.363	4.386	5.275	5.246	5.283	5.25	5.263	5.245	3.075	3.133	3.233	3.229	3.28
pos_1673	PGP(20:4(5Z,8Z,11Z,14Z)/TXB2)	-	metab_731	B(ii)	-	-	HMDB0273680	M+H+Na	C46H78O17P2	5.597	-	-	pos	-	-	-	-	Not Available	Not Available	494.233	0.0402641	-	56.8	-2.37666	-	Not Available	3.127	3.084	3.079	3.077	3.077	3.083	3.124	3.115	3.118	3.114	3.112	3.113	3.145	3.111	3.113	3.108	3.105	3.117	5.585	5.65	5.606	5.742	5.699
pos_1677	Laurolitsine	月桂碱	metab_735	B(ii)	-	-	HMDB0040974	M+CH3OH+H	C18H19NO4	5.6207	-	C16984	pos	-	-	-	-	Alkaloids and derivatives	Aporphines	346.167	0.0450785	-	52.2	8.14392	5890-18-6	Not Available	4.892	5.009	4.939	4.908	4.99	4.953	5.31	5.293	5.347	5.259	5.3	5.292	5.765	5.721	5.731	5.721	5.73	5.734	4.976	4.977	4.928	4.992	5.035
pos_1696	Epinepetalactone	肾上腺素内酯	metab_756	B(i)	-	-	HMDB0035063	M+H	C10H14O2	5.6923	-	-	pos	-	-	-	-	Lipids and lipid-like molecules	Prenol lipids	167.106	0.0403855	44.4	-	-1.36093	17257-15-7	Terpene lactones	5.144	5.156	5.118	5.12	5.109	5.13	4.762	4.763	4.764	4.732	4.77	4.783	4.763	4.72	4.715	4.747	4.722	4.765	4.317	4.434	4.496	4.355	4.483
pos_17	Avocadyne 2-acetate	2-乙酸鳄梨炔	metab_760	B(ii)	-	-	HMDB0031047	M+Na, M+2Na-H, M+NH4, M+H-H2O	C19H34O4	6.601	-	-	pos	-	-	-	-	Lipids and lipid-like molecules	Fatty Acyls	349.234	0.213273	-	44.6	-2.38945	37139-04-1	Fatty alcohols	4.19	3.65	3.492	3.49	3.636	3.497	3.538	3.529	3.532	3.528	3.525	3.527	3.558	3.524	3.527	3.522	3.519	3.53	6.003	6.01	6.37	6.506	6.507
pos_1701	Stachyose	水苏糖	metab_762	B(ii)	map01100;map00052	Metabolic pathways;Galactose metabolism	PW_C001923;HMDB0003553	M+H	C24H42O21	5.7161	代谢途径;半乳糖代谢	C01613	pos	-	-	Metabolism;Metabolism	Global and overview maps;Carbohydrate metabolism	Organic oxygen compounds	Organooxygen compounds	667.234	0.0397906	-	85.1	7.9445	10094-58-3;470-55-3;470-55-3	Carbohydrates and carbohydrate conjugates	5.105	5.105	5.231	4.952	5.179	5.213	4.867	4.92	4.926	4.927	4.901	4.892	5.577	5.612	5.624	5.543	5.613	5.607	4.694	4.752	4.822	4.848	4.856
pos_1704	Ethyl 3-hydroxydodecanoate	3-羟基十二酸乙酯	metab_765	B(ii)	-	-	HMDB0059850	M+NH4	C14H28O3	5.7317	-	-	pos	-	-	-	-	Lipids and lipid-like molecules	Fatty Acyls	262.237	0.0373507	-	53.7	-2.17016	-	Fatty alcohols	5.79	5.746	5.778	5.864	5.788	5.81	5.804	5.667	5.765	5.791	5.829	5.804	5.853	5.805	5.836	5.724	5.712	5.794	5.826	5.841	6.016	5.967	5.934
pos_1707	N-Acetyl-glucosamine 1-phosphate	N-乙酰氨基葡萄糖1-磷酸	metab_768	B(ii)	-	-	HMDB0001367;PW_C001055	M+H	C8H16NO9P	5.7395	-	C04256	pos	-	-	-	-	Organic oxygen compounds	Organooxygen compounds	302.065	0.0227681	-	73.3	5.51022	6866-69-9	Carbohydrates and carbohydrate conjugates	5.514	5.518	5.5	5.463	5.469	5.47	4.915	4.88	4.879	4.952	4.917	4.94	5.304	5.26	5.264	5.27	5.264	5.264	4.078	4.136	4.206	4.232	4.24
pos_1766	3,4,5-Trihydroxypentanoylcarnitine	3,4,5-三羟基戊酰肉碱	metab_833	B(ii)	-	-	HMDB0241652	M+ACN+H	C12H23NO7	5.8741	-	-	pos	-	-	-	-	Lipids and lipid-like molecules	Fatty Acyls	335.182	0.0345856	-	49	3.10292	-	Fatty acid esters	4.884	4.911	4.818	4.727	4.94	4.949	5.283	5.283	5.284	5.275	5.21	5.255	5.299	5.318	5.303	5.316	5.274	5.289	4.342	4.541	4.445	4.582	4.575
pos_1791	2-Methyl-3-(2-pentenyl)-2-cyclopenten-1-one	2-甲基-3-（2-戊烯基）-2-环戊烯-1-酮	metab_861	B(ii)	-	-	HMDB0037294	M+H	C11H16O	5.9137	-	-	pos	-	-	-	-	Organic oxygen compounds	Organooxygen compounds	165.127	0.0415575	-	39.3	-1.13603	11050-62-7	Carbonyl compounds	4.797	4.795	4.811	4.778	4.765	4.8	4.675	4.677	4.682	4.678	4.679	4.661	4.82	4.812	4.856	4.827	4.824	4.878	4.048	4.259	4.097	4.179	4.088
pos_1814	Xi-8-Hydroxyhexadecanedioic acid	-	metab_887	B(ii)	-	-	HMDB0037831	M+Na	C16H30O5	5.9769	-	-	pos	-	-	-	-	Lipids and lipid-like molecules	Fatty Acyls	325.198	0.0472694	-	88.5	-0.374722	-	Fatty acids and conjugates	3.802	3.978	4.036	3.973	3.757	4.07	4.358	4.344	4.481	4.424	4.578	4.333	4.142	4.415	4.516	4.392	4.38	4.44	4.96	5.086	5.05	5.139	5.085
pos_1817	1-[(4-methylphenyl)methyl]-3-pyrrolidin-1-ylsulfonylpyridin-2-one	-	metab_890	B(i)	-	-	-	M+H	C17H20N2O3S	5.9847	-	-	pos	-	-	-	-	-	-	333.13	0.0447983	91.2	-	10.0683	-	-	5.31	5.262	5.253	5.238	5.285	5.286	5.348	5.395	5.347	5.358	5.389	5.349	5.317	5.334	5.308	5.296	5.294	5.3	4.923	4.917	4.926	5.053	5.013
pos_1818	Glycyl-D-proline	甘氨酰-D-脯氨酸	metab_891	B(ii)	-	-	HMDB0252876	2M+ACN+Na	C7H12N2O3	5.9847	-	-	pos	-	-	-	-	Organic acids and derivatives	Carboxylic acids and derivatives	408.183	0.0364309	-	62.4	-6.31545	-	Amino acids, peptides, and analogues	5.094	5.083	4.995	5.09	5.067	5.086	5.345	5.395	5.3	5.348	5.368	5.275	5.251	5.189	5.209	5.245	5.209	5.169	3.994	4.244	4.511	4.367	4.445
pos_1821	6-Keto-PGF1alpha	-	metab_895	B(i)	map00590;map01100	Arachidonic acid metabolism;Metabolic pathways	HMDB0002886;LMFA03010001	M+Na	C20H34O6	5.9926	花生四烯酸代谢;代谢途径	C05961	pos	-	-	Metabolism;Metabolism	Lipid metabolism;Global and overview maps	Lipids and lipid-like molecules	Fatty Acyls	393.224	0.0399256	79.7	-	-1.41999	58962-34-8	Eicosanoids	5.319	5.274	5.217	5.325	5.233	5.341	5.243	5.241	5.212	5.253	5.221	5.129	5.283	5.325	5.272	5.318	5.327	5.269	4.214	4.12	4.223	4.359	4.456
pos_1829	20-Carboxy-leukotriene B4	20羧基白三烯B4	metab_903	B(ii)	map00590	Arachidonic acid metabolism	PW_C002644;HMDB0006059;LMFA03020016	M+H	C20H30O6	6.0164	花生四烯酸代谢	C05950	pos	-	-	Metabolism	Lipid metabolism	Lipids and lipid-like molecules	Fatty Acyls	367.208	0.040898	-	49.1	-8.77968	80434-82-8	Fatty acids and conjugates	5.834	5.825	5.793	5.786	5.791	5.793	5.928	5.91	5.883	5.923	5.881	5.896	5.933	5.845	5.896	5.879	5.9	5.869	6.368	6.41	6.441	6.485	6.471
pos_1830	Milbemycin beta3	-	metab_905	B(ii)	-	-	HMDB0254729;HMDB0242623;HMDB0254730;HMDB0254721	M+ACN+Na	C31H42O5	6.0164	-	-	pos	-	-	-	-	Phenylpropanoids and polyketides	Macrolides and analogues	558.32	0.0506412	-	73.6	1.58034	-	Milbemycins	4.851	3.818	3.812	3.811	3.811	3.817	3.858	3.849	3.852	4.913	4.587	4.205	3.879	3.845	3.847	3.842	3.839	3.851	5.599	5.247	5.437	5.149	4.717
pos_1832	12(S)-HETrE	12(S)海特尔	metab_907	B(ii)	-	-	HMDB0062747	M+Na	C20H34O3	6.0244	-	-	pos	-	-	-	-	Lipids and lipid-like molecules	Fatty Acyls	345.237	0.0393894	-	70.6	-8.4081	-	Eicosanoids	5.82	5.781	5.775	5.766	5.759	5.779	5.729	5.744	5.713	5.732	5.71	5.736	5.761	5.756	5.742	5.783	5.759	5.775	5.85	5.876	5.907	5.922	5.921
pos_1833	Pubescenol	毛酚	metab_908	B(ii)	-	-	HMDB0030085;LMPR0104300001	M+H-H2O	C28H42O6	6.0244	-	-	pos	-	-	-	-	Lipids and lipid-like molecules	Steroids and steroid derivatives	457.29	0.0352727	-	55.9	-9.66934	90685-93-1	Steroid lactones	4.909	4.918	4.939	4.931	4.828	4.836	4.93	4.865	4.921	4.915	4.957	4.926	4.849	4.73	4.986	4.962	4.901	4.935	5.724	5.736	5.764	5.822	5.798
pos_1838	Tirofiban	替罗非班	metab_913	B(ii)	-	-	HMDB0014913;PW_C009242	M+ACN+H	C22H36N2O5S	6.0402	-	C07965	pos	-	-	-	-	Organic acids and derivatives	Carboxylic acids and derivatives	482.267	0.0391074	-	63.4	-1.92972	144494-65-5	Amino acids, peptides, and analogues	5.755	5.724	5.767	5.717	5.69	5.755	5.775	5.768	5.757	5.807	5.765	5.77	5.767	5.761	5.726	5.771	5.759	5.758	5.203	5.201	5.363	5.352	5.337
pos_1839	Isowertin 2''-rhamnoside	异鼠李素2'-鼠李糖苷	metab_914	B(ii)	-	-	HMDB0037417	M+ACN+Na	C28H32O14	6.0402	-	C12629	pos	-	-	-	-	Phenylpropanoids and polyketides	Flavonoids	656.189	0.106898	-	60.2	-9.2647	64821-00-7	Flavonoid glycosides	5.181	5.118	5.039	5.108	5.099	5.031	5.634	5.623	5.596	5.695	5.745	5.678	5.722	5.651	5.621	5.584	5.506	5.487	4.898	4.956	5.026	5.052	5.06
pos_1841	(2S,3R,4R)-2-Amino-3,4-dihydroxy-2-(hydroxymethyl)-14-oxoicos-6-enoic acid	（2S，3R，4R）-2-氨基-3,4-二羟基-2-（羟甲基）-14-羰基-6-烯酸	metab_917	B(ii)	-	-	HMDB0242536	M+CH3OH+H	C21H39NO6	6.0481	-	-	pos	-	-	-	-	Lipids and lipid-like molecules	Fatty Acyls	434.311	0.032886	-	64.1	-1.13292	-	Fatty acids and conjugates	5.213	5.206	5.21	5.191	5.175	5.208	5.382	5.336	5.298	5.378	5.31	5.377	5.346	5.345	5.364	5.425	5.375	5.413	1.808	4.23	4.346	3.752	1.789
pos_1843	Ascorbyl palmitate	抗坏血酸棕榈酸酯	metab_919	B(ii)	-	-	LMFA07010788;HMDB0039883	M+NH4	C22H38O7	6.0561	-	-	pos	-	-	-	-	Lipids and lipid-like molecules	Fatty Acyls	432.295	0.0381554	-	35.6	-2.1694	137-66-6	Fatty acid esters	5.168	5.171	5.162	5.137	5.145	5.141	5.23	5.3	5.217	5.256	5.268	5.247	5.417	5.341	5.366	5.39	5.336	5.387	3.774	3.832	3.902	4.456	3.936
pos_185	3-Cyanoalanine	3-氰基苯胺	metab_926	B(ii)	map00460;map01100;map01110	Cyanoamino acid metabolism;Metabolic pathways;Biosynthesis of secondary metabolites	HMDB0245844;HMDB0060245	M+CH3OH+H, M+ACN+H	C4H6N2O2	0.9593	氰基氨基酸代谢;代谢途径;次级代谢产物的生物合成	C02512	pos	-	-	Metabolism;Metabolism;Metabolism	Metabolism of other amino acids;Global and overview maps;Global and overview maps	Organic acids and derivatives	Carboxylic acids and derivatives	156.077	0.0410099	-	52.3	-1.66681	6232-19-5	Amino acids, peptides, and analogues	8.389	8.369	8.353	8.362	8.353	8.366	8.28	8.277	8.267	8.276	8.267	8.266	8.322	8.31	8.32	8.314	8.315	8.326	8.324	8.365	8.386	8.41	8.406
pos_1851	Icariside B8	淫羊藿苷B8	metab_928	B(ii)	-	-	HMDB0036846	M+H-H2O	C19H32O8	6.0879	-	-	pos	-	-	-	-	Lipids and lipid-like molecules	Prenol lipids	371.203	0.039128	-	33.2	-8.11027	126176-78-1	Terpene glycosides	5.181	5.205	5.092	5.142	5.116	5.151	5.574	5.515	5.571	5.552	5.518	5.508	5.525	5.504	5.507	5.448	5.464	5.484	4.523	4.449	4.833	4.584	4.791
pos_1852	Peimisine	贝米辛	metab_929	B(ii)	-	-	HMDB0256207	M+Na	C27H41NO3	6.0879	-	-	pos	-	-	-	-	Lipids and lipid-like molecules	Steroids and steroid derivatives	450.295	0.040432	-	63.1	-6.00364	-	Steroidal alkaloids	5.667	5.67	5.66	5.651	5.669	5.662	5.942	5.956	5.943	5.944	5.931	5.931	5.738	5.746	5.712	5.736	5.744	5.771	5.724	5.776	5.723	5.804	5.831
pos_1855	Latrunculin a	-	metab_932	B(ii)	-	-	HMDB0253989	M+NH4	C22H31NO5S	6.0957	-	C16901	pos	-	-	-	-	Phenylpropanoids and polyketides	Macrolides and analogues	439.23	0.0464918	-	38.3	9.33836	76343-93-6	Not Available	5.216	5.246	5.246	5.24	5.283	5.252	5.609	5.609	5.628	5.6	5.614	5.629	5.641	5.582	5.605	5.608	5.572	5.608	4.856	4.736	5.078	4.886	4.904
pos_1858	Pheophorbide a	脱镁叶绿酸a	metab_935	B(ii)	map01110;map00860	Biosynthesis of secondary metabolites;Porphyrin metabolism	HMDB0256449	M+ACN+H	C35H36N4O5	6.1034	次级代谢产物的生物合成;卟啉与叶绿素代谢	C18021	pos	-	-	Metabolism;Metabolism	Global and overview maps;Metabolism of cofactors and vitamins	Not Available	Not Available	634.299	0.0524596	-	63.8	-5.58917	15664-29-6	Not Available	5.137	4.933	5.14	5.064	4.91	5.049	4.856	4.638	4.956	4.82	4.886	4.992	4.922	4.818	4.894	4.769	4.711	4.828	6.477	6.532	6.539	6.599	6.582
pos_1859	1-Hexanol	1-己醇	metab_936	B(ii)	-	-	HMDB0012971	2M+ACN+H	C6H14O	6.1114	-	C00854	pos	-	-	-	-	Lipids and lipid-like molecules	Fatty Acyls	246.242	0.038734	-	39.3	-2.16801	111-27-3	Fatty alcohols	6.264	6.179	6.213	6.281	6.21	6.26	6.286	6.183	6.268	6.263	6.294	6.282	6.283	6.214	6.257	6.18	6.178	6.19	6.196	6.222	6.391	6.384	6.342
pos_1861	(1'R)-Nepetalic acid	（1'R）-尼泊尔酸	metab_938	B(ii)	-	-	HMDB0036117	M+Na	C10H16O3	6.1194	-	-	pos	-	-	-	-	Lipids and lipid-like molecules	Prenol lipids	207.099	0.0415951	-	56.6	-3.28802	21651-54-7	Monoterpenoids	5.485	5.454	5.459	5.434	5.467	5.478	5.416	5.43	5.446	5.437	5.393	5.382	5.47	5.419	5.432	5.465	5.4	5.449	5.598	5.598	5.609	5.639	5.66
pos_1863	Capsidiol	辣椒二醇	metab_940	B(ii)	map00909	Sesquiterpenoid and triterpenoid biosynthesis	HMDB0002352;LMPR0103250002	M+ACN+H	C15H24O2	6.1194	倍半萜和三萜生物合成	C09627	pos	-	-	Metabolism	Metabolism of terpenoids and polyketides	Lipids and lipid-like molecules	Prenol lipids	278.211	0.0391755	-	57.1	-2.31727	37208-05-2	Sesquiterpenoids	5.522	5.502	5.478	5.456	5.449	5.423	5.078	5.091	5.12	5.105	5.028	5.057	4.935	5.03	5.012	4.972	4.937	4.962	4.714	4.732	4.88	4.848	4.695
pos_1864	Arctiopicrin	牛蒡苷	metab_941	B(ii)	-	-	HMDB0301857	M+Na	C19H26O6	6.1194	-	C09297	pos	-	-	-	-	Lipids and lipid-like molecules	Prenol lipids	373.161	0.0556307	-	53.3	-2.40088	19889-01-1	Terpene lactones	5.458	5.44	5.391	5.35	5.356	5.414	5.401	5.348	5.346	5.319	5.323	5.325	5.557	5.5	5.485	5.498	5.489	5.504	4.33	4.434	4.413	4.79	4.284
pos_1866	Gamma-Glutamyllysine	-	metab_943	B(ii)	-	-	HMDB0029154	2M+NH4	C11H21N3O5	6.1194	-	-	pos	-	-	-	-	Organic acids and derivatives	Carboxylic acids and derivatives	568.332	0.0380468	-	42.8	2.81256	5978-23-4	Amino acids, peptides, and analogues	6.003	5.986	5.972	5.957	5.982	5.963	5.82	5.757	5.759	5.805	5.746	5.772	5.979	5.948	5.97	6.007	5.972	5.977	4.821	4.869	4.923	4.903	4.916
pos_1867	3'-Ketolactose	3'-酮乳糖	metab_944	B(ii)	-	-	HMDB0001030	2M+H	C12H20O11	6.1194	-	C05403	pos	-	-	-	-	Organic oxygen compounds	Organooxygen compounds	681.21	0.0754009	-	50.9	2.8434	15990-62-2	Carbohydrates and carbohydrate conjugates	6.2	6.19	6.14	6.162	6.117	6.152	6.075	6.049	6.032	6.065	6.037	6.024	5.913	5.83	5.841	5.816	5.795	5.833	5.504	5.578	5.53	5.537	5.621
pos_1873	Triethanolamine	三乙醇胺	metab_951	B(i)	map00564	Glycerophospholipid metabolism	HMDB0032538	M+H	C6H15NO3	6.1432	甘油磷脂代谢	C06771	pos	-	-	Metabolism	Lipid metabolism	Organic nitrogen compounds	Organonitrogen compounds	150.112	0.0485987	33.5	-	-1.08137	102-71-6	Amines	5.317	5.247	5.28	5.262	5.27	5.268	5.212	5.207	5.212	5.211	5.188	5.177	5.26	5.248	5.231	5.246	5.201	5.252	5.354	5.381	5.433	5.473	5.481
pos_1875	Deoxyloganin	脱氧甘氨酸	metab_953	B(ii)	map01100;map01110	Metabolic pathways;Biosynthesis of secondary metabolites	LMPR0102070005;HMDB0251007	M+NH4	C17H26O9	6.1432	代谢途径;次级代谢产物的生物合成	C06071	pos	-	-	Metabolism;Metabolism	Global and overview maps;Global and overview maps	Lipids and lipid-like molecules	Prenol lipids	392.188	0.0269421	-	49	-8.85341	26660-57-1	Terpene glycosides	5.594	5.599	5.5	5.514	5.547	5.591	5.526	5.47	5.534	5.453	5.526	5.431	5.416	5.295	5.375	5.344	5.395	5.389	4.834	4.924	4.976	5.039	4.992
pos_1878	Phyllalbine	-	metab_956	B(i)	-	-	-	M+H	C16H21NO4	6.1589	-	C10863	pos	-	-	-	-	-	-	292.157	0.0384394	45.1	-	9.31998	4540-25-4	-	5.605	5.606	5.591	5.589	5.578	5.577	5.687	5.704	5.663	5.71	5.682	5.664	5.636	5.586	5.621	5.636	5.624	5.597	4.871	4.973	5.004	4.974	5.004
pos_1882	2-Furanmethanol	2-呋喃甲醇	metab_961	B(ii)	-	-	HMDB0013742	2M+H	C5H6O2	6.1824	-	C20441	pos	-	-	-	-	Organoheterocyclic compounds	Heteroaromatic compounds	197.081	0.0387437	-	43.8	-1.35762	98-00-0	Not Available	5.21	5.184	5.224	5.201	5.194	5.206	5.099	5.085	5.082	5.083	5.07	5.079	5.147	5.116	5.156	5.122	5.101	5.106	4.547	4.609	4.531	4.67	4.521
pos_1883	Latrunculin B	-	metab_962	B(ii)	-	-	HMDB0253990	M+H-H2O	C20H29NO5S	6.1824	-	C19904	pos	-	-	-	-	Phenylpropanoids and polyketides	Macrolides and analogues	378.17	0.12195	-	56	-8.27738	76343-94-7	Not Available	5.582	5.511	5.511	5.473	5.489	5.497	5.272	5.26	5.31	5.232	5.241	5.26	5.478	5.387	5.362	5.396	5.329	5.416	4.307	4.072	3.813	4.467	4.639
pos_1884	N-Palmitoyl Isoleucine	N-棕榈酰异亮氨酸	metab_963	B(ii)	-	-	HMDB0241927;LMFA08020112	M+NH4	C22H43NO3	6.1901	-	-	pos	-	-	-	-	Organic acids and derivatives	Carboxylic acids and derivatives	387.357	0.0511888	-	62.3	-2.35537	-	Amino acids, peptides, and analogues	4.306	3.908	3.991	3.816	3.905	3.933	6.362	6.355	6.349	6.336	6.353	6.335	5.938	5.873	5.906	5.931	5.882	5.911	3.69	4.23	3.897	3.844	3.852
pos_1886	(11E,15Z)-9,10,13-Trihydroxy-11,15-octadecadienoic acid	-	metab_965	B(i)	-	-	-	M+NH4	C18H32O5	6.198	-	-	pos	-	-	-	-	-	-	346.258	0.0549065	63	-	-2.21093	-	-	4.507	4.323	4.305	4.335	4.231	4.427	4.428	4.484	4.297	3.755	3.696	3.934	4.077	4.357	3.842	4.247	4.366	4.224	6.075	6.146	6.177	6.215	6.205
pos_1887	Indobufen	吲哚布芬	metab_966	B(ii)	-	-	HMDB0253465	M+CH3OH+H	C18H17NO3	6.2059	-	-	pos	-	-	-	-	Organoheterocyclic compounds	Isoindoles and derivatives	328.157	0.0398284	-	41.5	8.7009	-	Isoindolines	5.362	5.349	5.393	5.342	5.379	5.339	5.407	5.375	5.42	5.301	5.345	5.296	5.549	5.528	5.546	5.493	5.512	5.543	4.884	4.851	5.067	5.02	5.106
pos_1892	MG(22:4(7Z,10Z,13Z,16Z)/0:0/0:0)	-	metab_972	B(ii)	-	-	HMDB0011584	M+K	C25H42O4	6.2137	-	-	pos	-	-	-	-	Lipids and lipid-like molecules	Glycerolipids	445.272	0.0402761	-	37.9	2.17587	-	Monoradylglycerols	5.731	5.681	5.646	5.7	5.663	5.711	5.792	5.793	5.749	5.814	5.818	5.786	5.659	5.62	5.59	5.601	5.624	5.707	4.745	4.634	4.938	4.989	5.087
pos_1893	LysoPC(20:0/0:0)	-	metab_973	B(ii)	map00564	Glycerophospholipid metabolism	HMDB0010390	M+2Na-H	C28H58NO7P	6.2137	甘油磷脂代谢	C04230	pos	Lipids	Phospholipids	Metabolism	Lipid metabolism	Lipids and lipid-like molecules	Glycerophospholipids	596.363	0.0480391	-	32.4	-6.08199	108341-80-6	Glycerophosphocholines	5.743	5.593	5.687	5.689	5.649	5.732	6.001	6	6.066	6.062	6.024	6.024	5.939	5.852	5.891	5.833	5.852	5.907	5.19	5.238	5.36	5.231	5.268
pos_1896	Geldanamycin	格尔德霉素	metab_976	B(ii)	-	-	HMDB0252665	M+ACN+H	C29H40N2O9	6.2376	-	C11222	pos	Antibiotics	Polyketides and nonribosomal peptides	-	-	Phenylpropanoids and polyketides	Macrolactams	602.309	0.0581398	-	59.3	3.92185	30562-34-6	Not Available	4.144	4.064	4.437	4.056	4.056	4.411	4.432	4.095	4.098	4.094	4.091	4.512	4.701	4.645	4.205	4.249	4.596	4.559	6.137	6.218	6.244	6.247	6.241
pos_1898	N-[(4-piperidin-1-ylphenyl)methyl]-4-pyrrolidin-1-ylquinazoline-6-carboxamide	-	metab_978	B(i)	-	-	-	M+H	C25H29N5O	6.2454	-	-	pos	-	-	-	-	-	-	416.246	0.0379602	52.9	-	2.9173	-	-	6.229	6.209	6.2	6.187	6.204	6.201	6.321	6.329	6.34	6.331	6.302	6.319	6.241	6.198	6.221	6.213	6.217	6.225	5.767	5.814	5.884	5.911	5.915
pos_190	Morpholino	-	metab_981	B(ii)	-	-	HMDB0254896	M+H-H2O, M+CH3OH+H	C4H9NO	0.9977	-	-	pos	-	-	-	-	Organoheterocyclic compounds	Oxazinanes	120.102	0.038533	-	31.6	0.596154	-	Morpholines	6.469	6.448	6.443	6.444	6.435	6.449	6.516	6.513	6.503	6.511	6.509	6.502	6.492	6.481	6.483	6.49	6.486	6.496	7.289	7.322	7.336	7.363	7.365
pos_1903	Betamethasone 17 Valerate	17戊酸倍他米松	metab_985	B(ii)	-	-	HMDB0249157	M+H-2H2O	C27H37FO6	6.2769	-	-	pos	-	-	-	-	Lipids and lipid-like molecules	Steroids and steroid derivatives	441.242	0.1016	-	46.3	-2.29437	-	Hydroxysteroids	6.223	6.062	6.076	6.081	6.04	6.085	6.002	6.012	5.925	5.948	5.967	5.919	6.122	6.089	6.038	6.064	5.994	6.051	5.973	6.021	6.271	6.321	6.312
pos_1906	(1R,3S)-3-(6-Aminopurin-9-yl)cyclopentan-1-ol	（1R，3S）-3-（6-氨基嘌呤-9-基）环戊烷-1-醇	metab_988	B(ii)	-	-	HMDB0242329	M+NH4	C10H13N5O	6.2849	-	-	pos	-	-	-	-	Nucleosides, nucleotides, and analogues	Nucleoside and nucleotide analogues	237.145	0.0653372	-	47	-2.13612	-	Cyclopentyl nucleosides	5.58	5.497	5.484	5.478	5.505	5.518	5.458	5.438	5.357	5.483	5.45	5.419	5.483	5.407	5.429	5.465	5.487	5.485	5.473	5.533	5.618	5.623	5.618
pos_1908	Sulfadimidine	-	metab_990	B(i)	-	-	HMDB0015522	M+H	C12H14N4O2S	6.2849	-	C19530	pos	-	-	-	-	Benzenoids	Benzene and substituted derivatives	279.093	0.0470898	50.6	-	6.16585	57-68-1	Benzenesulfonamides	6.669	6.622	6.6	6.592	6.581	6.603	6.522	6.528	6.489	6.52	6.514	6.512	6.592	6.548	6.539	6.553	6.543	6.548	6.595	6.629	6.688	6.703	6.717
pos_1914	2-Phenylacetamide	2-苯基乙酰胺	metab_997	B(i)	map01100;map00360	Metabolic pathways;Phenylalanine metabolism	HMDB0010715	M+H-H2O	C8H9NO	6.2928	代谢途径;苯丙氨酸代谢	C02505	pos	-	-	Metabolism;Metabolism	Global and overview maps;Amino acid metabolism	Benzenoids	Benzene and substituted derivatives	118.065	0.0786398	37.6	-	0.72544	103-81-1	Phenylacetamides	5.431	5.298	5.261	5.285	5.278	5.285	5.306	5.271	5.318	5.302	5.301	5.314	5.378	5.327	5.313	5.326	5.314	5.307	5.337	5.327	5.469	5.517	5.493
pos_1919	Methyl 4,8-decadienoate	4,8-癸二酸甲酯	metab_1002	B(ii)	-	-	HMDB0034708	M+CH3OH+H	C11H18O2	6.3086	-	-	pos	-	-	-	-	Lipids and lipid-like molecules	Fatty Acyls	215.164	0.0545403	-	30.9	-2.20397	1191-03-3	Fatty acid esters	4.363	3.898	4.1	4.055	4.072	4.244	3.921	4.027	4.179	4.009	4.183	3.769	3.877	4.182	4.213	4.038	4.178	3.929	5.54	5.606	5.679	5.736	5.741
pos_192	Asparaginyl-Proline	天冬酰胺基脯氨酸	metab_1003	B(ii)	-	-	HMDB0028739	M+H-H2O, M+NH4	C9H15N3O4	1.0127	-	-	pos	-	-	-	-	Organic acids and derivatives	Carboxylic acids and derivatives	212.103	0.0383987	-	63.9	-1.69871	-	Amino acids, peptides, and analogues	6.096	6.095	6.047	6.071	6.076	6.082	6.092	6.08	6.108	6.083	6.059	6.112	6.203	6.205	6.208	6.185	6.217	6.219	5.925	6.006	6.053	6.071	6.039
pos_193	Cyclopropanecarboxylic acid	环丙烷羧酸	metab_1014	B(ii)	-	-	HMDB0250675	M+H, M+NH4	C4H6O2	0.9515	-	C16267	pos	-	-	-	-	Organic acids and derivatives	Carboxylic acids and derivatives	104.071	0.0398001	-	41	3.57891	-	Cyclopropanecarboxylic acids and derivatives	6.636	6.61	6.602	6.61	6.607	6.617	7.345	7.344	7.342	7.346	7.344	7.345	7.208	7.19	7.203	7.193	7.197	7.202	7.284	7.313	7.331	7.355	7.364
pos_1930	Octadecanamide	十八酰胺	metab_1015	B(ii)	-	-	HMDB0034146;LMFA08010003	M+ACN+H	C18H37NO	6.3402	-	C13846	pos	-	-	-	-	Organic acids and derivatives	Carboximidic acids and derivatives	325.321	0.135975	-	66.6	-2.71867	124-26-5	Carboximidic acids	4.571	4.032	4.026	4.024	4.314	4.031	5.483	5.541	5.532	5.547	5.491	5.542	5.284	5.335	5.256	5.178	5.19	5.174	3.898	3.956	4.026	4.052	4.06
pos_1938	DG(22:6(5Z,7Z,10Z,13Z,16Z,19Z)-OH(4)/i-21:0/0:0)	-	metab_1022	B(ii)	-	-	HMDB0300331	M+K	C46H78O6	6.3641	-	-	pos	-	-	-	-	Not Available	Not Available	765.54	0.0945714	-	52.4	-4.60828	-	Not Available	6.109	5.757	5.738	5.8	5.818	5.749	6.889	6.841	6.881	6.89	6.808	6.872	6.925	6.637	6.646	6.66	6.596	6.589	4.573	4.631	5.043	4.727	4.735
pos_194	Diaminopimelic acid	二氨基丙烯酸	metab_1024	B(ii)	map01100;map01110;map00470;map01230;map00300	Metabolic pathways;Biosynthesis of secondary metabolites;D-Amino acid metabolism;Biosynthesis of amino acids;Lysine biosynthesis	HMDB0001370;HMDB0242532	M+H-H2O, M+H	C7H14N2O4	1.0511	代谢途径;次级代谢产物的生物合成;-;氨基酸的生物合成;赖氨酸生物合成	C00666	pos	-	-	Metabolism;Metabolism;Metabolism;Metabolism;Metabolism	Global and overview maps;Global and overview maps;Metabolism of other amino acids;Global and overview maps;Amino acid metabolism	Organic acids and derivatives	Carboxylic acids and derivatives	191.102	0.0350549	-	62.6	-1.7406	583-93-7	Amino acids, peptides, and analogues	7.804	7.791	7.771	7.779	7.775	7.785	7.672	7.667	7.661	7.664	7.667	7.659	7.705	7.694	7.706	7.696	7.697	7.708	7.629	7.664	7.688	7.709	7.709
pos_1943	Taurohyocholate	牛磺胆酸盐	metab_1026	B(ii)	-	-	HMDB0011637;LMST05040010	M+H-H2O	C26H45NO7S	6.3719	-	C15516	pos	-	-	-	-	Lipids and lipid-like molecules	Steroids and steroid derivatives	498.284	0.296096	-	84.6	-9.44828	117997-17-8	Bile acids, alcohols and derivatives	5.947	5.897	5.827	5.812	5.912	5.902	5.903	5.859	5.884	5.919	5.776	5.952	5.963	5.867	5.865	5.908	5.851	5.782	6.135	6.118	6.388	6.404	6.4
pos_1945	Psilostachyin	-	metab_1028	B(ii)	-	-	HMDB0302335	M+H	C15H20O5	6.3799	-	-	pos	-	-	-	-	Lipids and lipid-like molecules	Prenol lipids	281.138	0.0806283	-	37.4	-2.1176	-	Terpene lactones	6.528	6.27	6.211	6.272	6.288	6.384	6.231	6.17	6.211	6.2	6.123	6.149	6.392	6.244	6.224	6.2	6.179	6.148	6.161	6.191	6.441	6.443	6.426
pos_1948	N,N'-Dicyclohexylurea	-	metab_1031	B(i)	-	-	HMDB0244166	M+H	C13H24N2O	6.3877	-	-	pos	-	-	-	-	Organic acids and derivatives	Organic carbonic acids and derivatives	225.196	0.0746886	61.1	-	-1.73073	-	Ureas	6.737	6.677	6.648	6.647	6.641	6.643	6.575	6.561	6.559	6.56	6.554	6.555	6.649	6.601	6.603	6.612	6.598	6.596	6.638	6.702	6.746	6.775	6.779
pos_1951	N-Linoleoyl Histidine	亚油酸组氨酸	metab_1035	B(ii)	-	-	HMDB0241977	M+H	C24H39N3O3	6.3877	-	-	pos	-	-	-	-	Not Available	Not Available	418.305	0.0698077	-	38.3	-2.36003	-	Not Available	4.632	4.662	4.202	4.627	4.851	4.536	6.546	6.527	6.496	6.526	6.512	6.531	6.19	6.169	6.151	6.155	6.139	6.146	6.054	6.084	6.186	6.218	6.19
pos_1955	Erucic acid	芥酸	metab_1039	B(ii)	map01040	Biosynthesis of unsaturated fatty acids	HMDB0002068	M+NH4	C22H42O2	6.3956	不饱和脂肪酸的生物合成	C08316	pos	Lipids	Fatty acids	Metabolism	Lipid metabolism	Lipids and lipid-like molecules	Fatty Acyls	356.351	0.0755348	-	44.9	-2.51581	112-86-7	Fatty acids and conjugates	6.424	6.204	6.35	6.356	6.379	6.322	6.318	6.278	6.208	6.362	6.327	6.274	6.525	6.328	6.371	6.237	6.185	6.323	6.202	6.355	6.596	6.613	6.609
pos_1959	Cajanol	卡加诺	metab_1043	B(ii)	-	-	LMPK12050499;HMDB0033924	2M+Na	C17H16O6	6.4034	-	C10204	pos	-	-	-	-	Phenylpropanoids and polyketides	Isoflavonoids	655.179	0.160217	-	41	1.31513	61020-70-0	O-methylated isoflavonoids	6.216	6.049	5.996	5.931	6.029	6.033	5.266	5.187	5.21	5.287	5.158	5.243	5.456	5.231	5.26	5.202	4.921	5.216	4.47	4.528	4.598	4.624	4.632
pos_1964	2-Amino-6-methoxypurine	2-氨基-6-甲氧基嘌呤	metab_1049	B(ii)	-	-	HMDB0245002	M+ACN+H	C6H7N5O	6.4271	-	-	pos	-	-	-	-	Organoheterocyclic compounds	Imidazopyrimidines	207.099	0.061635	-	66.9	-1.98746	-	Purines and purine derivatives	5.511	5.407	5.398	5.431	5.407	5.404	5.382	5.402	5.425	5.366	5.402	5.403	5.484	5.45	5.396	5.397	5.409	5.432	5.48	5.497	5.603	5.616	5.576
pos_197	Glycerylphosphorylcholine	甘油磷酸胆碱	metab_1054	B(ii)	map00565;map00564	Ether lipid metabolism;Glycerophospholipid metabolism	HMDB0252858;HMDB0000086	M+Na, M+K	C8H20NO6P	0.9133	乙醚脂质代谢;甘油磷脂代谢	C00670	pos	-	-	Metabolism;Metabolism	Lipid metabolism;Lipid metabolism	Lipids and lipid-like molecules	Glycerophospholipids	296.065	0.0386365	-	65.4	-2.57242	28319-77-9	Glycerophosphocholines	7.559	7.534	7.531	7.537	7.53	7.525	7.501	7.492	7.492	7.495	7.498	7.495	7.517	7.499	7.516	7.517	7.513	7.51	6.41	6.484	6.487	6.535	6.526
pos_1970	GPEtn(18:3/18:1)	-	metab_1055	B(i)	map01100;map00564;map01110;map00563;map04136;map04138	Metabolic pathways;Glycerophospholipid metabolism;Biosynthesis of secondary metabolites;Glycosylphosphatidylinositol (GPI)-anchor biosynthesis;Autophagy - other;Autophagy - yeast	HMDB0009158;HMDB0009157;HMDB0009125;HMDB0009124;HMDB0009150	M+H	C41H74NO8P	6.4351	代谢途径;甘油磷脂代谢;次级代谢产物的生物合成;糖基磷脂酰肌醇（GPI）-锚生物合成;自噬-其他;自噬-酵母	C00350	pos	Lipids	Phospholipids	Metabolism;Metabolism;Metabolism;Metabolism;Cellular Processes;Cellular Processes	Global and overview maps;Lipid metabolism;Global and overview maps;Glycan biosynthesis and metabolism;Transport and catabolism;Transport and catabolism	Lipids and lipid-like molecules	Glycerophospholipids	740.521	0.0964972	99.4	-	-2.0945	-	Glycerophosphoethanolamines	7.853	7.525	7.455	7.626	7.656	7.647	7.565	7.561	7.708	7.728	7.562	7.711	7.72	7.774	7.816	7.697	7.706	7.773	7.929	6.556	6.715	6.853	6.95
pos_1972	24-Hydroxytetracosanoic acid	24-羟基四氨基甲酸	metab_1057	B(ii)	-	-	HMDB0302964	M+NH4	C24H48O3	6.4431	-	-	pos	-	-	-	-	Lipids and lipid-like molecules	Fatty Acyls	402.393	0.0712358	-	74.7	-2.09524	-	Fatty acids and conjugates	6.405	6.189	6.459	6.413	6.461	6.309	6.414	6.428	6.263	6.476	6.437	6.339	6.652	6.41	6.464	6.287	6.207	6.441	6.192	6.45	6.684	6.731	6.706
pos_1975	Behenic acid	山核桃酸	metab_1059	B(ii)	map00073;map01040	Cutin, suberine and wax biosynthesis;Biosynthesis of unsaturated fatty acids	LMFA01010022;HMDB0000944;HMDB0304269	M+NH4	C22H44O2	6.4511	角质、木栓碱和蜡的生物合成;不饱和脂肪酸的生物合成	C08281	pos	Lipids	Fatty acids	Metabolism;Metabolism	Lipid metabolism;Lipid metabolism	Lipids and lipid-like molecules	Fatty Acyls	358.367	0.0926939	-	34.1	-2.71704	112-85-6	Fatty acids and conjugates	6.846	6.563	6.764	6.75	6.779	6.637	6.746	6.765	6.641	6.817	6.771	6.705	7.012	6.73	6.783	6.627	6.562	6.746	6.523	6.758	7.028	7.059	7.041
pos_1995	Dihydrozeatin	二氢玉米素	metab_1078	B(ii)	map01110	Biosynthesis of secondary metabolites	HMDB0012215;MJDBZSJ0000131	M+NH4	C10H15N5O	6.4985	次级代谢产物的生物合成	C02029	pos	-	-	Metabolism	Global and overview maps	Organoheterocyclic compounds	Imidazopyrimidines	239.161	0.0616323	-	59.3	-2.34414	23599-75-9;37789-32-5	Purines and purine derivatives	5.674	5.581	5.637	5.58	5.552	5.605	5.558	5.524	5.552	5.559	5.571	5.543	5.696	5.544	5.577	5.557	5.578	5.549	5.645	5.686	5.765	5.787	5.792
pos_20	(2'E,4'Z,7'Z,8E)-Colnelenic acid	（2'E，4'Z，7'Z，8E）-氯烯二酸	metab_1082	B(ii)	map00592;map01110	alpha-Linolenic acid metabolism;Biosynthesis of secondary metabolites	HMDB0030996	M+H, M+Na, M+2Na-H, M+H-H2O	C18H28O3	6.5299	α-亚麻酸代谢;次级代谢产物的生物合成	C16320	pos	-	-	Metabolism;Metabolism	Lipid metabolism;Global and overview maps	Lipids and lipid-like molecules	Fatty Acyls	293.21	0.0906708	-	58.8	-2.38741	52591-16-9	Fatty acids and conjugates	5.604	5.359	5.241	5.293	5.245	5.275	5.224	5.207	5.183	5.305	5.221	5.16	5.423	5.189	5.177	5.209	5.241	5.188	6.535	6.591	6.796	6.898	6.91
pos_2000	Butylate	丁酸酯	metab_1084	B(ii)	-	-	HMDB0249477	M+ACN+Na	C11H23NOS	6.5142	-	C14323	pos	-	-	-	-	Organosulfur compounds	Thiocarbonyl compounds	281.165	0.0542015	-	42.2	-5.87801	2008-41-5	Thiocarbamic acid derivatives	5.831	5.768	5.74	5.751	5.745	5.762	5.714	5.685	5.705	5.694	5.695	5.713	5.81	5.73	5.744	5.686	5.746	5.724	5.722	5.81	5.84	5.87	5.908
pos_2005	Gibberellin A51-catabolite	-	metab_1088	B(ii)	map00904;map01110	Diterpenoid biosynthesis;Biosynthesis of secondary metabolites	HMDB0304363;LMPR0104170011	M+ACN+H	C19H22O5	6.5299	二萜生物合成;次级代谢产物的生物合成	C11854	pos	-	-	Metabolism;Metabolism	Metabolism of terpenoids and polyketides;Global and overview maps	Lipids and lipid-like molecules	Prenol lipids	372.183	0.0882922	-	50.9	7.38415	-	Diterpenoids	5.869	5.87	5.841	5.856	5.858	5.856	5.851	5.847	5.842	5.744	5.751	5.824	5.983	5.819	5.829	5.823	5.812	5.806	5.044	5.198	5.46	5.576	5.615
pos_2013	Thymol	百里酚	metab_1094	B(i)	-	-	LMPR0102090029;HMDB0001878;MJDBOTE0000490	M+H	C10H14O	6.609	-	C09908	pos	-	-	-	-	Lipids and lipid-like molecules	Prenol lipids	151.112	0.0942154	50.9	-	-1.29072	89-83-8	Monoterpenoids	4.186	3.332	3.403	3.268	3.215	3.393	3.262	3.309	3.577	3.376	3.411	3.356	3.609	3.248	3.91	3.276	3.377	3.254	5.106	5.127	5.293	5.363	5.336
pos_2014	3-Gonal	-	metab_1095	B(ii)	-	-	HMDB0245878	M+NH4	C18H28O	6.609	-	-	pos	-	-	-	-	Lipids and lipid-like molecules	Steroids and steroid derivatives	278.247	0.114545	-	37	-2.41614	-	Not Available	5.501	5.395	5.436	5.456	5.479	5.504	5.412	5.395	5.345	5.348	5.395	5.361	5.438	5.472	5.514	5.444	5.464	5.424	5.41	5.351	5.368	5.338	5.41
pos_202	3-Anilinoalanine	3-苯胺苯胺	metab_1097	B(ii)	-	-	HMDB0245791	M+NH4, 2M+K	C9H12N2O2	0.9057	-	-	pos	-	-	-	-	Organic acids and derivatives	Carboxylic acids and derivatives	198.123	0.0408944	-	35.4	-1.59321	-	Amino acids, peptides, and analogues	7.734	7.713	7.7	7.703	7.7	7.708	7.668	7.666	7.661	7.668	7.668	7.66	7.678	7.662	7.675	7.669	7.668	7.671	7.416	7.458	7.462	7.494	7.497
pos_2025	Chymostatin	凝乳抑素	metab_1101	B(ii)	-	-	HMDB0242696	M+CH3OH+H	C31H41N7O6	6.6328	-	C11308	pos	-	-	-	-	Lipids and lipid-like molecules	Steroids and steroid derivatives	640.344	0.128663	-	52	-1.5876	9076-44-2	Vitamin D and derivatives	5.923	5.88	5.874	5.873	5.873	5.879	6.235	6.197	6.205	6.201	6.168	6.199	6.317	6.183	6.168	6.146	6.154	6.14	5.746	5.804	5.875	5.9	5.908
pos_2027	PC(18:3(9Z,12Z,15Z)/16:0)	-	metab_1103	B(ii)	map01100;map00564;map01110;map00590;map00591;map00592	Metabolic pathways;Glycerophospholipid metabolism;Biosynthesis of secondary metabolites;Arachidonic acid metabolism;Linoleic acid metabolism;alpha-Linolenic acid metabolism	LMGP01011677;PW_C004247;HMDB0008199	M+H	C42H78NO8P	6.6485	代谢途径;甘油磷脂代谢;次级代谢产物的生物合成;花生四烯酸代谢;亚油酸;α-亚麻酸代谢	C00157	pos	Lipids	Phospholipids	Metabolism;Metabolism;Metabolism;Metabolism;Metabolism;Metabolism	Global and overview maps;Lipid metabolism;Global and overview maps;Lipid metabolism;Lipid metabolism;Lipid metabolism	Lipids and lipid-like molecules	Glycerophospholipids	756.552	0.206613	-	60.7	-2.21341	-	Glycerophosphocholines	7.024	7.943	7.993	7.983	7.973	7.984	8.029	8.015	7.971	7.947	7.962	7.956	7.001	7.996	7.932	7.978	7.956	7.948	8.121	8.141	8.095	8.129	8.141
pos_2029	LysoPA(24:1(15Z)/0:0)	-	metab_1105	B(ii)	-	-	HMDB0114757	M+H-H2O	C27H53O7P	6.6564	-	-	pos	-	-	-	-	Lipids and lipid-like molecules	Glycerophospholipids	503.354	0.06931	-	41.4	9.22489	-	Glycerophosphates	6.462	6.38	6.338	6.379	6.375	6.377	6.316	6.302	6.312	6.3	6.305	6.338	6.45	6.345	6.342	6.336	6.352	6.326	6.435	6.451	6.585	6.602	6.608
pos_2030	Methandriol	甲丙烯醇	metab_1107	B(ii)	-	-	HMDB0254517;LMST02020012	M+CH3OH+H	C20H32O2	6.6644	-	C14493	pos	-	-	-	-	Lipids and lipid-like molecules	Steroids and steroid derivatives	337.273	0.081336	-	51.3	-2.75762	521-10-8	Androstane steroids	6.638	6.485	6.456	6.483	6.462	6.469	6.742	6.743	6.719	6.739	6.729	6.71	6.816	6.711	6.773	6.745	6.74	6.722	6.669	6.722	6.858	6.891	6.902
pos_2031	LysoPC(14:0/0:0)	-	metab_1108	B(ii)	map00564	Glycerophospholipid metabolism	PW_C006388;HMDB0010379	M+H	C22H46NO7P	6.6644	甘油磷脂代谢	C04230	pos	Lipids	Phospholipids	Metabolism	Lipid metabolism	Lipids and lipid-like molecules	Glycerophospholipids	468.307	0.200677	-	75	-2.32657	20559-16-4	Glycerophosphocholines	5.618	5.332	5.187	5.345	5.323	5.27	6.188	6.201	6.186	6.192	6.154	6.175	6.166	5.951	5.92	5.945	5.949	5.939	3.863	3.921	3.991	4.017	4.025
pos_2037	Dehydroepiandrosterone	脱氢表雄酮	metab_1113	B(i)	map01100	Metabolic pathways	PW_C000054;HMDB0005962;LMST02020021;HMDB0000077;MJDBOTE0001055	M+H-2H2O	C19H28O2	6.6883	代谢途径	C01227	pos	Steroids;Hormones and transmitters	19-Carbon atoms;Steroid hormones	Metabolism	Global and overview maps	Lipids and lipid-like molecules	Steroids and steroid derivatives	253.194	0.0564792	50.7	-	-2.01649	2283-82-1;53-43-0	Androstane steroids	5.279	5.174	5.169	5.131	5.116	5.166	4.057	4.265	3.765	4.256	3.785	3.76	4.609	4.319	4.39	4.359	4.291	4.477	3.597	3.655	4.075	3.836	3.759
pos_2038	VITAMIN D2	维生素D2	metab_1114	B(ii)	map01100;map01110;map00100	Metabolic pathways;Biosynthesis of secondary metabolites;Steroid biosynthesis	LMST03010001;HMDB0000900;HMDB0242614	M+H-H2O	C28H44O	6.6883	代谢途径;次级代谢产物的生物合成;类固醇生物合成	C05441	pos	Vitamins and cofactors	Vitamins	Metabolism;Metabolism;Metabolism	Global and overview maps;Global and overview maps;Lipid metabolism	Lipids and lipid-like molecules	Steroids and steroid derivatives	379.335	0.0629711	-	73.5	-2.17269	50-14-6	Vitamin D and derivatives	7.12	7.029	7.037	7.047	7.045	7.045	6.522	6.498	6.504	6.493	6.457	6.48	6.677	6.596	6.593	6.608	6.594	6.582	6.253	6.302	6.379	6.453	6.457
pos_2042	LysoPE(15:0/0:0)	-	metab_1118	B(i)	-	-	HMDB0011502	M+H	C20H42NO7P	6.7118	-	-	pos	-	-	-	-	Lipids and lipid-like molecules	Glycerophospholipids	440.276	0.0705142	74.1	-	-2.56127	-	Glycerophosphoethanolamines	5.615	5.441	5.465	5.425	5.372	5.425	5.678	5.682	5.65	5.722	5.628	5.655	5.81	5.721	5.742	5.69	5.66	5.718	5.437	5.557	5.656	5.694	5.701
pos_2047	Octaethyleneglycol monododecyl ether	八乙二醇单十二烷基醚	metab_1123	B(ii)	-	-	HMDB0246126	M+NH4	C28H58O9	6.7278	-	-	pos	-	-	-	-	Organic oxygen compounds	Organooxygen compounds	556.441	0.046412	-	69.5	-2.55189	-	Ethers	6.37	6.336	6.317	6.295	6.314	6.326	6.288	6.291	6.308	6.294	6.316	6.302	6.377	6.323	6.287	6.317	6.316	6.296	6.423	6.488	6.536	6.609	6.557
pos_2048	Cucurbitacin A	葫芦素A	metab_1124	B(ii)	-	-	HMDB0302593;LMST01010103	M+ACN+H	C32H46O9	6.7358	-	C08793	pos	-	-	-	-	Lipids and lipid-like molecules	Steroids and steroid derivatives	616.344	0.106499	-	78.8	-6.39116	6040-19-3	Cucurbitacins	5.341	5.298	5.292	5.29	5.29	5.297	5.602	5.588	5.618	5.598	5.602	5.692	5.838	5.748	5.752	5.765	5.677	5.662	5.164	5.222	5.292	5.318	5.326
pos_2049	Heptaethylene glycol monododecyl ether	七甘醇单十二烷基醚	metab_1125	B(ii)	-	-	HMDB0251574	M+NH4	C26H54O8	6.7438	-	-	pos	-	-	-	-	Organic oxygen compounds	Organooxygen compounds	512.415	0.0466794	-	56.9	-2.21886	-	Ethers	6.405	6.383	6.304	6.335	6.359	6.363	6.337	6.317	6.322	6.299	6.341	6.313	6.379	6.363	6.335	6.325	6.323	6.331	6.456	6.518	6.518	6.637	6.573
pos_2050	Cetyl recinoleate	环辛酸十六酯	metab_1127	B(ii)	-	-	HMDB0249839	M+NH4	C34H66O3	6.7438	-	-	pos	-	-	-	-	Lipids and lipid-like molecules	Fatty Acyls	540.534	0.0763839	-	53.7	-1.96965	-	Fatty acid esters	6.247	6.038	6.087	6.184	6.138	6.148	6.095	6.112	6.116	6.139	6.118	6.136	6.247	6.126	6.136	6.133	6.075	6.085	5.752	5.798	5.992	6.016	6.061
pos_2057	Crocetin	藏红花酸	metab_1134	B(ii)	map01100;map01110;map00999	Metabolic pathways;Biosynthesis of secondary metabolites;Biosynthesis of various plant secondary metabolites	HMDB0250540;LMPR0104010020	M+H-H2O	C20H24O4	6.7751	代谢途径;次级代谢产物的生物合成;多种次生代谢产物的生物合成Ⅰ	C08588	pos	-	-	Metabolism;Metabolism;Metabolism	Global and overview maps;Global and overview maps;Biosynthesis of other secondary metabolites	Lipids and lipid-like molecules	Prenol lipids	311.163	0.0522086	-	36.8	-2.38939	27876-94-4	Diterpenoids	4.135	4.092	4.086	4.085	4.085	4.091	5.441	5.392	5.374	5.399	5.39	5.458	5.241	5.142	5.252	5.258	5.218	5.183	4.367	4.171	4.314	4.567	4.531
pos_2059	(13R,14R)-7-Labdene-13,14,15-triol	-	metab_1136	B(ii)	-	-	HMDB0034958	M+ACN+H	C20H36O3	6.7831	-	-	pos	-	-	-	-	Lipids and lipid-like molecules	Prenol lipids	366.299	0.123872	-	35.6	-2.40821	-	Diterpenoids	5.33	5.287	5.281	5.28	5.28	5.286	5.727	5.749	5.715	5.755	5.758	5.74	5.523	5.471	5.495	5.475	5.437	5.482	5.154	5.212	5.282	5.308	5.316
pos_2062	Cannabichromene	大麻色素	metab_1140	B(ii)	-	-	HMDB0249585	M+H	C21H30O2	6.7991	-	C08998	pos	-	-	-	-	Organoheterocyclic compounds	Benzopyrans	315.231	0.0703097	-	40.8	-2.22891	20675-51-8	1-benzopyrans	6.24	6.082	6.079	6.08	6.059	6.053	6.291	6.266	6.284	6.384	6.318	6.307	6.225	6.183	6.185	6.168	6.188	6.175	6.073	6.061	6.127	6.147	6.162
pos_2068	Linoleoyl Ethanolamide	-	metab_1146	B(i)	-	-	HMDB0013624;HMDB0012252	M+H	C20H37NO2	6.8069	-	C13828	pos	-	-	-	-	Organic nitrogen compounds	Organonitrogen compounds	324.289	0.0584725	58.6	-	-2.5057	68171-52-8	Amines	4.985	5.07	4.982	5.059	5.041	4.918	5.661	5.681	5.663	5.634	5.636	5.629	5.424	5.448	5.501	5.427	5.416	5.443	4.976	5.036	5.171	5.052	5.108
pos_2069	Dihomo-alpha-linolenic acid	双高-α-亚麻酸	metab_1147	B(ii)	map01040	Biosynthesis of unsaturated fatty acids	HMDB0060039	M+CH3OH+H	C20H34O2	6.8069	不饱和脂肪酸的生物合成	C16522	pos	-	-	Metabolism	Lipid metabolism	Lipids and lipid-like molecules	Fatty Acyls	339.289	0.0538192	-	40.3	-2.42454	17046-59-2	Fatty acids and conjugates	6.49	6.409	6.421	6.426	6.411	6.411	6.688	6.686	6.672	6.667	6.67	6.686	6.703	6.641	6.653	6.641	6.63	6.629	6.02	6.037	6.109	6.165	6.193
pos_2074	Artemisinic acid	青蒿酸	metab_1153	B(ii)	-	-	LMPR0103190015;HMDB0248622	2M+ACN+H	C15H22O2	6.8226	-	C20309	pos	-	-	-	-	Lipids and lipid-like molecules	Prenol lipids	510.358	0.0189371	-	57	-0.282536	80286-58-4	Sesquiterpenoids	5.582	5.652	5.699	5.727	5.7	5.708	5.476	5.442	5.529	5.403	5.533	5.536	5.762	5.837	5.831	5.869	5.892	5.845	5.753	5.803	5.742	5.794	5.774
pos_2076	N-Oleoyl Glutamine	N-油酰谷氨酰胺	metab_1155	B(ii)	-	-	HMDB0241958;LMFA08020128	M+H-2H2O	C23H42N2O4	6.8305	-	-	pos	-	-	-	-	Organic acids and derivatives	Carboxylic acids and derivatives	375.303	0.0747883	-	66.2	6.92848	-	Amino acids, peptides, and analogues	5.417	5.359	5.346	5.275	5.323	5.317	5.227	5.238	5.327	5.222	5.204	5.229	5.353	5.3	5.268	5.203	5.188	5.205	5.604	5.721	5.818	5.823	5.851
pos_2079	Pristimerin	普里斯特梅林	metab_1158	B(ii)	-	-	HMDB0256776;MJDBOTE0000261	M+ACN+H	C30H40O4	6.8385	-	C08633	pos	-	-	-	-	Lipids and lipid-like molecules	Prenol lipids	506.323	0.126943	-	41.6	-7.13013	1258-84-0	Triterpenoids	6.052	5.956	5.909	5.937	5.893	5.941	6.076	6.016	6.088	6.031	5.996	6.048	6.249	6.157	6.124	6.169	6.157	6.145	5.581	5.648	5.676	5.85	5.799
pos_2080	Cer(d18:0/18:0)	-	metab_1160	B(ii)	-	-	LMSP02020008;HMDB0011761	M+H	C36H73NO3	6.8465	-	-	pos	-	-	-	-	Lipids and lipid-like molecules	Sphingolipids	568.565	0.0663915	-	33.1	-2.02785	2304-80-5	Ceramides	6.043	5.955	6.162	6.263	6.181	6.034	6.074	6.121	6.083	6.172	6.196	6.126	6.114	5.954	6.017	6.02	6.018	6.074	4.814	4.847	5.17	4.187	4.572
pos_2083	Gymnodimine	裸甲亚胺	metab_1162	B(ii)	-	-	HMDB0041430	M+Na	C32H45NO4	6.8543	-	C20025	pos	-	-	-	-	Organoheterocyclic compounds	Pyridines and derivatives	530.32	0.103401	-	52.7	-7.39128	173792-58-0	Hydropyridines	6.036	5.842	5.862	5.882	5.883	5.88	6.098	6.035	6.041	6.006	6.032	6.073	6.15	6.024	5.983	5.958	5.922	5.952	4.411	4.469	4.539	4.565	4.761
pos_2086	N,N,N',N',N'',N''-Hexakis(methoxymethyl)-1,3,5-triazine-2,4,6-triamine	-	metab_1165	B(i)	-	-	-	M+H	C15H30N6O6	6.8859	-	-	pos	-	-	-	-	-	-	391.229	0.0530749	63.6	-	-1.83346	-	-	5.924	5.919	5.887	5.901	5.85	5.881	5.854	5.833	5.794	5.815	5.839	5.822	5.876	5.84	5.811	5.881	5.834	5.806	6.041	6.085	6.116	6.168	6.174
pos_2091	Palmitoyl Ethanolamide	-	metab_1171	B(i)	-	-	LMFA08040013;LMFA08040057;HMDB0002100	M+H	C18H37NO2	6.9018	-	C16512	pos	-	-	-	-	Organic acids and derivatives	Carboximidic acids and derivatives	300.289	0.025006	76.7	-	-2.46019	544-31-0	Carboximidic acids	4.983	4.938	5.087	4.924	5.015	4.98	5.523	5.488	5.493	5.518	5.453	5.505	5.312	5.279	5.354	5.194	5.189	5.255	5.233	5.275	5.327	5.417	5.367
pos_2096	Sclareol	雪松醇	metab_1175	B(ii)	map00904;map01110	Diterpenoid biosynthesis;Biosynthesis of secondary metabolites	HMDB0036827;LMPR0104030010;MJDBOTE0001479	M+NH4	C20H36O2	6.9177	二萜生物合成;次级代谢产物的生物合成	C09183	pos	-	-	Metabolism;Metabolism	Metabolism of terpenoids and polyketides;Global and overview maps	Lipids and lipid-like molecules	Prenol lipids	326.305	0.0548676	-	57.8	-2.61594	515-03-7	Diterpenoids	4.421	4.342	4.338	4.336	4.206	4.257	5.467	5.505	5.494	5.533	5.51	5.523	5.282	5.244	5.149	5.143	5.15	5.208	5.07	5.182	5.141	5.133	5.244
pos_21	Corchorifatty acid A	考氏酸A	metab_1179	B(ii)	-	-	HMDB0032664	M+H-H2O, M+2Na-H, M+H, M+Na	C18H28O4	6.4985	-	-	pos	-	-	-	-	Lipids and lipid-like molecules	Fatty Acyls	291.195	0.128258	-	47.1	-2.23163	-	Lineolic acids and derivatives	5.131	4.519	4.443	4.494	4.424	4.285	4.25	3.858	4.124	4.256	4.274	3.981	4.858	4.557	4.409	4.312	4.136	4.43	6.634	6.678	7.043	7.123	7.133
pos_2100	Perulactone	秘鲁内酯	metab_1181	B(ii)	-	-	HMDB0034392	M+CH3OH+H	C30H46O7	6.9334	-	-	pos	-	-	-	-	Lipids and lipid-like molecules	Steroids and steroid derivatives	551.354	0.0571873	-	32.6	-7.16083	76994-38-2	Bile acids, alcohols and derivatives	6.134	6.099	6.051	6.066	6.066	6.061	5.945	5.941	5.961	5.897	5.877	5.941	6.072	6.065	6.034	6.043	6.011	6.029	5.99	6.047	6.219	6.286	6.293
pos_2102	DG(i-16:0/PGD2/0:0)	-	metab_1183	B(ii)	-	-	HMDB0299192	M+Na	C39H68O8	6.9334	-	-	pos	-	-	-	-	Not Available	Not Available	687.479	0.214609	-	83.6	-2.44588	-	Not Available	4.815	4.662	4.681	4.592	4.166	4.173	4.111	4.292	4.089	4.085	4.083	4.206	5.347	4.465	4.233	4.079	4.076	4.196	4.966	5.088	5.747	5.898	5.894
pos_2106	Hecogenin	龙舌蓝皂苷配基	metab_1187	B(i)	-	-	HMDB0038824;LMST01080014	M+K	C27H42O4	6.9493	-	C08902	pos	-	-	-	-	Phenylpropanoids and polyketides	Flavonoids	469.274	0.0733554	31.2	-	5.47265	467-55-0;115921-09-0	Flavonoid glycosides	6.452	6.341	6.339	6.301	6.307	6.302	6.152	6.094	6.09	6.029	6.068	6.087	6.394	6.344	6.282	6.263	6.25	6.23	6.277	6.337	6.682	6.775	6.768
pos_2120	LysoPC(16:0/0:0)	-	metab_1202	B(ii)	map00564	Glycerophospholipid metabolism	HMDB0010382	M+H	C24H50NO7P	6.9889	甘油磷脂代谢	C04230	pos	Lipids	Phospholipids	Metabolism	Lipid metabolism	Lipids and lipid-like molecules	Glycerophospholipids	496.339	0.0531935	-	88.5	-2.29776	17364-16-8	Glycerophosphocholines	8.141	8.077	8.021	8.012	7.978	7.993	8.186	8.173	8.166	8.14	8.15	8.153	8.171	8.1	8.062	8.05	8.04	8.043	7.078	7.121	7.207	7.251	7.272
pos_2123	Peiminine	培米宁	metab_1205	B(ii)	-	-	HMDB0256206	M+H	C27H43NO3	7.0048	-	C10808	pos	-	-	-	-	Lipids and lipid-like molecules	Steroids and steroid derivatives	430.331	0.0562	-	32.8	-2.07248	61825-98-7	Steroidal alkaloids	3.874	4.009	3.825	3.824	3.824	3.83	5.701	5.706	5.63	5.646	5.62	5.664	5.434	5.438	5.289	5.359	5.258	5.356	5.844	5.926	6.108	6.103	6.13
pos_2143	Gamma-Tocotrienol	-	metab_1221	B(ii)	map01100;map00130;map01110	Metabolic pathways;Ubiquinone and other terpenoid-quinone biosynthesis;Biosynthesis of secondary metabolites	HMDB0012958;LMPR02020057	M+H	C28H42O2	7.0681	代谢途径;泛醌和其他萜类醌生物合成;次级代谢产物的生物合成	C14155	pos	-	-	Metabolism;Metabolism;Metabolism	Global and overview maps;Metabolism of cofactors and vitamins;Global and overview maps	Lipids and lipid-like molecules	Prenol lipids	411.325	0.0588053	-	88	-2.18794	14101-61-2	Quinone and hydroquinone lipids	7.173	7.086	7.001	6.997	6.966	6.969	6.566	6.567	6.545	6.524	6.517	6.513	6.751	6.649	6.568	6.546	6.553	6.552	6.093	6.204	6.379	6.435	6.45
pos_2145	Calcitriol	骨化三醇	metab_1223	B(ii)	map01100;map00100	Metabolic pathways;Steroid biosynthesis	HMDB0242363;HMDB0001903	M+H-H2O	C27H44O3	7.0759	代谢途径;类固醇生物合成	C01673	pos	Hormones and transmitters	Steroid hormones	Metabolism;Metabolism	Global and overview maps;Lipid metabolism	Lipids and lipid-like molecules	Steroids and steroid derivatives	399.325	0.0491224	-	71	-2.07018	32222-06-3	Vitamin D and derivatives	5.851	5.794	5.682	5.669	5.607	5.637	5.267	5.275	5.203	5.198	5.289	5.138	5.392	5.284	5.219	5.137	5.108	5.076	4.985	5.201	5.357	5.407	5.476
pos_2150	GPCho(15:0/18:2)	-	metab_1229	B(i)	map01100;map00564;map01110;map00590;map00591;map00592	Metabolic pathways;Glycerophospholipid metabolism;Biosynthesis of secondary metabolites;Arachidonic acid metabolism;Linoleic acid metabolism;alpha-Linolenic acid metabolism	HMDB0007940	M+Na	C41H78NO8P	7.0918	代谢途径;甘油磷脂代谢;次级代谢产物的生物合成;花生四烯酸代谢;亚油酸;α-亚麻酸代谢	C00157	pos	Lipids	Phospholipids	Metabolism;Metabolism;Metabolism;Metabolism;Metabolism;Metabolism	Global and overview maps;Lipid metabolism;Global and overview maps;Lipid metabolism;Lipid metabolism;Lipid metabolism	Lipids and lipid-like molecules	Glycerophospholipids	766.533	0.154112	96.6	-	-4.27062	-	Glycerophosphocholines	6.626	6.941	6.768	6.737	6.697	6.748	6.713	6.719	6.851	6.802	6.755	6.791	6.704	7.065	6.928	6.895	6.864	6.917	6.698	6.71	7.018	7.067	7.038
pos_2153	PE(18:1(9Z)/20:4(8Z,11Z,14Z,17Z))	-	metab_1231	B(ii)	map01100;map00564;map01110;map00563;map04136;map04138	Metabolic pathways;Glycerophospholipid metabolism;Biosynthesis of secondary metabolites;Glycosylphosphatidylinositol (GPI)-anchor biosynthesis;Autophagy - other;Autophagy - yeast	PW_C005118;HMDB0009070	M+ACN+H	C43H76NO8P	7.0997	代谢途径;甘油磷脂代谢;次级代谢产物的生物合成;糖基磷脂酰肌醇（GPI）-锚生物合成;自噬-其他;自噬-酵母	C00350	pos	Lipids	Phospholipids	Metabolism;Metabolism;Metabolism;Metabolism;Cellular Processes;Cellular Processes	Global and overview maps;Lipid metabolism;Global and overview maps;Glycan biosynthesis and metabolism;Transport and catabolism;Transport and catabolism	Lipids and lipid-like molecules	Glycerophospholipids	807.568	0.12059	-	88.9	4.18581	-	Glycerophosphoethanolamines	8.261	8.19	8.285	8.273	8.281	8.313	8.177	8.209	8.199	8.165	8.2	8.211	8.285	8.176	8.203	8.193	8.199	8.22	8.516	8.596	8.468	8.387	8.215
pos_2158	Cholylthreonine	胆碱苏氨酸	metab_1235	B(ii)	-	-	HMDB0242443	M+H	C28H47NO7	7.1076	-	-	pos	-	-	-	-	Not Available	Not Available	510.34	0.175066	-	46.8	-4.747	-	Not Available	5.589	5.092	5.388	5.131	5.022	5.178	5.475	5.467	5.491	5.448	5.465	5.468	5.522	5.542	5.34	5.324	5.214	5.333	4.373	4.431	5.933	6.155	6.109
pos_2159	PC(17:0/0:0)	-	metab_1236	B(i)	map00564	Glycerophospholipid metabolism	LMGP01050024;HMDB0012108	M+Na	C25H52NO7P	7.1076	甘油磷脂代谢	C04230	pos	Lipids	Phospholipids	Metabolism	Lipid metabolism	Lipids and lipid-like molecules	Glycerophospholipids	532.336	0.133977	70.2	-	-2.05059	50930-23-9	Glycerophosphocholines	5.886	5.811	5.715	5.476	5.529	5.493	5.725	5.841	5.616	5.634	5.681	5.596	6.046	5.97	5.638	5.629	5.698	5.664	4.007	4.065	4.135	4.295	4.425
pos_216	(2E,4E)-2,4-Hexadienoic acid	（2E，4E）-2,4-己二烯酸	metab_1237	B(ii)	-	-	HMDB0029581	M+H-2H2O, M+ACN+H	C6H8O2	1.6666	-	-	pos	-	-	-	-	Lipids and lipid-like molecules	Fatty Acyls	154.086	0.0678856	-	37.7	-1.7544	110-44-1	Fatty acids and conjugates	3.516	3.054	3.876	3.592	3.047	3.978	3.731	3.809	3.686	3.084	3.081	4.002	3.41	3.932	3.658	3.656	3.45	3.553	5.597	5.605	5.616	5.684	5.688
pos_2160	PE-NMe2(20:1(11Z)/14:1(9Z))	PE-NMe2（20:1（11Z）/14:1（9Z））	metab_1238	B(ii)	map01100;map00564;map01110	Metabolic pathways;Glycerophospholipid metabolism;Biosynthesis of secondary metabolites	HMDB0114211;PW_C060228	M+NH4	C41H78NO8P	7.1076	代谢途径;甘油磷脂代谢;次级代谢产物的生物合成	C04308	pos	-	-	Metabolism;Metabolism;Metabolism	Global and overview maps;Lipid metabolism;Global and overview maps	Lipids and lipid-like molecules	Glycerophospholipids	761.585	0.0859601	-	34.5	5.80819	-	Glycerophosphoethanolamines	6.484	6.47	6.746	6.742	6.748	6.794	6.788	6.768	6.775	6.804	6.817	6.822	6.546	6.416	6.779	6.77	6.73	6.754	6.972	7.016	6.857	6.56	6.632
pos_2161	Astromicin	天门冬氨酸	metab_1239	B(ii)	-	-	HMDB0248678	M+ACN+Na	C17H35N5O6	7.1156	-	C17708	pos	-	-	-	-	Organic oxygen compounds	Organooxygen compounds	469.274	0.132814	-	53.7	-2.28134	55779-06-1	Carbohydrates and carbohydrate conjugates	6.36	6.342	6.169	6.136	5.991	5.967	5.849	5.962	5.861	5.649	5.741	5.742	6.44	6.356	5.971	5.976	6.01	5.93	5.988	6.06	6.571	6.773	6.775
pos_2163	7a,12a-Dihydroxy-3-oxo-4-cholenoic acid	7a，12a-二羟基-3-氧代-4-胆酸	metab_1241	B(ii)	-	-	HMDB0000447	M+K	C24H36O5	7.1235	-	C15568	pos	-	-	-	-	Lipids and lipid-like molecules	Steroids and steroid derivatives	443.222	0.115881	-	66.3	5.97939	13587-11-6	Bile acids, alcohols and derivatives	5.956	5.94	5.737	5.589	5.393	5.304	4.947	5.275	5.237	4.637	4.947	5.043	5.913	5.825	5.511	5.492	5.167	5.443	5.303	5.478	6.16	6.353	6.35
pos_2186	1-Methyl-1,3-cyclohexadiene	1-甲基-1,3-环己二烯	metab_1263	B(ii)	-	-	HMDB0031532	M+H	C7H10	7.4303	-	-	pos	-	-	-	-	Hydrocarbons	Unsaturated hydrocarbons	95.0859	0.0559328	-	30.1	3.48321	1489-56-1	Branched unsaturated hydrocarbons	5.273	5.25	5.229	5.263	5.266	5.266	5.249	5.204	5.231	5.244	5.225	5.232	5.32	5.25	5.269	5.251	5.238	5.24	5.308	5.402	5.43	5.479	5.477
pos_219	A-L-Fucopyranosyl-(1->2)-b-D-galactopyranosyl-(1->2)-D-xylose	-	metab_1267	B(ii)	-	-	HMDB0041222	M+H-H2O, M+NH4	C17H30O14	1.7761	-	-	pos	-	-	-	-	Organic oxygen compounds	Organooxygen compounds	476.198	0.0391385	-	67.4	0.554366	130136-27-5	Carbohydrates and carbohydrate conjugates	6.658	6.641	6.669	6.659	6.645	6.642	7.114	7.103	7.092	7.104	7.117	7.112	7.012	7.004	7.021	7.005	7.024	7.023	6.477	6.53	6.541	6.569	6.566
pos_2192	Dihomolinoleic acid	二高亚油酸	metab_1269	B(ii)	map01040	Biosynthesis of unsaturated fatty acids	HMDB0061864;LMFA01031043	2M+H	C18H32O2	7.438	不饱和脂肪酸的生物合成	C16525	pos	Lipids	Fatty acids	Metabolism	Lipid metabolism	Lipids and lipid-like molecules	Fatty Acyls	561.486	0.160472	-	51.1	-2.24618	7307-45-1	Lineolic acids and derivatives	5.619	5.408	5.443	5.476	5.446	5.399	6.081	6.058	6.102	6.109	6.072	6.09	5.854	5.798	5.779	5.749	5.755	5.809	5.497	5.535	5.601	5.502	5.65
pos_2198	GPEtn(14:0/22:5)	-	metab_1275	B(i)	map01100;map00564;map01110;map00563;map04136;map04138	Metabolic pathways;Glycerophospholipid metabolism;Biosynthesis of secondary metabolites;Glycosylphosphatidylinositol (GPI)-anchor biosynthesis;Autophagy - other;Autophagy - yeast	HMDB0008845;HMDB0008846	M+H	C41H72NO8P	7.5169	代谢途径;甘油磷脂代谢;次级代谢产物的生物合成;糖基磷脂酰肌醇（GPI）-锚生物合成;自噬-其他;自噬-酵母	C00350	pos	Lipids	Phospholipids	Metabolism;Metabolism;Metabolism;Metabolism;Cellular Processes;Cellular Processes	Global and overview maps;Lipid metabolism;Global and overview maps;Glycan biosynthesis and metabolism;Transport and catabolism;Transport and catabolism	Lipids and lipid-like molecules	Glycerophospholipids	738.505	0.0680202	96.7	-	-2.43821	-	Glycerophosphoethanolamines	6.326	6.206	6.229	6.245	6.208	6.244	6.239	6.223	6.238	6.259	6.266	6.227	6.482	6.417	6.39	6.442	6.363	6.375	4.805	4.368	5.058	5.046	4.509
pos_2199	GPEtn(16:1/20:4)	-	metab_1276	B(i)	map01100;map00564;map01110;map00563;map04136;map04138	Metabolic pathways;Glycerophospholipid metabolism;Biosynthesis of secondary metabolites;Glycosylphosphatidylinositol (GPI)-anchor biosynthesis;Autophagy - other;Autophagy - yeast	HMDB0008970;HMDB0011353;HMDB0008971;HMDB0011352	M+Na	C41H72NO8P	7.5244	代谢途径;甘油磷脂代谢;次级代谢产物的生物合成;糖基磷脂酰肌醇（GPI）-锚生物合成;自噬-其他;自噬-酵母	C00350	pos	Lipids	Phospholipids	Metabolism;Metabolism;Metabolism;Metabolism;Cellular Processes;Cellular Processes	Global and overview maps;Lipid metabolism;Global and overview maps;Glycan biosynthesis and metabolism;Transport and catabolism;Transport and catabolism	Lipids and lipid-like molecules	Glycerophospholipids	760.486	0.123792	45.4	-	-3.65721	97859-69-3	Glycerophosphoethanolamines	5.688	5.458	5.449	5.505	5.431	5.587	5.479	5.447	5.524	5.445	5.473	5.494	5.855	5.78	5.628	5.75	5.708	5.757	5.282	5.34	5.41	5.436	5.444
pos_2203	GPCho(16:0/20:5)	-	metab_1282	B(i)	map01100;map00564;map01110;map00590;map00591;map00592	Metabolic pathways;Glycerophospholipid metabolism;Biosynthesis of secondary metabolites;Arachidonic acid metabolism;Linoleic acid metabolism;alpha-Linolenic acid metabolism	HMDB0007984;HMDB0039528	M+Na	C44H78NO8P	7.5483	代谢途径;甘油磷脂代谢;次级代谢产物的生物合成;花生四烯酸代谢;亚油酸;α-亚麻酸代谢	C00157	pos	Lipids	Phospholipids	Metabolism;Metabolism;Metabolism;Metabolism;Metabolism;Metabolism	Global and overview maps;Lipid metabolism;Global and overview maps;Lipid metabolism;Lipid metabolism;Lipid metabolism	Lipids and lipid-like molecules	Glycerophospholipids	802.534	0.0238129	95.3	-	-1.7757	132196-28-2	Glycerophosphocholines	7.559	7.546	7.466	7.367	7.39	7.408	7.379	7.344	7.227	7.278	7.293	7.206	7.561	7.315	7.361	7.403	7.358	7.283	7.443	6.886	6.928	6.894	6.896
pos_2204	Butylisopropylamine	-	metab_1283	B(i)	-	-	-	M+H	C7H17N	7.5561	-	-	pos	-	-	-	-	-	-	116.143	0.0486534	61.1	-	0.938712	-	-	7.829	7.781	7.762	7.761	7.753	7.75	7.716	7.697	7.693	7.701	7.693	7.689	7.799	7.721	7.731	7.723	7.711	7.712	7.812	7.894	7.957	7.993	8.001
pos_2206	Araliacerebroside	刺五加脑苷	metab_1285	B(ii)	-	-	HMDB0033621	M+H-2H2O	C40H77NO10	7.5561	-	-	pos	-	-	-	-	Lipids and lipid-like molecules	Sphingolipids	696.539	0.05047	-	77.1	-2.48022	-	Glycosphingolipids	5.943	5.833	5.824	5.778	5.832	5.855	5.924	5.82	5.832	5.954	5.86	5.804	5.943	5.861	5.902	5.976	5.911	5.859	4.94	5.452	5.303	5.473	5.528
pos_2207	7,8-Dihydro-3b,6a-dihydroxy-alpha-ionol 9-glucoside	7,8-二氢-3b，6a-二羟基α-紫罗兰醇9-葡萄糖苷	metab_1286	B(ii)	-	-	HMDB0041578	M+Na	C19H34O8	7.5641	-	-	pos	-	-	-	-	Lipids and lipid-like molecules	Fatty Acyls	413.211	0.0732085	-	37.4	-9.14403	177261-75-5	Fatty acyl glycosides	6.365	6.025	5.975	5.892	5.883	5.924	5.888	5.783	5.77	5.785	5.816	5.772	6.199	5.825	5.873	5.888	5.807	5.817	5.903	6.451	6.599	6.667	6.683
pos_2208	9-OxoODE	9-羰基	metab_1287	B(i)	map00591	Linoleic acid metabolism	HMDB0004669;LMFA02000251;LMFA02000274	M+H	C18H30O3	7.5719	亚油酸	C14766	pos	-	-	Metabolism	Lipid metabolism	Lipids and lipid-like molecules	Fatty Acyls	295.226	0.0387454	75.7	-	-2.26794	-	Lineolic acids and derivatives	3.686	3.643	3.637	3.636	3.636	3.642	3.683	3.674	3.677	3.673	3.671	3.672	3.704	3.67	3.672	3.667	3.664	3.676	5.479	5.685	5.683	5.712	5.771
pos_2209	DG(a-15:0/0:0/20:5(5Z,8Z,11Z,14Z,16E)-OH(18R))	-	metab_1288	B(ii)	-	-	HMDB0297601	M+H-H2O	C38H64O6	7.5719	-	-	pos	-	-	-	-	Not Available	Not Available	599.463	0.125125	-	33.2	-6.20498	-	Not Available	4.688	2.815	2.809	2.808	2.808	2.814	5.11	4.941	4.434	4.389	4.48	2.844	4.524	4.061	4.084	4.479	2.836	4.089	6.194	6.449	6.558	6.571	6.55
pos_2210	2-Hydroxypyridine	2-羟基吡啶	metab_1290	B(ii)	-	-	HMDB0013751	M+NH4	C5H5NO	7.5798	-	C02502	pos	-	-	-	-	Organoheterocyclic compounds	Pyridines and derivatives	113.071	0.0638768	-	40.4	1.46146	142-08-5	Hydropyridines	4.816	4.766	4.811	4.8	4.892	4.785	4.694	4.761	4.747	4.734	4.745	4.73	4.908	4.721	4.768	4.769	4.751	4.738	4.808	4.944	5.068	5.053	5.05
pos_2213	Ibrexafungerp	伊布莱克斯	metab_1293	B(ii)	-	-	HMDB0254784;HMDB0304839	M+CH3OH+H	C44H67N5O4	7.5878	-	-	pos	-	-	-	-	Lipids and lipid-like molecules	Steroids and steroid derivatives	762.548	0.0625183	-	30.3	-6.93742	-	Hydroxysteroids	6.482	6.303	6.356	6.299	6.308	6.306	6.406	6.344	6.264	6.276	6.307	6.217	6.613	6.377	6.412	6.473	6.411	6.404	5.996	6.402	6.385	6.546	6.47
pos_2220	Ruscogenin	罗斯科格宁	metab_1301	B(ii)	-	-	LMST01080038;HMDB0257364	M+K	C27H42O4	7.643	-	C08909	pos	-	-	-	-	Lipids and lipid-like molecules	Prenol lipids	469.274	0.0838563	-	45.6	4.9763	472-11-7	Triterpenoids	6.124	5.757	5.697	5.677	5.602	5.652	5.613	5.56	5.448	5.54	5.477	5.516	5.993	5.554	5.605	5.6	5.551	5.535	5.529	6.172	6.378	6.44	6.451
pos_2223	Doxercalciferol	多塞骨化醇	metab_1304	B(ii)	-	-	LMST03010069;HMDB0251601	M+H-2H2O	C28H44O2	7.6509	-	C08211	pos	-	-	-	-	Lipids and lipid-like molecules	Steroids and steroid derivatives	377.319	0.0573373	-	65.4	-2.22945	54573-75-0	Vitamin D and derivatives	5.916	5.766	5.742	5.809	5.772	5.779	6.152	6.12	6.119	6.076	6.062	6.092	6.042	5.85	5.902	5.861	5.846	5.831	5.219	5.614	5.828	5.851	5.785
pos_2224	Dehydroxypaxilline	去甲氧西林	metab_1305	B(ii)	-	-	HMDB0037531	M+NH4	C27H33NO3	7.6509	-	-	pos	-	-	-	-	Organoheterocyclic compounds	Naphthopyrans	437.284	0.105567	-	54.3	9.4051	112900-05-7	Not Available	5.671	5.055	5.101	4.962	5.089	5.101	5.078	4.836	4.756	4.663	4.705	4.221	5.488	4.871	4.573	5.029	4.885	4.805	4.87	5.847	6.048	6.105	6.138
pos_223	S-Adenosylhomocysteine	S-腺苷同型半胱氨酸	metab_1311	B(i)	map01100;map00270;map01230;map01240	Metabolic pathways;Cysteine and methionine metabolism;Biosynthesis of amino acids;Biosynthesis of cofactors	HMDB0000939;PW_C000749	M+2H, M+H	C14H20N6O5S	1.8075	代谢途径;半胱氨酸和蛋氨酸代谢;氨基酸的生物合成;-	C00021	pos	-	-	Metabolism;Metabolism;Metabolism;Metabolism	Global and overview maps;Amino acid metabolism;Global and overview maps;Global and overview maps	Organoheterocyclic compounds	Lactones	385.128	0.0319294	82.8	-	-2.6	979-92-0	Gamma butyrolactones	6.314	6.31	6.288	6.277	6.313	6.296	6.907	6.903	6.908	6.907	6.914	6.91	6.771	6.759	6.788	6.796	6.769	6.778	5.227	5.461	5.326	5.468	5.284
pos_2235	PC(18:0/0:0)	-	metab_1317	B(i)	map00564	Glycerophospholipid metabolism	LMGP01050026;HMDB0010384	M+Na	C26H54NO7P	7.7144	甘油磷脂代谢	C04230	pos	Lipids	Phospholipids	Metabolism	Lipid metabolism	Lipids and lipid-like molecules	Glycerophospholipids	546.352	0.0559011	91.5	-	-1.84482	19420-57-6	Glycerophosphocholines	6.795	6.721	6.699	6.673	6.671	6.684	6.869	6.853	6.821	6.81	6.809	6.799	6.869	6.689	6.683	6.696	6.677	6.669	5.719	6.244	6.242	6.261	6.217
pos_224	Queuine	奎因	metab_1322	B(ii)	-	-	HMDB0001495	M+H, M+K	C12H15N5O3	1.8154	-	C01449	pos	-	-	-	-	Organoheterocyclic compounds	Pyrrolopyrimidines	278.124	0.0399154	-	73.6	-2.36085	72496-59-4	Pyrrolo[2,3-d]pyrimidines	6.345	6.311	6.299	6.308	6.303	6.283	6.698	6.718	6.726	6.705	6.727	6.699	6.649	6.63	6.634	6.662	6.636	6.623	6.116	6.155	6.146	6.179	6.178
pos_2243	GPEtn(14:0/22:4)	-	metab_1326	B(i)	map01100;map00564;map01110;map00563;map04136;map04138	Metabolic pathways;Glycerophospholipid metabolism;Biosynthesis of secondary metabolites;Glycosylphosphatidylinositol (GPI)-anchor biosynthesis;Autophagy - other;Autophagy - yeast	HMDB0008844	M+H	C41H74NO8P	7.7382	代谢途径;甘油磷脂代谢;次级代谢产物的生物合成;糖基磷脂酰肌醇（GPI）-锚生物合成;自噬-其他;自噬-酵母	C00350	pos	Lipids	Phospholipids	Metabolism;Metabolism;Metabolism;Metabolism;Cellular Processes;Cellular Processes	Global and overview maps;Lipid metabolism;Global and overview maps;Glycan biosynthesis and metabolism;Transport and catabolism;Transport and catabolism	Lipids and lipid-like molecules	Glycerophospholipids	740.521	0.0910567	99.2	-	-2.02412	-	Glycerophosphoethanolamines	7.246	7.194	7.062	7.035	7.074	7.12	7.259	7.158	7.17	7.293	7.193	7.128	7.365	7.209	7.383	7.357	7.341	7.256	6.486	6.208	6.147	6.095	6.39
pos_2244	LysoPC(20:1(11Z)/0:0)	-	metab_1327	B(ii)	map00564	Glycerophospholipid metabolism	HMDB0010391	M+H	C28H56NO7P	7.7461	甘油磷脂代谢	C04230	pos	Lipids	Phospholipids	Metabolism	Lipid metabolism	Lipids and lipid-like molecules	Glycerophospholipids	550.386	0.0369275	-	81.1	-1.78665	-	Glycerophosphocholines	6.171	6.111	6.027	6.081	6.049	6.059	6.14	6.109	6.055	6.082	6.054	6.074	5.947	5.781	5.877	5.887	5.834	5.834	4.384	4.837	4.512	4.922	5.129
pos_225	Benzyl formate	甲酸苄酯	metab_1333	B(ii)	-	-	HMDB0041485	M+H-H2O, M+H	C8H8O2	1.6666	-	C05613	pos	-	-	-	-	Benzenoids	Benzene and substituted derivatives	119.049	0.0399685	-	48.1	0.52549	104-57-4	Benzyloxycarbonyls	7.038	7.035	7.018	7.03	7.012	7.022	6.959	6.96	6.952	6.959	6.957	6.955	6.925	6.912	6.923	6.919	6.923	6.92	6.81	6.847	6.859	6.894	6.879
pos_2285	PC(18:0/18:2(9Z,12Z))	-	metab_1370	B(ii)	map01100;map00564;map01110;map00590;map00591;map00592	Metabolic pathways;Glycerophospholipid metabolism;Biosynthesis of secondary metabolites;Arachidonic acid metabolism;Linoleic acid metabolism;alpha-Linolenic acid metabolism	LMGP01010768;HMDB0008039;PW_C004088	M+H	C44H84NO8P	7.8732	代谢途径;甘油磷脂代谢;次级代谢产物的生物合成;花生四烯酸代谢;亚油酸;α-亚麻酸代谢	C00157	pos	Lipids	Phospholipids	Metabolism;Metabolism;Metabolism;Metabolism;Metabolism;Metabolism	Global and overview maps;Lipid metabolism;Global and overview maps;Lipid metabolism;Lipid metabolism;Lipid metabolism	Lipids and lipid-like molecules	Glycerophospholipids	786.596	0.131163	-	65	-6.06265	27098-24-4	Glycerophosphocholines	7.215	6.795	6.952	6.974	6.98	6.933	6.991	7.016	6.975	7.045	7.073	7.046	7.239	6.867	6.991	7.008	7.019	6.916	7.277	7.245	7.016	7.158	7.133
pos_232	2-Methylbenzaldehyde	2-甲基苯甲醛	metab_1409	B(ii)	map01100	Metabolic pathways	HMDB0303310;HMDB0029636	M+H, M+CH3OH+H	C8H8O	0.695	代谢途径	C07214	pos	-	-	Metabolism	Global and overview maps	Benzenoids	Benzene and substituted derivatives	121.065	0.0460492	-	35.5	1.01179	529-20-4	Benzoyl derivatives	6	6.004	5.994	6.003	5.998	6.001	5.959	5.954	5.982	5.976	5.993	5.983	6.004	5.984	6	5.996	6.019	6.016	6.096	6.125	6.144	6.154	6.164
pos_2320	D-Alanyl-l-alanine	-	metab_1410	B(ii)	map01100;map00470	Metabolic pathways;D-Amino acid metabolism	HMDB0244385;HMDB0028680;HMDB0003459	M+H-2H2O	C6H12N2O3	7.9607	代谢途径;-	C00993	pos	Peptides	Peptides	Metabolism;Metabolism	Global and overview maps;Metabolism of other amino acids	Organic acids and derivatives	Carboxylic acids and derivatives	125.071	0.0685194	-	37.3	0.0700381	923-16-0;1948-31-8	Amino acids, peptides, and analogues	5.013	4.972	4.843	4.921	4.923	4.879	5.02	4.987	5.046	5.011	5.039	5.056	5.048	5.017	5.048	4.98	4.988	5.032	5.25	5.295	5.29	5.331	5.268
pos_2327	Harmaline	骆驼蓬碱	metab_1417	B(ii)	map00901	Indole alkaloid biosynthesis	HMDB0030310;MJDBOTE0001002	2M+NH4	C13H14N2O	7.8971	吲哚生物碱生物合成	C06536	pos	-	-	Metabolism	Biosynthesis of other secondary metabolites	Alkaloids and derivatives	Harmala alkaloids	446.253	0.0616084	-	54	-5.24947	304-21-2	Not Available	6.122	5.831	5.865	5.896	5.935	5.998	5.829	5.782	5.932	5.833	5.716	5.813	5.952	5.839	5.78	5.798	5.827	5.802	5.831	6.053	6.126	6.148	5.999
pos_2329	(R)-1-Octen-3-ol	（R） -1-辛烯-3-醇	metab_1419	B(ii)	-	-	HMDB0031299	2M+NH4	C8H16O	7.8971	-	C14272	pos	-	-	-	-	Lipids and lipid-like molecules	Fatty Acyls	274.273	0.0448094	-	34.7	-2.36674	-	Fatty alcohols	5.608	5.539	5.474	5.588	5.586	5.481	5.432	5.358	5.485	5.494	5.433	5.486	5.499	5.489	5.451	5.474	5.456	5.507	5.51	5.592	5.652	5.705	5.652
pos_2331	Alpha-Methylstyrene	-	metab_1422	B(ii)	-	-	HMDB0059899	M+H	C9H10	7.8971	-	C14395	pos	-	-	-	-	Benzenoids	Benzene and substituted derivatives	119.086	0.0604799	-	32.1	0.840926	98-83-9	Phenylpropenes	5.327	5.143	5.159	5.152	5.202	5.237	5.12	5.02	5.219	5.123	5.042	5.14	5.218	5.127	5.13	5.069	5.132	5.103	5.154	5.222	5.355	5.289	5.275
pos_2341	N,N-Dimethylsphingosine	N、 N-二甲基鞘氨醇	metab_1432	B(ii)	-	-	LMSP01070001;HMDB0013645	M+H-H2O	C20H41NO2	7.8812	-	C13914	pos	-	-	-	-	Organic nitrogen compounds	Organonitrogen compounds	310.31	0.050263	-	36.5	-2.21867	122314-67-4	Amines	5.9	5.885	5.841	5.861	5.907	5.853	5.786	5.765	5.753	5.804	5.811	5.802	5.904	5.845	5.86	5.788	5.867	5.814	5.835	5.806	5.824	5.922	5.924
pos_2350	LysoPC(0:0/16:0)	-	metab_1442	B(ii)	-	-	HMDB0240262	M+Na	C24H50NO7P	7.8732	-	-	pos	-	-	-	-	Lipids and lipid-like molecules	Glycerophospholipids	518.321	0.057478	-	72.9	-0.4322	66757-27-5	Glycerophosphocholines	6.4	6.325	6.284	6.28	6.321	6.282	6.492	6.479	6.493	6.52	6.447	6.49	6.442	6.42	6.398	6.367	6.358	6.349	4.979	5.221	4.955	4.934	5.345
pos_2351	LysoPC(16:1(9Z)/0:0)	-	metab_1443	B(ii)	map00564	Glycerophospholipid metabolism	HMDB0010383	M+H	C24H48NO7P	7.8732	甘油磷脂代谢	C04230	pos	Lipids	Phospholipids	Metabolism	Lipid metabolism	Lipids and lipid-like molecules	Glycerophospholipids	494.323	0.0692269	-	91.4	-2.11056	76790-27-7	Glycerophosphocholines	5.4	5.424	5.413	5.328	5.39	5.414	5.724	5.777	5.774	5.812	5.734	5.804	5.591	5.624	5.575	5.617	5.542	5.526	3.907	3.965	4.385	4.81	4.21
pos_2352	LysoPA(18:0/0:0)	-	metab_1444	B(ii)	-	-	HMDB0007854	M+ACN+H	C21H43O7P	7.8732	-	-	pos	-	-	-	-	Lipids and lipid-like molecules	Glycerophospholipids	480.308	0.0466693	-	80	-2.01424	-	Glycerophosphates	6.644	6.601	6.551	6.561	6.595	6.557	6.934	6.94	6.961	6.963	6.945	6.961	6.914	6.907	6.902	6.894	6.9	6.875	5.958	5.991	6.019	6.11	6.1
pos_2353	1-Hexadecanoyl-sn-Glycero-3-Phosphoethanolamine	-	metab_1445	B(i)	-	-	LMGP02050002;HMDB0011503	M+H	C21H44NO7P	7.8732	-	-	pos	-	-	-	-	Lipids and lipid-like molecules	Glycerophospholipids	454.292	0.0507102	66.2	-	-2.28649	53862-35-4	Glycerophosphoethanolamines	6.458	6.418	6.363	6.373	6.427	6.381	6.664	6.671	6.695	6.687	6.674	6.686	6.736	6.725	6.73	6.722	6.723	6.704	6.194	6.274	6.3	6.363	6.379
pos_2354	Vulgarole	-	metab_1446	B(ii)	-	-	HMDB0035085	M+CH3OH+H	C12H20O3	7.8732	-	-	pos	-	-	-	-	Lipids and lipid-like molecules	Prenol lipids	245.174	0.0377959	-	47.5	-1.92973	61586-52-5	Monoterpenoids	5.727	5.772	5.672	5.71	5.777	5.664	5.675	5.656	5.606	5.702	5.696	5.624	5.727	5.714	5.695	5.671	5.732	5.661	5.801	5.778	5.735	5.785	5.82
pos_2355	3-(2-Heptenyloxy)-2-hydroxypropyl undecanoate	3-（2-庚氧基）-2-羟丙基十一酸酯	metab_1447	B(ii)	-	-	HMDB0034031	M+H-H2O	C21H40O4	7.8732	-	-	pos	-	-	-	-	Lipids and lipid-like molecules	Glycerolipids	339.289	0.0492422	-	47.5	-1.96513	-	Diradylglycerols	5.451	5.491	5.41	5.411	5.481	5.435	5.619	5.665	5.649	5.682	5.607	5.629	5.592	5.603	5.638	5.568	5.604	5.542	5.033	4.95	4.92	5.051	4.997
pos_2381	Statine	他汀	metab_1475	B(ii)	-	-	HMDB0258487	M+H-H2O	C8H17NO3	7.8177	-	-	pos	-	-	-	-	Organic acids and derivatives	Carboxylic acids and derivatives	158.117	0.0867323	-	31.4	-1.17875	-	Amino acids, peptides, and analogues	4.932	4.876	4.996	4.989	5.018	5.064	4.99	5.064	5.065	5.084	5.104	5.085	5.1	5.162	5.06	5.123	5.145	5.153	5.263	5.319	5.281	5.349	5.351
pos_239	1-[(2R,5R)-4-Azidooxy-5-(hydroxymethyl)oxolan-2-yl]-5-methylpyrimidine-2,4-dione	-	metab_1484	B(ii)	-	-	HMDB0257735	M+H, M+Na	C10H13N5O5	2.5539	-	-	pos	-	-	-	-	Nucleosides, nucleotides, and analogues	Pyrimidine nucleosides	284.098	0.0354153	-	34	-2.28685	-	Pyrimidine 2''-deoxyribonucleosides	5.337	5.438	5.352	5.371	5.346	5.4	6.608	6.633	6.616	6.61	6.603	6.599	6.368	6.352	6.373	6.362	6.369	6.354	7.117	7.158	7.172	7.195	7.189
pos_2417	Rigin	-	metab_1514	B(ii)	-	-	HMDB0005771	M+ACN+Na	C18H32N8O6	7.7541	-	-	pos	-	-	-	-	Organic acids and derivatives	Carboxylic acids and derivatives	520.264	0.0534465	-	44.3	7.72938	77727-17-4	Amino acids, peptides, and analogues	6.24	6.163	6.098	6.14	6.126	6.1	5.94	5.854	5.877	5.862	5.857	5.898	5.876	5.776	5.758	5.791	5.767	5.769	5.595	5.653	5.723	5.749	5.757
pos_2418	Ibuprofen	布洛芬	metab_1515	B(ii)	-	-	PW_C001284;HMDB0001925;MJDBOTE0001402	2M+ACN+Na	C13H18O2	7.7541	-	C01588	pos	-	-	-	-	Phenylpropanoids and polyketides	Phenylpropanoic acids	476.274	0.0614297	-	77.2	-7.8485	15687-27-1	Not Available	5.485	5.377	5.388	5.271	5.461	5.346	5.705	5.675	5.64	5.636	5.685	5.673	5.775	5.7	5.719	5.714	5.663	5.734	4.994	5.382	5.471	5.47	5.539
pos_2421	GPEtn(18:3/16:0)	-	metab_1519	B(i)	map01100;map00564;map01110;map00563;map04136;map04138	Metabolic pathways;Glycerophospholipid metabolism;Biosynthesis of secondary metabolites;Glycosylphosphatidylinositol (GPI)-anchor biosynthesis;Autophagy - other;Autophagy - yeast	HMDB0009154;HMDB0009121	M+H	C39H72NO8P	7.7382	代谢途径;甘油磷脂代谢;次级代谢产物的生物合成;糖基磷脂酰肌醇（GPI）-锚生物合成;自噬-其他;自噬-酵母	C00350	pos	Lipids	Phospholipids	Metabolism;Metabolism;Metabolism;Metabolism;Cellular Processes;Cellular Processes	Global and overview maps;Lipid metabolism;Global and overview maps;Glycan biosynthesis and metabolism;Transport and catabolism;Transport and catabolism	Lipids and lipid-like molecules	Glycerophospholipids	714.506	0.0621894	99.5	-	-1.67436	-	Glycerophosphoethanolamines	5.995	5.879	5.957	6.005	5.874	5.93	6.026	5.966	5.991	6.021	5.98	5.913	6.119	6.047	6.066	6.04	6.062	6.053	4.974	4.601	4.764	4.452	4.696
pos_2422	PE(P-16:0/2:0)	-	metab_1520	B(i)	-	-	-	M+Na	C23H46NO7P	7.7382	-	-	pos	-	-	-	-	-	-	502.289	0.0555614	80.3	-	-2.42915	-	-	5.524	5.365	5.277	5.346	5.328	5.32	5.912	5.823	5.8	5.799	5.829	5.826	5.879	5.712	5.766	5.777	5.746	5.742	4.9	4.97	5.047	5.087	5.063
pos_2430	Methenamine	-	metab_1529	B(i)	-	-	HMDB0029598	M+H	C6H12N4	7.7224	-	-	pos	-	-	-	-	Organoheterocyclic compounds	Triazinanes	141.113	0.0507729	39	-	-1.7173	100-97-0	1,3,5-triazinanes	5.392	5.289	5.29	5.296	5.263	5.29	5.241	5.181	5.195	5.184	5.141	5.186	5.326	5.212	5.27	5.204	5.225	5.225	5.33	5.708	5.783	5.838	5.828
pos_2447	DG(20:1(11Z)/14:1(9Z)/0:0)	-	metab_1547	B(ii)	-	-	HMDB0007386;PW_C003437	M+2Na-H	C37H68O5	7.6589	-	C00165	pos	-	-	-	-	Lipids and lipid-like molecules	Glycerolipids	637.479	0.0735235	-	41.6	1.49462	-	Diradylglycerols	5.886	5.598	4.856	4.82	4.608	5.07	5.089	4.057	4.061	4.547	4.054	4.089	5.544	4.077	5.066	5.385	4.729	4.874	3.893	5.625	5.738	5.622	5.828
pos_2448	Glyceryl lactooleate	乳酸甘油酯	metab_1548	B(ii)	-	-	HMDB0032298;LMFA07010900	M+H-2H2O	C24H44O6	7.6589	-	-	pos	-	-	-	-	Lipids and lipid-like molecules	Fatty Acyls	393.297	0.112153	-	35.9	-6.39758	30283-16-0	Fatty acid esters	5.721	5.501	5.243	5.234	5.246	5.208	5.256	5.009	5.03	5.122	5.173	5.065	5.507	5.009	5.109	5.158	4.964	5.172	5.304	5.999	6.09	6.137	6.131
pos_2449	PS(22:6(4Z,7Z,11E,13Z,15E,19Z)-2OH(10S,17)/20:0)	-	metab_1549	B(ii)	-	-	HMDB0282130	M+2Na-H	C48H82NO12P	7.6509	-	-	pos	-	-	-	-	Not Available	Not Available	940.524	0.217945	-	78.8	-5.36112	-	Not Available	6.946	6.98	6.959	6.978	6.975	7.001	6.864	6.9	6.873	6.906	6.833	6.849	6.861	6.959	6.97	6.932	6.888	6.945	7.137	6.625	6.225	6.263	6.189
pos_2455	PC(18:1(9Z)e/2:0)	-	metab_1556	B(ii)	map00565;map01100	Ether lipid metabolism;Metabolic pathways	HMDB0011148	M+Na	C28H56NO7P	7.643	乙醚脂质代谢;代谢途径	C04598	pos	-	-	Metabolism;Metabolism	Lipid metabolism;Global and overview maps	Lipids and lipid-like molecules	Glycerophospholipids	572.367	0.0559881	-	60.6	-2.17482	-	Glycerophosphocholines	6.097	6.03	5.975	5.969	5.912	5.964	6.018	5.976	5.855	5.922	5.909	5.838	5.961	5.677	5.613	5.714	5.621	5.619	4.24	4.755	4.701	4.394	4.554
pos_2461	PA(22:2(13Z,16Z)/14:1(9Z))	-	metab_1563	B(ii)	map01100;map00564;map01110;map00561;map04070	Metabolic pathways;Glycerophospholipid metabolism;Biosynthesis of secondary metabolites;Glycerolipid metabolism;Phosphatidylinositol signaling system	HMDB0115297;PW_C062720;LMGP10010758	M+Na	C39H71O8P	7.6351	代谢途径;甘油磷脂代谢;次级代谢产物的生物合成;甘油酯代谢;磷脂酰肌醇信号系统	C00416	pos	Lipids	Phospholipids	Metabolism;Metabolism;Metabolism;Metabolism;Environmental Information Processing	Global and overview maps;Lipid metabolism;Global and overview maps;Lipid metabolism;Signal transduction	Lipids and lipid-like molecules	Glycerophospholipids	721.476	0.198117	-	35.5	-3.11552	-	Glycerophosphates	5.787	5.968	5.855	5.644	5.71	5.769	5.893	5.754	5.552	5.758	5.778	5.594	5.841	5.614	5.77	5.861	5.819	5.725	5.817	5.371	5.277	5.074	4.932
pos_2462	Epsilon-Tocopherol	-	metab_1564	B(ii)	map01100;map00130;map01110	Metabolic pathways;Ubiquinone and other terpenoid-quinone biosynthesis;Biosynthesis of secondary metabolites	HMDB0304597;LMPR02020055;HMDB0030554	M+H-H2O	C28H42O2	7.6351	代谢途径;泛醌和其他萜类醌生物合成;次级代谢产物的生物合成	C14154	pos	-	-	Metabolism;Metabolism;Metabolism	Global and overview maps;Metabolism of cofactors and vitamins;Global and overview maps	Lipids and lipid-like molecules	Prenol lipids	393.313	0.0393174	-	70.7	-4.24202	490-23-3	Quinone and hydroquinone lipids	5.651	5.492	5.493	5.453	5.391	5.481	5.236	4.89	4.9	5.068	4.892	4.955	5.08	4.671	4.726	4.866	4.742	4.75	1.955	4.368	4.152	4.525	4.118
pos_2463	PE(PGJ2/22:0)	-	metab_1565	B(ii)	-	-	HMDB0283747	M+Na	C47H84NO10P	7.6272	-	-	pos	-	-	-	-	Not Available	Not Available	876.565	0.101363	-	52.9	-9.28941	-	Not Available	6.567	6.051	6.415	6.483	6.404	6.357	6.54	6.357	6.072	6.284	6.21	6.148	7.054	5.532	6.324	6.567	6.269	6.437	6.372	6.864	6.937	6.396	6.245
pos_2470	DG(15:0/22:6(4Z,7Z,10Z,13Z,16Z,19Z)/0:0)	-	metab_1572	B(ii)	-	-	HMDB0007092;PW_C003143	M+CH3OH+H	C40H66O5	7.5957	-	C00165	pos	-	-	-	-	Lipids and lipid-like molecules	Glycerolipids	659.521	0.0873079	-	31.8	-6.40383	-	Diradylglycerols	6.277	5.809	5.726	5.599	5.599	5.703	5.727	5.609	5.315	5.486	5.484	5.155	6.172	5.538	5.685	5.769	5.582	5.492	5.33	6.302	6.425	6.474	6.424
pos_2475	N-[(4E,8Z)-1,3-dihydroxyoctadeca-4,8-dien-2-yl]hexadecanamide 1-glucoside	-	metab_1576	B(ii)	-	-	HMDB0034623	M+Na	C40H75NO8	7.5798	-	-	pos	-	-	-	-	Lipids and lipid-like molecules	Prenol lipids	720.537	0.0618155	-	81.5	-2.35522	127842-89-1	Terpene glycosides	6.428	6.247	6.341	6.25	6.311	6.296	6.376	6.331	6.262	6.24	6.276	6.21	6.592	6.323	6.413	6.43	6.387	6.338	5.799	6.269	6.325	6.397	6.376
pos_2487	Lubiprostone	卢比普罗斯通	metab_1586	B(ii)	-	-	HMDB0015180	M+H	C20H32F2O5	7.5244	-	C13707	pos	-	-	-	-	Lipids and lipid-like molecules	Fatty Acyls	391.229	0.0775873	-	61.1	0.448983	136790-76-6;333963-40-9	Eicosanoids	5.68	5.562	5.619	5.527	5.498	5.538	5.539	5.484	5.49	5.493	5.457	5.443	5.6	5.443	5.51	5.529	5.497	5.465	5.527	5.76	5.727	5.756	5.935
pos_2488	PS(20:0/15:0)	-	metab_1587	B(ii)	map01100;map00564;map01110;map00260	Metabolic pathways;Glycerophospholipid metabolism;Biosynthesis of secondary metabolites;Glycine, serine and threonine metabolism	HMDB0112513;PW_C060923;LMGP03010512	M+K	C41H80NO10P	7.5169	代谢途径;甘油磷脂代谢;次级代谢产物的生物合成;甘氨酸、丝氨酸和苏氨酸代谢	C02737	pos	Lipids	Phospholipids	Metabolism;Metabolism;Metabolism;Metabolism	Global and overview maps;Lipid metabolism;Global and overview maps;Amino acid metabolism	Lipids and lipid-like molecules	Glycerophospholipids	816.519	0.181836	-	78	4.69937	-	Glycerophosphoserines	5.921	5.933	6.101	6.128	6.045	6.15	5.823	6.082	6.007	5.628	6.047	5.965	5.887	6.023	5.925	5.673	5.787	5.921	5.958	5.885	6.183	6.306	6.049
pos_2489	DG(20:1(11Z)/16:1(9Z)/0:0)	-	metab_1588	B(ii)	-	-	PW_C003440;HMDB0007389	M+Na	C39H72O5	7.5169	-	C00165	pos	-	-	-	-	Lipids and lipid-like molecules	Glycerolipids	643.526	0.0997207	-	30.5	-2.37577	-	Diradylglycerols	6.354	5.965	6.026	6.119	6.179	6.191	5.931	5.898	6.005	5.931	5.878	6.011	6.235	6.123	6.067	5.927	5.908	6.034	6.083	6.51	6.59	6.698	6.646
pos_2491	Glycyrrhetinic acid	甘草次酸	metab_1590	B(ii)	-	-	LMPR0106150014;HMDB0011628;HMDB0244828	M+H-H2O	C30H46O4	7.5088	-	C02283	pos	-	-	-	-	Lipids and lipid-like molecules	Prenol lipids	453.332	0.254792	-	58.6	-8.61763	1449-05-4;471-53-4;471-53-4	Triterpenoids	5.009	3.576	4.055	3.752	4.288	4.024	3.616	3.99	4.122	5.282	5.178	4.048	4.318	4.392	3.97	3.646	3.614	3.737	5.168	5.313	5.625	5.544	5.367
pos_2492	2-Deoxycastasterone	2-脱氧卡斯特罗	metab_1591	B(ii)	map01100;map01110	Metabolic pathways;Biosynthesis of secondary metabolites	HMDB0034423	M+H-H2O	C28H48O4	7.501	代谢途径;次级代谢产物的生物合成	C15793	pos	-	-	Metabolism;Metabolism	Global and overview maps;Global and overview maps	Lipids and lipid-like molecules	Steroids and steroid derivatives	431.351	0.0746524	-	33	-2.09532	87734-68-7	Bile acids, alcohols and derivatives	5.648	4.902	4.664	4.32	4.29	3.984	4.999	4.644	4.633	5.895	5.58	5.165	4.908	4.055	4.382	4.073	4.043	4.018	5.871	6.022	6.056	6.003	5.944
pos_2493	PE(16:1(9Z)/22:4(7Z,10Z,13Z,16Z))	-	metab_1592	B(ii)	map01100;map00564;map01110;map00563;map04136;map04138	Metabolic pathways;Glycerophospholipid metabolism;Biosynthesis of secondary metabolites;Glycosylphosphatidylinositol (GPI)-anchor biosynthesis;Autophagy - other;Autophagy - yeast	LMGP02010538;PW_C005024;HMDB0008976	M+H-H2O	C43H76NO8P	7.4931	代谢途径;甘油磷脂代谢;次级代谢产物的生物合成;糖基磷脂酰肌醇（GPI）-锚生物合成;自噬-其他;自噬-酵母	C00350	pos	Lipids	Phospholipids	Metabolism;Metabolism;Metabolism;Metabolism;Cellular Processes;Cellular Processes	Global and overview maps;Lipid metabolism;Global and overview maps;Glycan biosynthesis and metabolism;Transport and catabolism;Transport and catabolism	Lipids and lipid-like molecules	Glycerophospholipids	748.531	0.115673	-	54.9	5.04396	-	Glycerophosphoethanolamines	7.79	7.752	7.879	7.897	7.864	7.884	7.751	7.866	7.88	7.737	7.864	7.874	7.933	7.939	7.844	7.835	7.877	7.921	7.713	7.727	7.925	7.965	7.844
pos_2494	Cer(d18:0/20:3(6,8,11)-OH(5))	-	metab_1593	B(ii)	-	-	HMDB0289990	M+CH3OH+H	C38H71NO4	7.4852	-	-	pos	-	-	-	-	Not Available	Not Available	638.57	0.0434471	-	30.4	-3.34099	-	Not Available	6.083	5.817	5.856	5.964	5.976	5.919	6.01	5.896	5.94	6.016	5.87	5.927	5.943	5.984	5.969	5.958	5.888	5.963	5.926	6.077	6.156	6.163	6.249
pos_25	(+/-)-Tryptophan	-	metab_1599	B(ii)	-	-	HMDB0030396	M+H, 2M+H, M+K, M+Na	C11H12N2O2	3.2123	-	C00806	pos	-	-	-	-	Organoheterocyclic compounds	Indoles and derivatives	205.097	0.0243844	-	35.9	-1.4931	1954-12-06	Indolyl carboxylic acids and derivatives	7.672	7.655	7.638	7.639	7.643	7.63	7.761	7.755	7.76	7.764	7.763	7.754	7.667	7.645	7.659	7.653	7.651	7.655	7.792	7.827	7.831	7.866	7.865
pos_2505	Toluene	甲苯	metab_1604	B(ii)	map01100	Metabolic pathways	HMDB0034168	M+H	C7H8	7.4303	代谢途径	C01455	pos	-	-	Metabolism	Global and overview maps	Benzenoids	Benzene and substituted derivatives	93.0703	0.111925	-	48.6	4.16001	108-88-3	Toluenes	4.251	4.226	4.145	4.237	4.067	4.151	4.284	4.192	4.174	4.224	4.173	4.166	4.174	4.248	4.114	4.267	4.156	4.289	4.08	4.291	4.299	4.335	4.403
pos_2509	Cucurbic acid	葫芦酸	metab_1607	B(ii)	-	-	HMDB0029388	M+CH3OH+H	C12H20O3	7.4224	-	C08482	pos	-	-	-	-	Lipids and lipid-like molecules	Fatty Acyls	245.174	0.0585008	-	65.8	-2.16951	58240-50-9	Lineolic acids and derivatives	6.781	6.729	6.697	6.708	6.72	6.7	6.687	6.653	6.658	6.663	6.637	6.657	6.749	6.694	6.695	6.67	6.648	6.676	6.763	6.839	6.892	6.918	6.931
pos_2513	N5-Hexanoylspermidine	N5己基亚精胺	metab_1612	B(ii)	-	-	HMDB0029568	2M+ACN+H	C13H29N3O	7.4145	-	-	pos	-	-	-	-	Lipids and lipid-like molecules	Fatty Acyls	528.497	0.0719439	-	35.5	2.52126	97141-37-2	Fatty amides	6.809	6.769	6.793	6.68	6.751	6.728	6.746	6.681	6.632	6.724	6.618	6.662	6.825	6.791	6.777	6.757	6.724	6.726	6.772	6.918	7.08	7.076	7.065
pos_2515	DG(15:0/18:2(9Z,12Z)/0:0)	-	metab_1614	B(ii)	-	-	HMDB0007074;PW_C003125	M+Na	C36H66O5	7.3907	-	C00165	pos	-	-	-	-	Lipids and lipid-like molecules	Fatty Acyls	601.479	0.170817	-	35.8	-2.29462	-	Lineolic acids and derivatives	5.576	5.221	5.296	5.252	5.427	5.337	6.005	6.078	6.112	6.015	6.09	6.123	5.943	5.815	5.682	5.672	5.709	5.706	5.273	5.57	5.786	5.856	5.769
pos_2516	GPEtn(14:0/22:2)	-	metab_1615	B(i)	map01100;map00564;map01110;map00563;map04136;map04138	Metabolic pathways;Glycerophospholipid metabolism;Biosynthesis of secondary metabolites;Glycosylphosphatidylinositol (GPI)-anchor biosynthesis;Autophagy - other;Autophagy - yeast	HMDB0008843	M+Na	C41H78NO8P	7.375	代谢途径;甘油磷脂代谢;次级代谢产物的生物合成;糖基磷脂酰肌醇（GPI）-锚生物合成;自噬-其他;自噬-酵母	C00350	pos	Lipids	Phospholipids	Metabolism;Metabolism;Metabolism;Metabolism;Cellular Processes;Cellular Processes	Global and overview maps;Lipid metabolism;Global and overview maps;Glycan biosynthesis and metabolism;Transport and catabolism;Transport and catabolism	Lipids and lipid-like molecules	Glycerophospholipids	766.534	0.164701	92.4	-	-2.81391	-	Glycerophosphoethanolamines	6.364	6.183	6.18	6.228	6.215	6.202	6.017	6.328	6.267	6.157	6.309	6.299	6.465	6.267	6.227	6.18	6.296	6.296	6.384	5.664	6.113	6.245	6.149
pos_2517	PE(18:1(11Z)/18:1(11Z))	-	metab_1616	B(ii)	map01100;map00564;map01110;map00563;map04136;map04138	Metabolic pathways;Glycerophospholipid metabolism;Biosynthesis of secondary metabolites;Glycosylphosphatidylinositol (GPI)-anchor biosynthesis;Autophagy - other;Autophagy - yeast	PW_C005073;HMDB0009025	M+H	C41H78NO8P	7.375	代谢途径;甘油磷脂代谢;次级代谢产物的生物合成;糖基磷脂酰肌醇（GPI）-锚生物合成;自噬-其他;自噬-酵母	C00350	pos	Lipids	Phospholipids	Metabolism;Metabolism;Metabolism;Metabolism;Cellular Processes;Cellular Processes	Global and overview maps;Lipid metabolism;Global and overview maps;Glycan biosynthesis and metabolism;Transport and catabolism;Transport and catabolism	Lipids and lipid-like molecules	Glycerophospholipids	744.552	0.133822	-	46.5	-2.14551	-	Glycerophosphoethanolamines	6.776	6.752	6.722	6.721	6.76	6.709	6.682	6.835	6.831	6.832	6.877	6.838	6.806	6.801	6.755	6.8	6.836	6.825	6.919	5.685	5.911	5.957	6.03
pos_2519	Cyclohexane	环己烷	metab_1618	B(ii)	-	-	HMDB0029597	M+NH4	C6H12	7.3594	-	C11249	pos	-	-	-	-	Hydrocarbons	Saturated hydrocarbons	102.128	0.0492435	-	40.6	3.26747	110-82-7	Cycloalkanes	8.505	8.461	8.447	8.444	8.435	8.439	8.411	8.393	8.39	8.397	8.393	8.387	8.472	8.411	8.427	8.416	8.408	8.407	8.502	8.57	8.624	8.655	8.66
pos_2520	1-Methylcyclohexanol	1-甲基环己醇	metab_1620	B(ii)	-	-	HMDB0059693	M+NH4	C7H14O	7.3516	-	-	pos	-	-	-	-	Organic oxygen compounds	Organooxygen compounds	132.138	0.0705593	-	42.2	-1.36651	-	Alcohols and polyols	5.451	5.313	5.339	5.341	5.355	5.33	5.313	5.351	5.336	5.29	5.335	5.359	5.48	5.369	5.349	5.326	5.325	5.355	5.211	5.33	5.601	5.662	5.647
pos_2532	13Z-Docosenamide	-	metab_1631	B(i)	-	-	LMFA08010028	M+H	C22H43NO	7.312	-	-	pos	-	-	-	-	-	-	338.341	0.170966	82.5	-	-2.75362	-	-	6.346	6.225	6.173	6.208	6.191	6.229	6.257	6.275	6.247	6.27	6.337	6.305	6.374	6.173	6.196	6.263	6.288	6.283	6.179	6.219	6.57	6.444	6.492
pos_2533	PC(16:0/18:4(6Z,9Z,12Z,15Z))	-	metab_1632	B(ii)	map01100;map00564;map01110;map00590;map00591;map00592	Metabolic pathways;Glycerophospholipid metabolism;Biosynthesis of secondary metabolites;Arachidonic acid metabolism;Linoleic acid metabolism;alpha-Linolenic acid metabolism	HMDB0007976;LMGP01010603;PW_C004025	M+H	C42H76NO8P	7.2887	代谢途径;甘油磷脂代谢;次级代谢产物的生物合成;花生四烯酸代谢;亚油酸;α-亚麻酸代谢	C00157	pos	Lipids	Phospholipids	Metabolism;Metabolism;Metabolism;Metabolism;Metabolism;Metabolism	Global and overview maps;Lipid metabolism;Global and overview maps;Lipid metabolism;Lipid metabolism;Lipid metabolism	Lipids and lipid-like molecules	Glycerophospholipids	754.536	0.242607	-	63.8	-3.43944	-	Glycerophosphocholines	6.235	6.4	6.35	6.38	6.374	6.372	6.363	6.368	6.376	6.325	6.379	6.383	6.252	6.423	6.406	6.412	6.407	6.382	6.489	4.839	5.199	5.4	5.27
pos_2537	DG(18:1(11Z)/18:3(9Z,12Z,15Z)/0:0)	-	metab_1636	B(ii)	-	-	PW_C003243;HMDB0007192	M+H-H2O	C39H68O5	7.2417	-	C00165	pos	-	-	-	-	Lipids and lipid-like molecules	Fatty Acyls	599.502	0.160162	-	75.7	-2.4182	-	Lineolic acids and derivatives	6.743	6.725	6.642	6.621	6.647	6.647	6.613	6.506	6.591	6.587	6.597	6.594	6.762	6.692	6.678	6.707	6.721	6.7	6.842	6.381	6.114	6.079	6.082
pos_2538	PG(i-12:0/i-15:0)	-	metab_1637	B(ii)	map01100;map00564	Metabolic pathways;Glycerophospholipid metabolism	PW_C076281;HMDB0116663	M+NH4	C33H65O10P	7.234	代谢途径;甘油磷脂代谢	C00344	pos	Lipids	Phospholipids	Metabolism;Metabolism	Global and overview maps;Lipid metabolism	Lipids and lipid-like molecules	Glycerophospholipids	670.466	0.122061	-	57.2	1.55729	-	Glycerophosphoglycerols	6.044	5.835	6.187	5.967	6.017	6.138	6.105	6.103	6.067	6.02	5.887	5.906	6.39	5.896	6.142	5.898	5.865	5.86	5.616	5.91	6.159	6.348	6.285
pos_2545	13(S)-Hydroperoxylinolenic acid	13（S）-氢过氧基硫烯酸	metab_1645	B(ii)	map01100;map00592;map01110	Metabolic pathways;alpha-Linolenic acid metabolism;Biosynthesis of secondary metabolites	HMDB0301803	M+H-H2O	C18H30O4	7.1787	代谢途径;α-亚麻酸代谢;次级代谢产物的生物合成	C04785	pos	-	-	Metabolism;Metabolism;Metabolism	Global and overview maps;Lipid metabolism;Global and overview maps	Lipids and lipid-like molecules	Fatty Acyls	293.21	0.0829887	-	70.9	-2.1891	67597-26-6	Lineolic acids and derivatives	4.724	4.681	4.675	4.673	4.673	4.68	4.721	4.712	4.715	4.711	4.708	4.709	4.741	4.707	4.71	4.705	4.702	4.713	5.392	5.504	5.787	5.792	5.804
pos_2546	DG(18:1(9Z)-O(12,13)/i-13:0/0:0)	-	metab_1646	B(ii)	-	-	HMDB0298634	M+Na	C34H62O6	7.1631	-	-	pos	-	-	-	-	Not Available	Not Available	589.443	0.0725008	-	69	-1.41563	-	Not Available	4.526	4.483	4.478	4.476	4.476	4.482	4.523	4.514	4.518	4.513	4.511	4.512	4.544	4.51	4.513	4.507	4.504	4.516	4.416	4.466	5.712	5.829	5.851
pos_255	(S)-17-Hydroxy-9,11,13,15-octadecatetraynoic acid	（S） -17-羟基-9,11,13,15-十八碳四炔酸	metab_1649	B(ii)	-	-	HMDB0038995	M+NH4, M+Na	C18H20O3	2.7846	-	-	pos	-	-	-	-	Lipids and lipid-like molecules	Fatty Acyls	307.128	0.0436195	-	51.5	-7.61283	123154-43-8	Fatty acids and conjugates	6.13	6.124	6.093	6.131	6.11	6.127	6.19	6.195	6.141	6.198	6.179	6.232	6.243	6.222	6.263	6.222	6.281	6.199	5.989	6.041	6.065	6.03	6.043
pos_2556	20-Oxo-leukotriene E4	20-氧代白三烯E4	metab_1656	B(ii)	-	-	LMFA03020065;HMDB0012642	M+NH4	C23H35NO6S	7.1315	-	-	pos	-	-	-	-	Lipids and lipid-like molecules	Fatty Acyls	471.253	0.124878	-	68.9	1.11826	-	Eicosanoids	5.615	5.568	5.49	5.314	5.22	4.961	5.041	4.899	4.727	4.759	4.499	4.656	5.789	5.725	5.103	5.012	5.119	5.265	5.06	5.096	5.875	6.036	6.061
pos_2564	Alisol A	艾黎索A	metab_1664	B(ii)	-	-	HMDB0248140	M+H	C30H50O5	7.1156	-	C17459	pos	-	-	-	-	Lipids and lipid-like molecules	Prenol lipids	491.37	0.159041	-	89.8	-6.84069	19885-10-0	Triterpenoids	5.654	5.538	5.317	4.898	4.64	4.63	4.322	4.561	4.317	4.312	4.31	4.311	5.606	5.597	4.628	4.306	4.471	4.83	5.001	5.223	5.899	6.064	6.1
pos_2567	1-Hexadecanol	1-十六醇	metab_1667	B(ii)	map00071	Fatty acid degradation	LMFA05000061;HMDB0003424	M+ACN+H	C16H34O	7.1156	脂肪酸降解	C00823	pos	-	-	Metabolism	Lipid metabolism	Lipids and lipid-like molecules	Fatty Acyls	284.294	0.057143	-	38.3	-2.8555	36653-82-4	Fatty alcohols	6.768	6.691	6.628	6.596	6.545	6.604	6.562	6.537	6.503	6.5	6.51	6.476	6.666	6.654	6.613	6.534	6.529	6.553	6.49	6.533	6.652	6.721	6.725
pos_2580	GPCho(18:1/16:1)	-	metab_1680	B(i)	map01100;map00564;map01110;map00590;map00591;map00592	Metabolic pathways;Glycerophospholipid metabolism;Biosynthesis of secondary metabolites;Arachidonic acid metabolism;Linoleic acid metabolism;alpha-Linolenic acid metabolism	HMDB0008068;HMDB0011306;HMDB0008101;HMDB0011273;HMDB0011240	M+Na	C42H80NO8P	7.0997	代谢途径;甘油磷脂代谢;次级代谢产物的生物合成;花生四烯酸代谢;亚油酸;α-亚麻酸代谢	C00157	pos	Lipids	Phospholipids	Metabolism;Metabolism;Metabolism;Metabolism;Metabolism;Metabolism	Global and overview maps;Lipid metabolism;Global and overview maps;Lipid metabolism;Lipid metabolism;Lipid metabolism	Lipids and lipid-like molecules	Glycerophospholipids	780.55	0.0560775	95.3	-	-1.16387	-	Glycerophosphocholines	7.817	7.834	7.962	7.987	8.033	8.057	7.849	7.881	7.851	7.863	7.867	7.863	7.768	7.872	7.965	7.957	7.941	7.998	8.125	8.13	7.92	7.726	7.712
pos_2591	LysoPA(18:1(9Z)/0:0)	-	metab_1690	B(ii)	-	-	HMDB0007855	M+Na	C21H41O7P	7.0918	-	-	pos	-	-	-	-	Lipids and lipid-like molecules	Glycerophospholipids	459.247	0.0900742	-	49.1	-2.59991	-	Glycerophosphates	6.441	6.482	6.267	6.217	6.146	6.129	6.181	6.246	6.163	6.068	6.092	6.106	6.494	6.411	6.121	6.11	6.157	6.123	5.792	5.868	6.387	6.646	6.614
pos_2594	GPCho(20:4/16:0)	-	metab_1693	B(i)	map01100;map00564;map01110;map00590;map00591;map00592	Metabolic pathways;Glycerophospholipid metabolism;Biosynthesis of secondary metabolites;Arachidonic acid metabolism;Linoleic acid metabolism;alpha-Linolenic acid metabolism	HMDB0008429;HMDB0008462	M+Na	C44H80NO8P	7.0838	代谢途径;甘油磷脂代谢;次级代谢产物的生物合成;花生四烯酸代谢;亚油酸;α-亚麻酸代谢	C00157	pos	Lipids	Phospholipids	Metabolism;Metabolism;Metabolism;Metabolism;Metabolism;Metabolism	Global and overview maps;Lipid metabolism;Global and overview maps;Lipid metabolism;Lipid metabolism;Lipid metabolism	Lipids and lipid-like molecules	Glycerophospholipids	804.549	0.108196	95.6	-	-2.56105	-	Glycerophosphocholines	6.956	7.814	7.734	7.629	7.602	7.598	7.418	7.508	7.447	7.348	7.422	7.424	6.989	7.742	7.532	7.518	7.592	7.547	7.634	7.618	7.508	7.443	7.363
pos_2595	PC(20:2(11Z,14Z)/15:0)	-	metab_1694	B(ii)	map01100;map00564;map01110;map00590;map00591;map00592	Metabolic pathways;Glycerophospholipid metabolism;Biosynthesis of secondary metabolites;Arachidonic acid metabolism;Linoleic acid metabolism;alpha-Linolenic acid metabolism	LMGP01011839;PW_C004378;HMDB0008330	M+Na	C43H82NO8P	7.0838	代谢途径;甘油磷脂代谢;次级代谢产物的生物合成;花生四烯酸代谢;亚油酸;α-亚麻酸代谢	C00157	pos	Lipids	Phospholipids	Metabolism;Metabolism;Metabolism;Metabolism;Metabolism;Metabolism	Global and overview maps;Lipid metabolism;Global and overview maps;Lipid metabolism;Lipid metabolism;Lipid metabolism	Lipids and lipid-like molecules	Glycerophospholipids	794.564	0.156596	-	81.5	-3.3535	-	Glycerophosphocholines	6.996	6.538	6.723	6.564	6.594	6.542	6.375	6.583	6.508	6.354	6.543	6.486	7.091	6.644	6.608	6.532	6.57	6.556	6.815	6.945	6.902	6.124	6.339
pos_2597	PC(16:0/0:0)	-	metab_1696	B(i)	map00564	Glycerophospholipid metabolism	HMDB0010382;LMGP01050018	M+Na	C24H50NO7P	7.0838	甘油磷脂代谢	C04230	pos	Lipids	Phospholipids	Metabolism	Lipid metabolism	Lipids and lipid-like molecules	Glycerophospholipids	518.321	0.0714809	95.8	-	-2.28523	17364-16-8	Glycerophosphocholines	7.927	7.8	7.666	7.61	7.573	7.561	7.657	7.689	7.631	7.551	7.595	7.588	7.943	7.783	7.585	7.572	7.597	7.569	6.585	6.712	7.189	7.175	7.144
pos_2599	DG(PGJ2/0:0/i-16:0)	-	metab_1698	B(ii)	-	-	HMDB0299207	M+Na	C39H66O7	7.0759	-	-	pos	-	-	-	-	Not Available	Not Available	669.469	0.214067	-	56.1	-2.15518	-	Not Available	5.868	4.755	5.099	4.864	4.453	4.637	4.394	4.373	4.376	4.372	4.369	4.37	5.946	5.408	4.883	4.835	4.369	4.858	5.545	5.689	6.639	6.829	6.849
pos_26	20,26-Dihydroxyecdysone	20,26-二羟基蜕皮酮	metab_1699	B(ii)	-	-	HMDB0245570;LMST01010184	M+H-2H2O, M+Na, M+H, M+H-H2O	C27H44O8	4.5396	-	C16500	pos	-	-	-	-	Lipids and lipid-like molecules	Steroids and steroid derivatives	497.31	0.0295752	-	75	-2.36619	19458-46-9	Bile acids, alcohols and derivatives	6.012	6.018	5.974	6.023	5.999	6.043	6.248	6.218	6.237	6.225	6.231	6.229	5.974	5.984	5.986	5.989	5.992	5.944	4.062	4.031	4.101	4.127	4.135
pos_2603	16-alpha-Hydroxyandrosterone	16-α-羟基雄甾酮	metab_1703	B(ii)	-	-	HMDB0013156	2M+H	C19H30O3	7.0601	-	C14519	pos	-	-	-	-	Benzenoids	Phenanthrenes and derivatives	613.443	0.182199	-	63	-5.63065	-	Phenanthrols	5.138	5.095	5.089	5.087	5.087	5.094	5.134	5.126	5.129	5.124	5.122	5.123	5.155	5.121	5.124	5.119	5.116	5.127	5.749	5.545	6.583	6.745	6.754
pos_2607	Octadeca-2,4-dienedioic acid	十八碳-2,4-二烯二酸	metab_1706	B(ii)	-	-	HMDB0242188	M+H-H2O	C18H30O4	7.0522	-	-	pos	-	-	-	-	Not Available	Not Available	293.211	0.0374416	-	68	-1.996	-	Not Available	3.926	3.883	3.877	3.876	3.876	3.882	3.923	3.914	3.917	3.913	3.911	3.912	3.944	3.909	3.912	3.907	3.904	3.916	5.14	5.267	5.413	5.497	5.448
pos_261	N-Acetyl-D-tryptophan	N-乙酰-D-色氨酸	metab_1708	B(ii)	-	-	HMDB0255052	M+H, M+CH3OH+H	C13H14N2O3	2.8699	-	C03137	pos	-	-	-	-	Organic acids and derivatives	Carboxylic acids and derivatives	279.133	0.0346949	-	30.7	-2.39954	2280-01-05	Amino acids, peptides, and analogues	5.487	5.432	5.428	5.424	5.428	5.348	6.444	6.35	6.436	6.339	6.405	6.37	6.287	6.309	6.246	6.347	6.28	6.329	6.519	6.575	6.629	6.618	6.662
pos_2617	PC(18:1/0:0)	-	metab_1714	B(i)	-	-	LMGP01050029;LMGP01050032;LMGP01050030	M+H	C26H52NO7P	7.0283	-	-	pos	-	-	-	-	-	-	522.354	0.047834	89.5	-	-2.23329	-	-	8.497	8.434	8.367	8.355	8.324	8.338	8.47	8.463	8.452	8.429	8.435	8.44	8.442	8.371	8.327	8.31	8.306	8.307	7.306	7.339	7.44	7.471	7.496
pos_2619	Metazin	-	metab_1716	B(i)	-	-	-	M+H	C15H30N6O6	7.0283	-	-	pos	-	-	-	-	-	-	391.229	0.0411366	68.5	-	-1.78874	-	-	5.815	5.762	5.695	5.715	5.649	5.672	5.62	5.66	5.636	5.596	5.602	5.607	5.755	5.721	5.611	5.668	5.609	5.665	5.789	5.816	5.934	6.004	5.995
pos_2629	Valnemulin	瓦内穆林	metab_1726	B(ii)	-	-	HMDB0259752	M+H	C31H52N2O5S	6.9889	-	C12066	pos	-	-	-	-	Lipids and lipid-like molecules	Prenol lipids	565.363	0.110351	-	38.7	-6.15939	101312-92-9	Diterpenoids	5.121	4.759	4.509	4.24	4.24	4.517	5.475	5.479	5.467	5.349	5.415	5.292	5.889	5.71	5.403	5.361	5.428	5.428	4.114	4.172	4.401	4.9	5.191
pos_2631	Polyoxyethylene (600) monoricinoleate	聚氧乙烯（600）单蓖麻醇酯	metab_1728	B(ii)	-	-	HMDB0032476	M+ACN+Na	C21H40O3	6.9889	-	-	pos	-	-	-	-	Lipids and lipid-like molecules	Fatty Acyls	404.315	0.0673188	-	31.8	4.3093	9004-97-1	Fatty alcohols	5.042	4.999	4.993	4.992	4.992	4.998	5.666	5.695	5.69	5.646	5.591	5.638	5.274	5.191	5.166	5.137	5.02	5.162	5.359	5.524	5.727	5.721	5.72
pos_2632	MG(22:6(4Z,7Z,10Z,13Z,16Z,19Z)/0:0/0:0)	-	metab_1729	B(ii)	-	-	HMDB0011587	M+K	C25H38O4	6.9809	-	-	pos	-	-	-	-	Lipids and lipid-like molecules	Glycerolipids	441.242	0.0728786	-	37.9	5.20575	1044598-64-2	Monoradylglycerols	6.642	6.534	6.502	6.497	6.495	6.499	6.338	6.31	6.327	6.259	6.256	6.293	6.586	6.553	6.478	6.448	6.444	6.429	6.455	6.537	6.853	6.935	6.942
pos_2633	N-[(3,4,5-trimethoxyphenyl)methyl]-2-(3,3,5-trimethyl-2-oxoindol-1-yl)acetamide	-	metab_1730	B(i)	-	-	-	M+H	C23H28N2O5	6.9809	-	-	pos	-	-	-	-	-	-	413.211	0.0845365	69.3	-	9.53786	-	-	6.493	6.469	6.438	6.434	6.429	6.397	6.194	6.192	6.182	6.122	6.147	6.134	6.482	6.452	6.369	6.335	6.334	6.318	6.297	6.395	6.719	6.818	6.829
pos_2644	LysoPA(P-16:0/0:0)	-	metab_1742	B(ii)	map00565;map01100	Ether lipid metabolism;Metabolic pathways	HMDB0011154	M+Na	C19H39O6P	6.9572	乙醚脂质代谢;代谢途径	C15646	pos	-	-	Metabolism;Metabolism	Lipid metabolism;Global and overview maps	Lipids and lipid-like molecules	Glycerophospholipids	417.239	0.0767948	-	41.2	3.56242	-	Glycerophosphates	6.256	6.17	6.124	6.114	6.088	6.102	5.851	5.842	5.807	5.79	5.821	5.809	6.026	5.958	5.843	5.84	5.86	5.849	5.763	5.863	6.116	6.166	6.215
pos_265	Succinyladenosine	琥珀酰腺苷	metab_1748	B(ii)	-	-	HMDB0000912	M+H, M+Na	C14H17N5O8	2.9019	-	-	pos	-	-	-	-	Nucleosides, nucleotides, and analogues	Purine nucleosides	384.114	0.0388488	-	48.5	-2.4582	4542-23-8	Not Available	6.689	6.629	6.65	6.626	6.648	6.605	7.015	6.964	6.998	6.958	6.988	6.959	7.087	7.111	7.077	7.126	7.076	7.126	6.982	7.018	7.04	7.079	7.091
pos_2657	13-Oxoode	-	metab_1756	B(i)	map00591	Linoleic acid metabolism	HMDB0004668;LMFA02000252;HMDB0246143	2M+Na	C18H30O3	6.9414	亚油酸	C14765	pos	-	-	Metabolism	Lipid metabolism	Lipids and lipid-like molecules	Fatty Acyls	611.427	0.10365	42.5	-	-2.09959	-	Lineolic acids and derivatives	5.441	5.301	5.249	5.207	4.565	5.162	4.231	4.222	4.225	4.221	4.218	4.22	4.72	4.217	4.22	4.215	4.212	4.223	6.418	6.477	6.759	6.827	6.866
pos_266	Gln Ile	-	metab_1759	B(i)	-	-	-	M+H-H2O, M+H	C11H21N3O4	2.9336	-	-	pos	-	-	-	-	-	-	260.16	0.0393979	76.6	-	-1.95158	-	-	6.383	6.35	6.336	6.338	6.354	6.318	6.472	6.441	6.459	6.451	6.456	6.459	6.364	6.374	6.335	6.346	6.378	6.348	5.74	5.817	5.803	5.865	5.801
pos_2662	Quinapril	-	metab_1761	B(ii)	-	-	PW_C009334;HMDB0015019	M+CH3OH+H	C25H30N2O5	6.9334	-	C07398	pos	-	-	-	-	Organic acids and derivatives	Carboxylic acids and derivatives	471.253	0.0613836	-	42.5	8.78098	85441-61-8	Amino acids, peptides, and analogues	5.694	5.649	5.621	5.629	5.629	5.566	5.458	5.343	5.391	5.279	5.355	5.32	5.751	5.699	5.602	5.535	5.553	5.509	5.548	5.632	6.02	6.072	6.056
pos_2663	Drostanolone	德罗斯坦龙	metab_1762	B(ii)	-	-	HMDB0014996	M+CH3OH+H	C20H32O2	6.9334	-	C14605	pos	-	-	-	-	Lipids and lipid-like molecules	Steroids and steroid derivatives	337.273	0.0572844	-	74.5	-2.77487	58-19-5	Androstane steroids	6.634	6.531	6.512	6.485	6.479	6.468	6.344	6.338	6.332	6.314	6.318	6.315	6.507	6.409	6.363	6.347	6.345	6.348	6.361	6.451	6.59	6.658	6.671
pos_2668	2,6-Dimethyl-5-heptenal propyleneglycol acetal	2,6-二甲基-5-庚烯丙基乙二醇缩醛	metab_1766	B(ii)	-	-	HMDB0032235	2M+K	C12H22O2	6.9177	-	-	pos	-	-	-	-	Organoheterocyclic compounds	Dioxolanes	435.287	0.110355	-	43.1	-0.950217	74094-63-6	1,3-dioxolanes	5.115	5.028	4.867	4.793	4.894	4.713	5.481	5.455	5.375	5.296	5.344	5.4	5.632	5.455	5.239	5.262	5.357	5.293	2.281	3.065	4.57	4.886	4.853
pos_2691	PE-NMe2(18:2(9Z,12Z)/18:0)	PE-NMe2（18:2（9Z，12Z）/18:0）	metab_1791	B(ii)	map01100;map00564;map01110	Metabolic pathways;Glycerophospholipid metabolism;Biosynthesis of secondary metabolites	PW_C060087;HMDB0114070	M+H	C43H82NO8P	6.8623	代谢途径;甘油磷脂代谢;次级代谢产物的生物合成	C04308	pos	-	-	Metabolism;Metabolism;Metabolism	Global and overview maps;Lipid metabolism;Global and overview maps	Lipids and lipid-like molecules	Glycerophospholipids	772.584	0.24177	-	52.9	-0.813509	-	Glycerophosphoethanolamines	7.33	6.805	6.915	6.863	6.92	6.952	7.044	7.008	7.01	7.065	7.053	7.088	7.258	6.924	7.024	6.992	7.025	7.029	7.435	7.483	7.519	7.032	6.98
pos_2696	Rishitin	利什汀	metab_1796	B(ii)	-	-	HMDB0035593;HMDB0302980	2M+ACN+Na	C14H22O2	6.8543	-	C09715	pos	-	-	-	-	Organic oxygen compounds	Organooxygen compounds	508.339	0.0833105	-	61.5	-2.39219	18178-54-6	Alcohols and polyols	6.644	6.554	6.517	6.539	6.512	6.515	6.78	6.754	6.76	6.761	6.752	6.776	6.769	6.681	6.658	6.668	6.648	6.64	5.775	5.843	6.126	6.18	6.235
pos_2702	Strictosidine	-	metab_1804	B(ii)	map01100;map01110;map00901	Metabolic pathways;Biosynthesis of secondary metabolites;Indole alkaloid biosynthesis	HMDB0304492	M+CH3OH+H	C27H34N2O9	6.8305	代谢途径;次级代谢产物的生物合成;吲哚生物碱生物合成	C03470	pos	-	-	Metabolism;Metabolism;Metabolism	Global and overview maps;Global and overview maps;Biosynthesis of other secondary metabolites	Lipids and lipid-like molecules	Prenol lipids	563.264	0.0499597	-	83.6	7.59956	20824-29-7	Terpene glycosides	5.881	6.23	6.326	6.377	6.377	6.423	6.6	6.617	6.595	6.123	6.26	6.497	6.514	6.513	6.547	6.569	6.544	6.555	5.869	5.954	5.898	5.97	5.96
pos_2708	Neoporrigenin B	新催乳素B	metab_1810	B(ii)	-	-	HMDB0032680	M+Na	C27H42O5	6.8226	-	-	pos	-	-	-	-	Lipids and lipid-like molecules	Prenol lipids	469.292	0.194027	-	57.7	-1.71172	196607-74-6	Triterpenoids	5.614	5.315	5.261	5.219	5.339	5.218	5.37	5.354	5.381	5.591	5.583	5.424	5.418	5.392	5.272	5.398	5.372	5.346	5.128	5.12	5.541	5.64	5.682
pos_2709	Furanogermenone	呋喃格曼酮	metab_1811	B(ii)	-	-	HMDB0036766	2M+H	C15H20O2	6.8226	-	C17488	pos	-	-	-	-	Lipids and lipid-like molecules	Prenol lipids	465.297	0.18986	-	41.1	-6.42616	81678-18-4	Sesquiterpenoids	5.727	5.442	5.396	5.358	5.404	5.442	5.071	4.908	4.826	4.992	4.884	5.023	5.336	4.894	4.979	5.104	4.858	4.992	4.796	4.947	5.192	5.308	5.31
pos_271	LysoPC(20:5(5Z,8Z,11Z,14Z,17Z)/0:0)	-	metab_1812	B(ii)	map00564	Glycerophospholipid metabolism	HMDB0010397	M+2H, M+H	C28H48NO7P	2.9894	甘油磷脂代谢	C04230	pos	Lipids	Phospholipids	Metabolism	Lipid metabolism	Lipids and lipid-like molecules	Glycerophospholipids	542.329	0.0324247	-	40	8.18335	-	Glycerophosphocholines	5.846	5.809	5.82	5.805	5.823	5.818	6.19	6.161	6.181	6.199	6.189	6.189	6.064	6.03	6.049	6.035	6.052	6.038	6.295	6.316	6.32	6.357	6.367
pos_2710	Tetraethylene glycol monododecyl ether	四乙二醇单十二烷基醚	metab_1813	B(ii)	-	-	HMDB0246913	M+2Na-H	C20H42O5	6.8226	-	-	pos	-	-	-	-	Organic oxygen compounds	Organooxygen compounds	407.276	0.146162	-	31.8	4.36999	-	Ethers	5.573	5.408	5.445	5.489	5.499	5.5	5.259	5.162	5.241	5.145	5.089	5.2	5.471	5.507	5.659	5.556	5.539	5.498	5.495	5.572	5.882	5.979	5.979
pos_2712	Ganoderenic acid C	灵芝酸C	metab_1815	B(ii)	-	-	HMDB0035382	M+H-2H2O	C30H44O7	6.8147	-	-	pos	-	-	-	-	Lipids and lipid-like molecules	Prenol lipids	481.292	0.182068	-	42.5	-6.40802	100665-42-7	Triterpenoids	6.777	6.237	6.198	6.233	6.255	6.247	6.192	6.139	6.205	6.3	6.224	6.206	6.553	6.214	6.252	6.291	6.198	6.246	6.147	6.182	6.583	6.68	6.727
pos_2718	Carboprost	卡前列素	metab_1821	B(ii)	-	-	HMDB0249644	M+H-2H2O	C21H36O5	6.8069	-	C06872	pos	-	-	-	-	Lipids and lipid-like molecules	Fatty Acyls	333.241	0.048347	-	68.8	-2.59587	35700-23-3	Eicosanoids	5.453	5.33	5.293	5.282	5.262	5.253	5.648	5.645	5.657	5.744	5.706	5.634	5.518	5.53	5.445	5.482	5.392	5.447	5.193	5.148	5.262	5.271	5.337
pos_2725	Arctiol	阿奇奥	metab_1828	B(ii)	-	-	HMDB0301955	M+NH4	C16H28O	6.7991	-	-	pos	-	-	-	-	Lipids and lipid-like molecules	Prenol lipids	254.247	0.0571611	-	52.4	-2.18928	-	Sesquiterpenoids	5.74	5.691	5.688	5.742	5.609	5.652	5.58	5.542	5.507	5.52	5.532	5.558	5.606	5.604	5.586	5.619	5.666	5.583	5.64	5.696	5.744	5.814	5.808
pos_2727	Monopalmitin	-	metab_1830	B(i)	-	-	HMDB0011564;HMDB0245964	M+H-H2O	C19H38O4	6.7911	-	-	pos	-	-	-	-	Lipids and lipid-like molecules	Glycerolipids	313.273	0.0827044	44.8	-	-2.44883	32899-41-5	Monoradylglycerols	6.242	6.134	6.139	6.151	6.156	6.154	6.397	6.396	6.369	6.371	6.387	6.392	6.492	6.441	6.458	6.432	6.422	6.429	6.021	6.063	6.126	6.22	6.217
pos_2733	Cer(d16:1/PGJ2)	-	metab_1837	B(ii)	-	-	HMDB0289853	M+H-H2O	C36H61NO5	6.7751	-	-	pos	-	-	-	-	Not Available	Not Available	570.457	0.0400692	-	41.1	8.41259	-	Not Available	6.089	6.067	6.07	6.051	6.096	6.101	6.043	6.015	6.031	6	6.033	6.017	6.09	6.026	6.079	6.033	6.051	6.031	6.259	6.309	6.301	6.346	6.363
pos_2737	Palmitic amide	棕榈酰胺	metab_1840	B(ii)	-	-	HMDB0012273	M+Na	C16H33NO	6.7595	-	-	pos	-	-	-	-	Lipids and lipid-like molecules	Fatty Acyls	278.247	0.150206	-	32.1	7.12156	629-54-9	Fatty amides	5.316	5.291	5.246	5.242	5.186	5.194	5.175	5.131	5.007	5.015	4.97	4.984	5.184	5.155	5.199	5.204	5.141	5.056	5.303	5.356	5.498	5.503	5.459
pos_2739	17-hydroxyprogesterone caproate	17-羟基孕酮己酸酯	metab_1842	B(ii)	-	-	HMDB0244774	M+K	C27H40O5	6.7516	-	-	pos	-	-	-	-	Lipids and lipid-like molecules	Steroids and steroid derivatives	483.247	0.150345	-	41.4	-8.43489	-	Pregnane steroids	6.128	5.757	5.73	5.783	5.789	5.802	5.811	5.785	5.791	5.728	5.792	5.794	5.871	5.833	5.787	5.793	5.764	5.754	4.625	3.916	5.211	5.245	5.261
pos_2741	LysoPI(0:0/18:0)	-	metab_1845	B(ii)	-	-	HMDB0061704	M+ACN+H	C27H53O12P	6.7438	-	-	pos	-	-	-	-	Lipids and lipid-like molecules	Glycerophospholipids	642.36	0.0924116	-	42.7	-2.91334	1913287-87-2	Glycerophosphoinositols	4.044	4.001	3.995	3.994	3.994	4	5.93	5.891	5.866	5.868	5.83	5.835	5.914	5.832	5.881	5.854	5.843	5.782	3.867	3.925	3.996	4.206	4.03
pos_2755	Polidocanol	波利多卡醇	metab_1858	B(ii)	-	-	HMDB0249382;HMDB0256665;HMDB0244942;HMDB0251574	M+NH4	C30H62O10	6.7118	-	C13493	pos	-	-	-	-	Organic oxygen compounds	Organooxygen compounds	600.467	0.0611845	-	32.8	-2.38053	3055-99-0	Ethers	6.156	6.16	6.095	6.136	6.158	6.215	6.15	6.101	6.156	6.143	6.153	6.144	6.149	6.151	6.137	6.167	6.15	6.132	6.218	6.325	6.353	6.51	6.396
pos_2756	PI(PGF2alpha/20:0)	-	metab_1859	B(ii)	-	-	HMDB0276994	M+CH3OH+H	C49H89O16P	6.704	-	-	pos	-	-	-	-	Not Available	Not Available	997.623	0.102809	-	85.3	0.311957	-	Not Available	6.445	6.442	6.427	6.393	6.396	6.4	6.41	6.423	6.394	6.414	6.398	6.44	6.519	6.455	6.419	6.423	6.415	6.429	4.415	4.473	4.544	4.569	4.578
pos_2760	Choline Phosphate	磷酸胆碱	metab_1864	B(i)	map01100;map00564	Metabolic pathways;Glycerophospholipid metabolism	HMDB0001565	M+H	C5H14NO4P	6.704	代谢途径;甘油磷脂代谢	C00588	pos	-	-	Metabolism;Metabolism	Global and overview maps;Lipid metabolism	Organic nitrogen compounds	Organonitrogen compounds	184.073	0.0426451	58.2	-	-1.43214	3616-04-4;107-73-3	Quaternary ammonium salts	6.071	6.027	6.04	6.052	6.006	6.015	6.127	6.138	6.091	6.132	6.108	6.122	6.118	6.05	6.07	6.079	6.061	6.076	5.794	5.865	5.734	5.72	5.683
pos_2764	N-Linoleoyl Glutamine	N-亚油酸谷氨酰胺	metab_1867	B(ii)	-	-	HMDB0241975	M+H	C23H40N2O4	6.6883	-	-	pos	-	-	-	-	Organic acids and derivatives	Carboxylic acids and derivatives	409.306	0.101693	-	34.4	-0.634505	-	Amino acids, peptides, and analogues	5.432	5.251	5.115	5.25	5.162	5.194	5.554	5.56	5.465	5.573	5.52	5.532	5.563	5.285	5.367	5.433	5.333	5.3	5.72	5.756	5.906	5.928	5.959
pos_2768	Vindoline	文多林	metab_1871	B(ii)	map01110;map00901	Biosynthesis of secondary metabolites;Indole alkaloid biosynthesis	HMDB0259814	M+H	C25H32N2O6	6.6804	次级代谢产物的生物合成;吲哚生物碱生物合成	C01626	pos	-	-	Metabolism;Metabolism	Global and overview maps;Biosynthesis of other secondary metabolites	Alkaloids and derivatives	Plumeran-type alkaloids	457.232	0.198295	-	30.3	-3.45553	2182-14-1	Not Available	5.29	5.143	5.075	5.111	5.074	5.208	5.129	5.059	5.079	5.11	5.074	4.985	5.283	5.105	5.138	5.118	5.098	5.104	4.396	4.454	4.524	4.839	4.704
pos_2769	All-trans-13,14-dihydroretinol	全反式-13,14-二氢视黄醇	metab_1872	B(ii)	-	-	PW_C007207;LMPR01090047;HMDB0011618	M+NH4	C20H32O	6.6804	-	C15492	pos	-	-	-	-	Lipids and lipid-like molecules	Prenol lipids	306.278	0.132955	-	35.6	-2.56001	115797-14-3	Retinoids	5.218	5.001	4.942	5.022	4.922	5.007	5.352	5.323	5.227	5.297	5.248	5.346	5.462	5.316	5.342	5.356	5.331	5.316	3.602	3.66	4.102	4.365	3.764
pos_2777	Cer(d18:0/14:0)	-	metab_1879	B(ii)	-	-	HMDB0011759;LMSP02020016	M+H	C32H65NO3	6.6644	-	-	pos	-	-	-	-	Lipids and lipid-like molecules	Sphingolipids	512.503	0.118139	-	37.6	-2.19677	-	Ceramides	6.608	6.289	6.269	6.346	6.312	6.344	6.307	6.365	6.309	6.371	6.325	6.316	6.577	6.319	6.337	6.295	6.259	6.301	6.096	6.144	6.372	6.401	6.411
pos_278	Pentaethylene glycol	五乙二醇	metab_1882	B(i)	-	-	HMDB0256256	M+H, M+Na	C10H22O6	3.0692	-	-	pos	-	-	-	-	Organic oxygen compounds	Organooxygen compounds	239.149	0.0375072	33	-	-1.72814	-	Ethers	5.236	5.302	5.209	5.203	5.227	5.237	5.314	5.243	5.335	5.363	5.31	5.349	5.272	5.222	5.24	5.288	5.351	5.251	5.366	5.366	5.4	5.389	5.396
pos_2784	FAHFA(16:0/9-O-18:0)	-	metab_1886	B(ii)	-	-	HMDB0112106;LMFA07090004	M+NH4	C34H66O4	6.6485	-	-	pos	-	-	-	-	Lipids and lipid-like molecules	Fatty Acyls	556.529	0.145742	-	45.2	-2.10296	1481636-31-0	Fatty acids and conjugates	5.762	5.471	5.453	5.398	5.47	5.588	5.415	5.483	5.442	5.464	5.336	5.362	5.785	5.447	5.516	5.354	5.261	5.319	5.275	5.491	5.701	5.764	5.713
pos_2787	2-O-ethyl PAF C-16	-	metab_1888	B(i)	-	-	-	M+H	C26H56NO6P	6.6328	-	-	pos	-	-	-	-	-	-	510.391	0.117125	31.5	-	-2.3507	-	-	7.622	7.555	7.532	7.562	7.558	7.568	7.522	7.614	7.615	7.625	7.597	7.62	7.597	7.45	7.45	7.442	7.425	7.428	7.549	7.304	7.373	7.405	7.41
pos_2790	(7Z)-3-Hydroxytetradec-7-enedioylcarnitine	（7Z）-3-羟基四癸-7-烯二酰肉碱	metab_1891	B(ii)	-	-	HMDB0241374	M+CH3OH+H	C21H37NO7	6.6248	-	-	pos	-	-	-	-	Lipids and lipid-like molecules	Fatty Acyls	448.292	0.173949	-	43.1	3.85349	-	Fatty acid esters	5.591	5.592	5.583	5.61	5.432	5.522	5.56	5.67	5.626	5.564	5.494	5.579	5.5	5.535	5.598	5.515	5.504	5.543	5.32	5.349	5.824	5.902	5.922
pos_2792	Tetranor-PGEM	-	metab_1893	B(ii)	-	-	HMDB0253059;LMFA03010032	M+H	C16H24O7	6.6248	-	-	pos	-	-	-	-	Organic acids and derivatives	Keto acids and derivatives	329.159	0.0910417	-	47.8	-2.52582	-	Medium-chain keto acids and derivatives	5.273	5.135	5.176	5.208	5.196	5.16	5.148	5.231	5.22	5.158	5.201	5.184	5.287	5.252	5.267	5.209	5.251	5.21	5.344	5.396	5.542	5.598	5.588
pos_2795	N-Stearoyl Aspartic acid	N-硬脂酰天冬氨酸	metab_1896	B(ii)	-	-	HMDB0241939	M+H	C22H41NO5	6.6169	-	-	pos	-	-	-	-	Organic acids and derivatives	Carboxylic acids and derivatives	400.305	0.0938379	-	58	-2.10576	-	Amino acids, peptides, and analogues	5.468	5.44	5.455	5.493	5.558	5.462	5.444	5.509	5.471	5.512	5.466	5.513	5.575	5.498	5.575	5.57	5.522	5.56	5.444	5.488	5.643	5.661	5.739
pos_28	Riboflavin (Vitamin B2)	-	metab_1900	B(i)	-	-	-	M+H, M+K, M+Na, 2M+Na	C17H20N4O6	3.9667	-	-	pos	-	-	-	-	-	-	377.145	0.0388669	73.3	-	-2.46109	-	-	7.691	7.681	7.66	7.672	7.684	7.678	7.791	7.795	7.782	7.753	7.758	7.788	7.774	7.737	7.759	7.755	7.746	7.763	7.417	7.482	7.488	7.549	7.557
pos_2808	Glucosylsphingosine	葡糖基鞘氨醇	metab_1908	B(ii)	-	-	HMDB0242640;HMDB0000596	M+H-H2O	C24H47NO7	6.601	-	C03108	pos	-	-	-	-	Lipids and lipid-like molecules	Sphingolipids	444.331	0.0795291	-	65.6	-1.86882	52050-17-6	Glycosphingolipids	6.041	6.045	6.007	6.035	5.977	6.035	6.027	6.028	6.054	5.991	6.007	6.015	6.068	6.114	6.083	6.051	6.056	6.13	5.882	5.988	6.149	6.196	6.182
pos_2813	Cer(d18:0/12:0)	-	metab_1914	B(ii)	-	-	HMDB0011758	M+H	C30H61NO3	6.5932	-	-	pos	-	-	-	-	Lipids and lipid-like molecules	Sphingolipids	484.471	0.137443	-	53.3	-2.40306	-	Ceramides	5.986	5.631	5.535	5.614	5.615	5.744	5.563	5.586	5.569	5.583	5.496	5.516	5.963	5.629	5.624	5.5	5.44	5.486	5.51	5.609	5.803	5.898	5.886
pos_282	Beta-Neoendorphin	-	metab_1921	B(ii)	-	-	HMDB0249145	M+2Na+H, M+2Na	C54H77N13O12	3.1092	-	C16040	pos	-	-	-	-	Organic acids and derivatives	Carboxylic acids and derivatives	572.779	0.0375452	-	78.7	-1.65986	-	Amino acids, peptides, and analogues	6.556	6.546	6.567	6.586	6.557	6.544	6.685	6.704	6.661	6.651	6.706	6.668	6.537	6.538	6.54	6.528	6.526	6.534	6.312	6.356	6.34	6.415	6.343
pos_2828	Cinncassiol A	辛卡索A	metab_1929	B(ii)	-	-	HMDB0035164	M+H	C20H30O7	6.5694	-	C17645	pos	-	-	-	-	Lipids and lipid-like molecules	Prenol lipids	383.203	0.241268	-	30.9	-8.63319	73599-11-8	Terpene lactones	5.536	5.506	5.495	5.479	5.517	5.494	5.531	5.511	5.442	5.536	5.577	5.512	5.589	5.515	5.529	5.549	5.478	5.523	5.447	5.533	5.519	5.682	5.681
pos_283	Leucylproline	亮氨酸脯氨酸	metab_1930	B(ii)	-	-	HMDB0011175	M+H, 2M+H	C11H20N2O3	3.1172	-	-	pos	-	-	-	-	Organic acids and derivatives	Carboxylic acids and derivatives	229.154	0.0350351	-	71.8	-1.63328	6403-35-6	Amino acids, peptides, and analogues	6.294	6.273	6.272	6.277	6.26	6.244	7.046	7.033	7.033	7.036	7.038	7.033	6.933	6.918	6.937	6.927	6.922	6.932	7.552	7.579	7.597	7.624	7.622
pos_2832	Leupeptin	亮肽	metab_1933	B(ii)	-	-	HMDB0254042	M+CH3OH+H	C20H38N6O4	6.5616	-	C01591	pos	-	-	-	-	Organic acids and derivatives	Carboxylic acids and derivatives	459.328	0.0693515	-	32.4	-2.5719	24365-47-7	Amino acids, peptides, and analogues	6.077	6.026	6.018	6.008	6.032	6.015	6.095	6.067	6.046	6.072	6.062	6.075	6.069	6.075	6.078	6.061	6.032	6.078	6.063	6.063	6.108	6.141	6.148
pos_2842	Medicagenic acid	药用酸	metab_1943	B(ii)	-	-	LMPR0106150034;HMDB0304417;HMDB0034551	M+ACN+H	C30H46O6	6.5377	-	-	pos	-	-	-	-	Lipids and lipid-like molecules	Prenol lipids	544.362	0.089916	-	51.1	-2.23941	599-07-5	Triterpenoids	6.835	6.63	6.621	6.64	6.632	6.643	5.777	5.709	5.717	5.805	5.722	5.737	6.094	5.772	5.742	5.662	5.719	5.747	5.646	5.691	6.016	6.057	6.068
pos_2852	N-Linoleoyl Lysine	N-亚油酸赖氨酸	metab_1952	B(ii)	-	-	HMDB0241980	M+H	C24H44N2O3	6.5142	-	-	pos	-	-	-	-	Not Available	Not Available	409.342	0.0598845	-	78.4	-2.09815	-	Not Available	5.455	5.239	5.267	5.216	5.178	5.139	6.163	6.125	6.124	6.124	6.112	6.119	6.106	6	5.967	5.976	5.969	5.984	3.975	4.415	4.869	4.838	4.671
pos_2859	N-Nervonoyl Aspartic acid	N-神经酰天冬氨酸	metab_1959	B(ii)	-	-	HMDB0242087	M+2Na-H	C28H51NO5	6.4985	-	-	pos	-	-	-	-	Not Available	Not Available	526.352	0.103147	-	66.3	7.82537	-	Not Available	6.175	5.951	5.92	5.936	5.975	5.951	5.226	5.039	5.125	5.092	5.043	5.187	5.525	5.175	5.16	5.204	4.984	5.252	4.975	5.034	5.564	5.65	5.559
pos_2864	12S-HHT	-	metab_1965	B(ii)	-	-	HMDB0012535	M+H-H2O	C17H28O3	6.4985	-	C20388	pos	-	-	-	-	Lipids and lipid-like molecules	Fatty Acyls	263.2	0.109363	-	67.4	-1.74853	54397-84-1	Fatty acids and conjugates	4.501	3.604	3.521	3.519	3.519	3.526	3.567	3.558	3.561	3.557	3.554	3.555	3.587	3.553	3.556	3.551	3.548	3.559	5.647	5.688	5.898	5.937	5.954
pos_2872	Gonal	-	metab_1970	B(ii)	-	-	HMDB0252913	M+NH4	C18H28O	6.4905	-	-	pos	-	-	-	-	Lipids and lipid-like molecules	Steroids and steroid derivatives	278.247	0.105141	-	38.2	-2.27097	-	Not Available	5.358	4.981	4.926	5.001	5.039	5.009	4.962	4.946	4.949	4.977	4.923	4.968	5.322	5.057	5.037	4.98	4.976	4.957	5.488	5.576	5.761	5.821	5.842
pos_288	N-lactoyl-Tryptophan	N-乳糖基色氨酸	metab_1977	B(ii)	-	-	HMDB0062178	M+H, M+NH4	C14H16N2O4	3.1569	-	-	pos	-	-	-	-	Organic acids and derivatives	Carboxylic acids and derivatives	294.144	0.0329474	-	54.8	-2.41817	-	Amino acids, peptides, and analogues	6.475	6.463	6.45	6.447	6.448	6.436	6.336	6.348	6.331	6.321	6.327	6.325	6.219	6.206	6.229	6.234	6.231	6.219	5.266	5.284	5.263	5.301	5.319
pos_2884	Palmitoleic acid	棕榈烯酸	metab_1980	B(ii)	map01100;map00061	Metabolic pathways;Fatty acid biosynthesis	LMFA01030056;HMDB0012328;HMDB0003229	M+NH4	C16H30O2	6.4669	代谢途径;脂肪酸生物合成	C08362	pos	Lipids	Fatty acids	Metabolism;Metabolism	Global and overview maps;Lipid metabolism	Lipids and lipid-like molecules	Fatty Acyls	272.258	0.0933292	-	62.2	-2.49662	10030-73-6;373-49-9	Fatty acids and conjugates	5.285	5.164	5.199	5.163	5.093	5.21	5.522	5.526	5.486	5.46	5.496	5.48	5.432	5.395	5.36	5.32	5.377	5.362	4.667	4.695	4.765	4.737	4.824
pos_2885	Penitrem E	佩尼特姆E	metab_1981	B(ii)	-	-	HMDB0242736;HMDB0256241	M+Na	C37H45NO6	6.4591	-	C20597	pos	-	-	-	-	Organoheterocyclic compounds	Naphthopyrans	622.314	0.0958746	-	62.6	0.435363	78213-66-8	Not Available	6.479	6.284	6.307	6.282	6.319	6.275	6.348	6.322	6.31	6.342	6.323	6.315	6.564	6.425	6.401	6.428	6.389	6.403	6.112	6.17	6.241	6.266	6.275
pos_2891	Solanidine	龙葵碱	metab_1988	B(ii)	-	-	LMST01150007;HMDB0003236	M+Na	C27H43NO	6.4511	-	C06543	pos	-	-	-	-	Lipids and lipid-like molecules	Steroids and steroid derivatives	420.321	0.0667113	-	38.6	-6.38767	80-78-4	Steroidal alkaloids	4.818	4.208	4.521	4.331	4.2	4.372	6.515	6.492	6.496	6.493	6.483	6.493	6.04	5.947	5.92	5.936	5.881	5.907	6.391	6.437	6.529	6.574	6.593
pos_2896	DG(18:3(9Z,12Z,15Z)/18:1(11Z)/0:0)	-	metab_1993	B(ii)	-	-	PW_C003355;HMDB0007304	M+H-H2O	C39H68O5	6.4351	-	C00165	pos	-	-	-	-	Lipids and lipid-like molecules	Fatty Acyls	599.502	0.267812	-	67	-1.87117	-	Lineolic acids and derivatives	6.902	6.47	6.492	6.673	6.703	6.694	6.558	6.587	6.744	6.775	6.607	6.742	6.808	6.811	6.871	6.731	6.733	6.841	6.972	5.586	5.755	5.606	5.857
pos_2897	Dihydroceramide	二氢神经酰胺	metab_1994	B(ii)	map00600;map01100	Sphingolipid metabolism;Metabolic pathways	PW_C002905;HMDB0006752;HMDB0011761	M+H	C19H39NO3	6.4351	鞘脂代谢;代谢途径	C12126	pos	-	-	Metabolism;Metabolism	Lipid metabolism;Global and overview maps	Organic acids and derivatives	Carboxylic acids and derivatives	330.299	0.0649726	-	33.7	-2.50423	2304-80-5	Carboxylic acid derivatives	6.103	5.964	5.941	5.939	5.948	5.959	6.662	6.638	6.645	6.655	6.645	6.634	6.404	6.3	6.305	6.315	6.286	6.289	7.03	7.094	7.176	7.223	7.242
pos_2899	2-(Octadecyloxy)ethanol	2-（十八烷氧基）乙醇	metab_1996	B(ii)	-	-	HMDB0244951	M+2Na-H	C20H42O2	6.4351	-	-	pos	-	-	-	-	Organic oxygen compounds	Organooxygen compounds	359.287	0.0612504	-	32.6	-7.58982	-	Ethers	6.49	6.382	6.393	6.393	6.357	6.367	6.361	6.381	6.346	6.36	6.309	6.338	6.443	6.41	6.395	6.409	6.372	6.37	6.383	6.441	6.565	6.613	6.6
pos_29	Mammea A/AB cyclo F	-	metab_1997	B(ii)	-	-	HMDB0030713	M+Na, M+K, M+H, M+H-H2O	C25H26O6	3.911	-	-	pos	-	-	-	-	Phenylpropanoids and polyketides	Neoflavonoids	445.16	0.0279879	-	44.3	-4.01664	30390-13-7	Prenylated neoflavonoids	6.831	6.822	6.795	6.798	6.796	6.817	6.729	6.721	6.728	6.725	6.71	6.744	6.883	6.868	6.882	6.889	6.892	6.875	5.397	5.501	5.49	5.551	5.556
pos_2909	2-(Methylthio)benzothiazole	2-（甲硫基）苯并噻唑	metab_2008	B(i)	-	-	HMDB0303335	M+H	C8H7NS2	6.4271	-	C10910	pos	-	-	-	-	Organoheterocyclic compounds	Benzothiazoles	182.009	0.0540113	81.3	-	-1.71585	-	Not Available	5.04	5.081	5.038	5.022	4.982	5.029	4.981	4.963	4.948	5.017	4.937	4.971	5.015	5.014	4.959	5.056	5.036	4.962	5.01	5.106	5.185	5.172	5.147
pos_2910	Steviobioside	甜菊糖苷	metab_2010	B(ii)	-	-	HMDB0036707	M+ACN+Na	C32H50O13	6.4193	-	-	pos	-	-	-	-	Lipids and lipid-like molecules	Prenol lipids	706.339	0.0502128	-	52	-2.60737	41093-60-1	Terpene glycosides	6.265	6.152	6.065	6.083	6.096	6.1	6.266	6.267	6.3	6.286	6.24	6.262	6.359	6.226	6.239	6.18	6.176	6.199	5.839	5.877	5.973	6.055	6.052
pos_2914	N-Acetylsphinganine	N-乙酰蝶呤	metab_2014	B(ii)	-	-	HMDB0249513	M+H	C20H41NO3	6.4193	-	-	pos	-	-	-	-	Lipids and lipid-like molecules	Sphingolipids	344.315	0.0725035	-	69.4	-2.30498	-	Ceramides	4.844	4.502	4.365	4.413	4.523	3.975	5.295	5.134	5.232	5.311	5.281	5.262	5.143	4.732	4.734	4.713	4.677	4.75	7.071	7.124	7.192	7.231	7.261
pos_2915	N-Oleoyl Arginine	N-油酰精氨酸	metab_2015	B(ii)	-	-	HMDB0241954	M+H	C24H46N4O3	6.4114	-	-	pos	-	-	-	-	Not Available	Not Available	439.363	0.0749389	-	32.9	-2.44538	-	Not Available	4.198	4.081	4.075	4.074	4.074	4.08	5.761	5.793	5.729	5.763	5.704	5.808	5.405	5.232	5.195	5.214	5.299	5.297	5.479	5.509	5.545	5.64	5.651
pos_2921	N-Linoleoyl Isoleucine	N-亚油酸异亮氨酸	metab_2022	B(ii)	-	-	HMDB0241978	M+NH4	C24H43NO3	6.4034	-	-	pos	-	-	-	-	Not Available	Not Available	411.357	0.195665	-	69.2	-1.74121	-	Not Available	4.046	4.003	3.997	3.996	3.996	4.002	5.704	5.722	5.677	5.715	5.66	5.657	5.023	5.036	5.097	5.139	5.058	4.848	5.254	5.326	5.422	5.345	5.402
pos_2932	9,12,13-TriHOME	9,12,13-TriHOME	metab_2033	B(ii)	map00591	Linoleic acid metabolism	HMDB0004708;LMFA02000014	M+H-H2O	C18H34O5	6.3877	亚油酸	C14833	pos	-	-	Metabolism	Lipid metabolism	Lipids and lipid-like molecules	Fatty Acyls	313.237	0.0577273	-	43.5	-1.71473	-	Fatty acids and conjugates	5.307	4.918	4.67	4.946	4.847	4.722	4.685	4.721	4.61	4.661	4.952	4.533	4.979	5.012	4.706	4.776	4.639	4.94	6.495	6.554	6.614	6.663	6.675
pos_2942	Val Asn Arg Lys	-	metab_2044	B(i)	-	-	-	M+H	C21H41N9O6	6.3719	-	-	pos	-	-	-	-	-	-	516.331	0.0772311	47.6	-	11.0439	-	-	6.644	6.428	6.375	6.423	6.46	6.546	6.461	6.382	6.444	6.453	6.366	6.429	6.595	6.432	6.451	6.408	6.411	6.428	6.456	6.442	6.655	6.649	6.645
pos_2944	Cinobufagin	华蟾素	metab_2046	B(ii)	-	-	HMDB0250266;LMST01130032	M+NH4	C26H34O6	6.3719	-	C16931	pos	Steroids	24-Carbon atoms	-	-	Lipids and lipid-like molecules	Steroids and steroid derivatives	460.268	0.272783	-	55.1	-2.41087	470-37-1	Steroid lactones	7.412	6.986	6.879	6.929	6.944	7.02	6.83	6.752	6.778	6.78	6.712	6.743	7.192	6.83	6.816	6.75	6.741	6.732	6.759	6.79	7.266	7.289	7.291
pos_2945	11,17-Dihydroxy-3,20-dioxopregn-4-en-21-yl acetate	11,17-二羟基-3,20-二氧丙炔-4-烯-21-乙酸乙酯	metab_2047	B(ii)	-	-	HMDB0244374	M+ACN+H	C23H32O6	6.3719	-	-	pos	-	-	-	-	Lipids and lipid-like molecules	Steroids and steroid derivatives	446.253	0.213682	-	50.4	-2.36772	-	Pregnane steroids	6.923	6.494	6.384	6.452	6.503	6.612	6.462	6.451	6.452	6.415	6.415	6.443	6.855	6.529	6.538	6.417	6.475	6.527	6.298	6.288	6.939	6.981	6.94
pos_2946	13,14-Dihydro PGF-1a	13,14-二氢PGF-1a	metab_2048	B(ii)	-	-	HMDB0005076	M+ACN+H	C20H38O5	6.3719	-	-	pos	-	-	-	-	Lipids and lipid-like molecules	Fatty Acyls	400.305	0.0677703	-	45.1	-1.5648	-	Eicosanoids	5.783	5.748	5.702	5.702	5.727	5.694	6.037	6.032	6.025	6.005	6.021	6.03	6.161	6.174	6.151	6.178	6.131	6.158	5.975	6.02	6.041	6.082	6.103
pos_2947	22-Hydroxydocosanoic acid	22-羟基二十二碳烯酸	metab_2049	B(ii)	map00073	Cutin, suberine and wax biosynthesis	HMDB0304091;HMDB0302963	M+NH4	C22H44O3	6.3719	角质、木栓碱和蜡的生物合成	C19623	pos	-	-	Metabolism	Lipid metabolism	Lipids and lipid-like molecules	Fatty Acyls	374.362	0.0562704	-	78.8	-2.49342	-	Fatty acids and conjugates	6.646	6.493	6.709	6.663	6.703	6.61	6.665	6.646	6.529	6.706	6.671	6.572	6.833	6.644	6.711	6.555	6.497	6.694	6.503	6.722	6.906	6.929	6.886
pos_2948	Arachidic acid	花生酸	metab_2050	B(ii)	map01040	Biosynthesis of unsaturated fatty acids	LMFA01010020;HMDB0002212	M+NH4	C20H40O2	6.3719	不饱和脂肪酸的生物合成	C06425	pos	Lipids	Fatty acids	Metabolism	Lipid metabolism	Lipids and lipid-like molecules	Fatty Acyls	330.336	0.0643073	-	43.9	-2.66013	506-30-9	Fatty acids and conjugates	7.023	6.848	7.054	7.01	7.05	6.94	7.001	6.991	6.863	7.048	7.018	6.938	7.19	6.975	7.049	6.904	6.841	7.026	6.822	7.039	7.243	7.273	7.241
pos_2949	4-Propylphenol	4-丙基苯酚	metab_2051	B(ii)	-	-	HMDB0032625	M+H-H2O	C9H12O	6.3719	-	C14311	pos	-	-	-	-	Benzenoids	Benzene and substituted derivatives	119.086	0.0740814	-	51.4	0.434823	645-56-7	Phenylpropanes	6.587	6.341	6.315	6.345	6.4	6.449	6.323	6.269	6.331	6.318	6.244	6.303	6.513	6.35	6.338	6.321	6.302	6.285	6.297	6.304	6.573	6.569	6.541
pos_2950	M-Xylene	-	metab_2053	B(i)	map01100	Metabolic pathways	HMDB0059810	M+H	C8H10	6.3719	代谢途径	C07208	pos	-	-	Metabolism	Global and overview maps	Benzenoids	Benzene and substituted derivatives	107.086	0.0707119	88.6	-	2.15353	108-38-3	Xylenes	5.478	5.197	5.205	5.259	5.271	5.313	5.164	5.078	5.203	5.137	5.038	5.161	5.37	5.193	5.147	5.161	5.105	5.114	5.165	5.215	5.429	5.418	5.423
pos_2961	Fistulosin	瘘管素	metab_2064	B(ii)	-	-	HMDB0033637	M+Na	C26H43NO	6.3482	-	-	pos	-	-	-	-	Organoheterocyclic compounds	Indoles and derivatives	408.325	0.06089	-	40.3	4.35837	-	Hydroxyindoles	3.393	3.484	2.997	2.995	4.205	3.002	5.309	5.327	5.32	5.158	5.099	5.102	5.206	5.151	5.123	5.215	5.318	5.393	6.162	6.224	6.306	6.396	6.447
pos_2962	MG(18:1(12Z)-O(9S,10R)/0:0/0:0)	-	metab_2065	B(ii)	-	-	HMDB0260491	M+NH4	C21H38O5	6.3482	-	-	pos	-	-	-	-	Not Available	Not Available	388.305	0.039209	-	61.5	-2.28213	-	Not Available	4.088	4.045	4.039	4.038	4.038	4.044	4.085	4.076	4.166	4.075	4.073	4.074	4.106	4.072	4.074	4.069	4.066	4.078	6.236	6.282	6.325	6.411	6.365
pos_2977	R-Deprenyl N-Oxide	-	metab_2078	B(i)	-	-	-	M+Na	C13H17NO	6.3244	-	-	pos	-	-	-	-	-	-	226.122	0.045642	43.6	-	9.79666	-	-	5.291	5.221	5.124	5.198	5.165	5.133	4.908	4.961	4.973	4.995	4.874	4.892	5.142	5.011	5.118	5.121	5.051	5.069	5.024	5.085	5.105	5.102	5.189
pos_2982	3,5-Dimethyl-3'-isopropyl-L-thyronine	3,5-二甲基-3'-异丙基-L-甲状腺素	metab_2084	B(ii)	-	-	HMDB0246061	M+H	C20H25NO4	6.3164	-	-	pos	-	-	-	-	Organic acids and derivatives	Carboxylic acids and derivatives	344.188	0.0544234	-	41.8	7.51201	-	Amino acids, peptides, and analogues	6.29	6.266	6.245	6.252	6.243	6.237	6.341	6.331	6.311	6.312	6.318	6.346	6.405	6.353	6.35	6.366	6.343	6.359	5.522	5.556	5.615	5.65	5.598
pos_2986	Hexosylsphingosine	己糖基鞘氨醇	metab_2088	B(ii)	-	-	HMDB0253164	M+H	C24H47NO8	6.3086	-	-	pos	-	-	-	-	Lipids and lipid-like molecules	Sphingolipids	478.336	0.0471272	-	79.5	-2.22674	-	Glycosphingolipids	3.992	3.949	3.943	3.942	3.942	3.948	6.329	6.353	6.329	6.34	6.317	6.34	5.805	5.711	5.721	5.766	5.742	5.695	3.815	4.938	5.035	5.188	4.587
pos_2992	4-Vinylcyclohexene	4-乙烯基环己烯	metab_2095	B(ii)	-	-	HMDB0246592	M+H	C8H12	6.3008	-	C19310	pos	-	-	-	-	Hydrocarbons	Unsaturated hydrocarbons	109.101	0.0516565	-	44.4	1.97434	100-40-3	Olefins	5.32	5.249	5.233	5.225	5.245	5.233	5.182	5.17	5.145	5.165	5.195	5.17	5.255	5.188	5.193	5.19	5.164	5.179	5.818	5.883	5.918	5.956	5.972
pos_2996	Sphinganine	鞘氨醇	metab_2099	B(i)	map00600;map01100	Sphingolipid metabolism;Metabolic pathways	HMDB0242634;LMSP01020001;HMDB0000269;PW_C000184	M+H	C18H39NO2	6.2928	鞘脂代谢;代谢途径	C00836	pos	-	-	Metabolism;Metabolism	Lipid metabolism;Global and overview maps	Organic nitrogen compounds	Organonitrogen compounds	302.305	0.0547498	76.9	-	-2.23423	764-22-7	Amines	6.946	6.804	6.955	6.937	6.951	6.887	6.902	6.893	6.815	6.929	6.914	6.855	7.05	6.909	6.937	6.857	6.812	6.941	6.771	6.92	7.094	7.102	7.067
pos_3	LysoPE(0:0/18:2(9Z,12Z))	-	metab_2103	B(ii)	-	-	HMDB0011477	M+H, M+Na, M+2Na-H, 2M+Na, 2M+H, M+H-H2O	C23H44NO7P	6.6804	-	-	pos	-	-	-	-	Lipids and lipid-like molecules	Glycerophospholipids	478.292	0.0963814	-	69.9	-2.27811	-	Glycerophosphoethanolamines	8.005	7.854	7.824	7.837	7.83	7.84	8.086	8.068	8.07	8.074	8.061	8.067	8.231	8.12	8.105	8.115	8.093	8.099	7.196	7.255	7.418	7.49	7.485
pos_300	Glu Phe	-	metab_2105	B(i)	-	-	-	M+H-H2O, M+H	C14H18N2O5	3.2915	-	-	pos	-	-	-	-	-	-	295.128	0.0236193	56.8	-	-1.80487	-	-	6.044	6.041	6.034	6.047	5.997	6.011	6.002	6.009	6.02	6.028	6.027	6.005	5.926	5.894	5.926	5.954	5.858	5.91	4.766	4.831	4.783	4.614	4.616
pos_3001	2-Phenylethyl beta-D-glucopyranoside	2-苯乙基β-D-吡喃葡萄糖苷	metab_2107	B(ii)	-	-	HMDB0029819	M+H-H2O	C14H20O6	6.2928	-	-	pos	-	-	-	-	Organic oxygen compounds	Organooxygen compounds	267.122	0.0622874	-	54.7	-1.88355	18997-54-1	Carbohydrates and carbohydrate conjugates	5.941	5.926	5.919	5.892	5.942	5.914	5.853	5.873	5.808	5.81	5.838	5.798	5.944	5.917	5.853	5.911	5.857	5.889	5.768	5.808	5.881	5.912	5.944
pos_3002	P-Tolualdehyde	-	metab_2108	B(i)	map01100	Metabolic pathways	HMDB0029638	M+H	C8H8O	6.2928	代谢途径	C06758	pos	-	-	Metabolism	Global and overview maps	Benzenoids	Benzene and substituted derivatives	121.065	0.0724772	86.9	-	0.433126	104-87-0	Benzoyl derivatives	5.694	5.558	5.573	5.567	5.551	5.551	5.558	5.539	5.533	5.532	5.558	5.532	5.645	5.578	5.568	5.573	5.57	5.56	5.411	5.467	5.61	5.631	5.658
pos_3007	2-Lysophosphatidylcholine	2-溶血磷脂酰胆碱	metab_2112	B(ii)	map00564	Glycerophospholipid metabolism	HMDB0258493	M+H	C26H54NO7P	6.2849	甘油磷脂代谢	C04230	pos	Lipids	Phospholipids	Metabolism	Lipid metabolism	Lipids and lipid-like molecules	Glycerophospholipids	524.37	0.17759	-	88	-1.71444	-	Glycerophosphocholines	6.687	6.529	6.471	6.29	6.309	6.289	6.333	6.656	6.534	6.508	6.648	6.52	6.774	6.434	6.373	6.461	6.492	6.384	6.437	4.89	5.805	5.511	5.714
pos_3010	Harmalol	哈马洛尔	metab_2116	B(ii)	-	-	HMDB0029838	2M+NH4	C12H12N2O	6.2849	-	C06537	pos	-	-	-	-	Alkaloids and derivatives	Harmala alkaloids	418.222	0.127786	-	31.8	-5.46424	525-57-5	Not Available	6.568	6.466	6.521	6.467	6.5	6.512	6.375	6.402	6.291	6.325	6.333	6.264	6.508	6.515	6.464	6.48	6.411	6.435	6.347	6.322	6.445	6.431	6.531
pos_3012	N6-Methyl-2'-deoxyadenosine	N6-甲基-2'-脱氧腺苷	metab_2118	B(ii)	-	-	HMDB0255300	M+NH4	C11H15N5O3	6.2849	-	C03795	pos	-	-	-	-	Nucleosides, nucleotides, and analogues	Purine nucleosides	283.151	0.0450585	-	38.6	-2.58922	2002-35-9	Purine 2''-deoxyribonucleosides	6.163	6.094	6.083	6.072	6.08	6.082	6.021	6.04	6.032	6.031	6.033	6.016	6.109	6.035	6.037	6.056	6.013	6.063	6.097	6.154	6.222	6.247	6.239
pos_3013	Palmitelaidic acid	十六碳烯酸	metab_2119	B(ii)	map01100;map00061	Metabolic pathways;Fatty acid biosynthesis	HMDB0012328;LMFA01030057;HMDB0003229	M+NH4	C16H30O2	6.2849	代谢途径;脂肪酸生物合成	C08362	pos	Lipids	Fatty acids	Metabolism;Metabolism	Global and overview maps;Lipid metabolism	Lipids and lipid-like molecules	Fatty Acyls	272.258	0.0422616	-	51.1	-2.37061	10030-73-6;373-49-9	Fatty acids and conjugates	4.982	4.937	4.955	4.994	4.95	4.938	5.617	5.583	5.597	5.573	5.612	5.591	5.438	5.381	5.391	5.362	5.363	5.373	4.913	5.084	5.062	5.092	5.103
pos_3015	(4S,8R)-8,9-Dihydroxy-p-menth-1(6)-en-2-one	-	metab_2121	B(ii)	-	-	HMDB0039052	M+Na	C10H16O3	6.2849	-	-	pos	-	-	-	-	Lipids and lipid-like molecules	Prenol lipids	207.099	0.0527524	-	67	-3.19503	402593-42-4	Monoterpenoids	5.692	5.634	5.595	5.596	5.607	5.591	5.566	5.541	5.547	5.534	5.55	5.544	5.635	5.571	5.555	5.588	5.555	5.597	5.563	5.672	5.729	5.758	5.765
pos_3019	Lansimide 3	兰西米3	metab_2125	B(ii)	-	-	HMDB0029858	M+H	C19H21NO3	6.2769	-	-	pos	-	-	-	-	Organoheterocyclic compounds	Pyrrolidines	312.162	0.0414027	-	35.3	8.61987	119518-25-1	Phenylpyrrolidines	4.306	4.398	4.07	4.466	4.068	4.195	5.121	5.139	5.126	5.108	5.166	5.175	5.752	5.712	5.713	5.74	5.68	5.746	4.7	4.478	4.743	4.622	4.548
pos_3023	2-Methyl-1,3-cyclohexadiene	2-甲基-1,3-环己二烯	metab_2129	B(ii)	-	-	HMDB0032395	M+H	C7H10	6.2689	-	-	pos	-	-	-	-	Hydrocarbons	Unsaturated hydrocarbons	95.0859	0.0704271	-	33.2	3.92346	1489-57-2	Branched unsaturated hydrocarbons	4.98	4.963	4.901	4.919	4.953	4.92	4.92	4.863	4.885	4.86	4.926	4.883	4.901	4.877	4.854	4.87	4.886	4.865	4.948	5.051	5.127	5.122	5.123
pos_303	Citrusin I	桔霉素I	metab_2136	B(ii)	-	-	HMDB0303680	M+2Na+H, M+2Na	C34H53N7O9	3.3785	-	-	pos	-	-	-	-	Organic acids and derivatives	Carboxylic acids and derivatives	374.686	0.0373767	-	69.5	4.34557	-	Amino acids, peptides, and analogues	6.093	6.066	6.083	6.066	6.098	6.093	6.545	6.512	6.514	6.525	6.527	6.496	6.309	6.307	6.229	6.307	6.273	6.321	5.745	5.79	5.9	5.852	5.877
pos_304	Val Ile	-	metab_2146	B(i)	-	-	-	M+H, M+Na	C11H22N2O3	3.4023	-	-	pos	-	-	-	-	-	-	231.17	0.0348738	52.3	-	-1.7371	-	-	5.978	5.966	5.988	5.975	5.935	5.977	6.38	6.394	6.374	6.386	6.362	6.376	6.268	6.276	6.281	6.266	6.278	6.277	5.583	5.574	5.606	5.622	5.611
pos_3040	4-(3,4-dimethoxyphenyl)-1-(2,4-dimethylphenyl)piperidine-2,6-dione	-	metab_2147	B(i)	-	-	-	M+H	C21H23NO4	6.2376	-	-	pos	-	-	-	-	-	-	354.172	0.04433	56.5	-	6.72206	-	-	5.522	5.467	5.508	5.429	5.458	5.477	5.265	5.277	5.249	5.19	5.213	5.272	5.343	5.241	5.326	5.259	5.296	5.283	4.811	4.599	4.792	4.862	5.022
pos_3043	N-Dodecylsarcosinate	N-十二烷基肌氨酸盐	metab_2150	B(ii)	-	-	HMDB0255129	M+CH3OH+H	C15H31NO2	6.2296	-	-	pos	-	-	-	-	Organic acids and derivatives	Carboxylic acids and derivatives	290.268	0.0727458	-	55	-2.38136	-	Amino acids, peptides, and analogues	5.46	5.374	5.421	5.418	5.343	5.495	5.384	5.271	5.362	5.393	5.375	5.416	5.52	5.429	5.493	5.456	5.448	5.461	5.242	5.287	5.48	5.472	5.439
pos_3045	N,N-Dimethyldodecylamine-N-oxide	-	metab_2152	B(i)	-	-	-	M+H	C14H31NO	6.2296	-	-	pos	-	-	-	-	-	-	230.247	0.0730514	83.6	-	-1.73652	-	-	6.052	5.972	6.066	6.088	6.073	6.035	6.02	5.904	5.975	5.941	6.015	6.019	6.096	5.947	6.049	5.925	5.938	5.985	5.953	6.055	6.174	6.269	6.22
pos_3049	Trinexapac-ethyl	三癸二酸乙酯	metab_2156	B(ii)	-	-	HMDB0259248	M+H-H2O	C13H16O5	6.2217	-	C18541	pos	-	-	-	-	Organic acids and derivatives	Vinylogous acids	235.096	0.0354379	-	65.2	-2.00505	95266-40-3	Not Available	5.474	5.447	5.453	5.429	5.438	5.461	4.278	4.216	4.134	4.264	4.386	3.494	4.106	3.57	3.859	3.513	3.508	4.186	3.332	3.39	3.46	3.486	3.494
pos_305	4-[(2,4-Dihydroxy-3,3-dimethylbutanoyl)amino]butanoic acid	4-[（2,4-二羟基-3,3-二甲基丁酰）氨基]丁酸	metab_2157	B(ii)	-	-	HMDB0246316	M+H, M+Na	C10H19NO5	3.4261	-	-	pos	-	-	-	-	Organic acids and derivatives	Carboxylic acids and derivatives	234.133	0.0380463	-	56.9	-1.86233	-	Amino acids, peptides, and analogues	5.994	5.998	5.985	5.967	5.99	5.959	5.948	5.935	5.93	5.978	5.947	5.951	5.989	5.98	5.991	5.974	5.981	5.997	5.592	5.646	5.605	5.606	5.613
pos_3059	L-Fuculose	L-岩藻糖	metab_2167	B(ii)	map01100;map00051	Metabolic pathways;Fructose and mannose metabolism	HMDB0060267	2M+NH4	C6H12O5	6.2059	代谢途径;果糖和甘露糖代谢	C01721	pos	-	-	Metabolism;Metabolism	Global and overview maps;Carbohydrate metabolism	Lipids and lipid-like molecules	Fatty Acyls	346.168	0.038484	-	57.6	-9.95478	-	Fatty alcohols	5.416	5.343	5.303	5.335	5.312	5.301	5.02	4.953	4.953	5.022	4.972	4.909	5.186	5.053	5.126	5.04	5.122	5.019	4.618	4.706	4.536	4.697	4.759
pos_306	Convolidine	旋花碱	metab_2168	B(i)	-	-	-	M+NH4, M+ACN+Na	C15H19NO4	3.4421	-	-	pos	-	-	-	-	-	-	295.164	0.0387035	39.4	-	-3.35276	-	-	5.658	5.762	5.658	5.633	5.714	5.706	5.866	5.86	5.869	5.879	5.854	5.852	5.835	5.783	5.759	5.794	5.784	5.842	5.282	5.417	5.31	5.433	5.353
pos_3060	4-Hydroxycinnamoylagmatine	4-羟基肉桂酰丁胺	metab_2169	B(ii)	map01100;map01110;map00999	Metabolic pathways;Biosynthesis of secondary metabolites;Biosynthesis of various plant secondary metabolites	HMDB0033460	2M+ACN+H	C14H20N4O2	6.198	代谢途径;次级代谢产物的生物合成;多种次生代谢产物的生物合成Ⅰ	C04498	pos	-	-	Metabolism;Metabolism;Metabolism	Global and overview maps;Global and overview maps;Biosynthesis of other secondary metabolites	Phenylpropanoids and polyketides	Cinnamic acids and derivatives	594.347	0.0632564	-	62.5	-7.26105	7295-86-5	Hydroxycinnamic acids and derivatives	5.666	5.641	5.606	5.569	5.548	5.564	5.822	5.835	5.913	5.846	5.872	5.872	5.744	5.686	5.735	5.735	5.745	5.749	4.703	4.88	5.092	5.003	5.091
pos_3068	Gibberellin A5	赤霉素A5	metab_2177	B(ii)	map00904;map01110	Diterpenoid biosynthesis;Biosynthesis of secondary metabolites	HMDB0303484;LMPR0104170028	M+NH4	C19H22O5	6.1901	二萜生物合成;次级代谢产物的生物合成	C11871	pos	-	-	Metabolism;Metabolism	Metabolism of terpenoids and polyketides;Global and overview maps	Lipids and lipid-like molecules	Prenol lipids	348.183	0.0419156	-	49.4	7.92026	561-56-8	Diterpenoids	5.782	5.785	5.778	5.766	5.751	5.761	5.652	5.641	5.647	5.629	5.651	5.641	5.673	5.659	5.656	5.645	5.675	5.672	5.203	5.134	5.291	5.315	5.329
pos_3069	2,6-Nonadien-1-ol	2,6-壬二烯-1-醇	metab_2178	B(ii)	-	-	HMDB0031262	M+NH4	C9H16O	6.1901	-	-	pos	-	-	-	-	Lipids and lipid-like molecules	Fatty Acyls	158.154	0.040648	-	33.7	-1.46997	7786-44-9	Fatty alcohols	5.495	5.437	5.435	5.436	5.436	5.44	5.373	5.373	5.373	5.374	5.369	5.374	5.445	5.378	5.405	5.414	5.402	5.435	5.504	5.548	5.584	5.616	5.626
pos_308	Isovalerylcarnitine	异戊酰肉碱	metab_2189	B(ii)	-	-	HMDB0000688;LMFA07070076	M+H, M+ACN+Na	C12H23NO4	3.4421	-	C20826	pos	-	-	-	-	Lipids and lipid-like molecules	Fatty Acyls	246.17	0.024312	-	41.8	-1.83251	31023-24-2	Fatty acid esters	6.409	6.383	6.379	6.345	6.378	6.344	6.231	6.183	6.185	6.194	6.183	6.201	6.3	6.308	6.293	6.308	6.297	6.331	6.128	6.186	6.149	6.208	6.204
pos_3083	Hexahydrocurcumin	六氢海胆蛋白	metab_2193	B(ii)	-	-	HMDB0302135	M+H	C21H26O6	6.151	-	C17826	pos	-	-	-	-	Phenylpropanoids and polyketides	Diarylheptanoids	375.177	0.060866	-	55.3	-8.66801	-	Linear diarylheptanoids	6.135	6.109	6.056	6.085	6.062	6.056	6.286	6.28	6.277	6.249	6.263	6.248	6.369	6.303	6.291	6.275	6.291	6.311	5.541	5.487	5.651	5.732	5.747
pos_3085	Tremetone	银耳石	metab_2195	B(ii)	-	-	HMDB0259119	M+H	C13H14O2	6.151	-	C08992	pos	-	-	-	-	Benzenoids	Benzene and substituted derivatives	203.106	0.0331213	-	31.4	-1.56047	4976-25-4	Acetophenones	4.81	4.796	4.769	4.729	4.724	4.765	4.774	4.847	4.808	4.672	4.794	4.761	4.733	4.671	4.645	4.655	4.732	4.671	4.276	4.157	4.446	4.324	4.182
pos_3089	Millefin	米尔芬	metab_2199	B(ii)	-	-	HMDB0036689	M+H-2H2O	C19H26O6	6.1432	-	-	pos	-	-	-	-	Lipids and lipid-like molecules	Prenol lipids	315.158	0.0385381	-	69.3	-2.01944	39262-27-6	Terpene lactones	5.844	5.837	5.825	5.799	5.816	5.835	5.82	5.822	5.815	5.8	5.777	5.789	5.971	5.896	5.948	5.931	5.908	5.919	5.181	5.195	5.245	5.274	5.287
pos_309	(4E,6Z)-Hexadeca-4,6-dienedioylcarnitine	（4E，6Z）-十六烷基-4,6-二烯二酰肉碱	metab_2200	B(ii)	-	-	HMDB0241488	M+2H, M+H	C23H39NO6	3.4973	-	-	pos	-	-	-	-	Lipids and lipid-like molecules	Fatty Acyls	426.285	0.0313677	-	39	0.630782	-	Fatty acid esters	8.445	8.436	8.429	8.433	8.419	8.428	8.564	8.552	8.555	8.557	8.557	8.555	8.575	8.551	8.559	8.554	8.549	8.559	8.117	8.162	8.167	8.195	8.199
pos_31	LysoPE(18:1(11Z)/0:0)	-	metab_2211	B(ii)	-	-	HMDB0011505	M+H, M+Na, 2M+H, M+H-H2O	C23H46NO7P	6.8147	-	-	pos	-	-	-	-	Lipids and lipid-like molecules	Glycerophospholipids	480.307	0.0658279	-	73.1	-2.1802	-	Glycerophosphoethanolamines	7.831	7.75	7.732	7.743	7.725	7.737	8.03	8.01	8.018	8.007	8.004	8.029	8.046	7.983	7.98	7.98	7.963	7.964	7.242	7.279	7.382	7.443	7.467
pos_3106	4-Methyl-1H-Benzotriazole	4-甲基-1H-苯并三唑	metab_2219	B(i)	-	-	-	M+H	C7H7N3	6.1194	-	-	pos	-	-	-	-	-	-	134.071	0.0587614	77.7	-	-0.792651	-	-	4.809	4.802	4.81	4.765	4.774	4.817	4.677	4.745	4.716	4.773	4.679	4.772	4.732	4.768	4.738	4.8	4.739	4.791	4.963	4.948	4.954	5.01	5.018
pos_3108	2-(Hexyloxy)ethanol	2-（己基氧基）乙醇	metab_2221	B(ii)	-	-	HMDB0244945	2M+ACN+H	C8H18O2	6.1114	-	-	pos	-	-	-	-	Organic oxygen compounds	Organooxygen compounds	334.294	0.0864319	-	45	-2.88213	-	Ethers	5.245	5.157	5.198	5.275	5.232	5.3	5.239	5.072	5.133	5.209	5.195	5.211	5.273	5.191	5.226	5.147	5.146	5.143	5.24	5.3	5.424	5.411	5.347
pos_3109	Ovalicin	卵磷脂	metab_2222	B(ii)	-	-	HMDB0246031;HMDB0038120	M+H	C16H24O5	6.1114	-	C09674	pos	-	-	-	-	Organic oxygen compounds	Organooxygen compounds	297.167	0.0378832	-	34.9	-9.97646	19683-98-8	Alcohols and polyols	4.316	4.34	4.24	4.063	4.023	4.395	4.382	4.613	4.262	4.321	4.364	4.37	4.494	4.451	4.354	4.506	4.332	4.361	5.318	5.331	5.395	5.492	5.446
pos_3112	12-oxo-PDA	-	metab_2226	B(ii)	map01100;map00592;map01110	Metabolic pathways;alpha-Linolenic acid metabolism;Biosynthesis of secondary metabolites	HMDB0302724;LMFA02010001;HMDB0301804	M+H	C18H28O3	6.1034	代谢途径;α-亚麻酸代谢;次级代谢产物的生物合成	C01226	pos	-	-	Metabolism;Metabolism;Metabolism	Global and overview maps;Lipid metabolism;Global and overview maps	Lipids and lipid-like molecules	Fatty Acyls	293.21	0.045686	-	57.4	-2.37489	85551-10-6	Eicosanoids	5.837	5.786	5.802	5.805	5.759	5.813	5.89	5.89	5.872	5.888	5.866	5.845	5.929	5.894	5.891	5.905	5.898	5.884	6.208	6.221	6.254	6.282	6.261
pos_3115	Phaseolic acid	菜豆酸	metab_2229	B(ii)	-	-	HMDB0031897;LMFA01060200	2M+ACN+H	C12H22O6	6.0957	-	C10483	pos	-	-	-	-	Organic acids and derivatives	Keto acids and derivatives	566.315	0.0526418	-	45.9	-3.52487	53755-04-7;29533-15-1	Medium-chain keto acids and derivatives	6.023	5.963	5.987	5.999	5.98	6	5.596	5.559	5.556	5.553	5.52	5.496	5.767	5.718	5.749	5.747	5.757	5.749	4.409	4.85	4.392	4.448	3.996
pos_3116	12-Hydroxy-13-O-D-glucuronoside-octadec-9Z-enoate	-	metab_2230	B(ii)	-	-	HMDB0060118	M+K	C24H42O10	6.0957	-	-	pos	-	-	-	-	Lipids and lipid-like molecules	Saccharolipids	529.239	0.0525207	-	47.1	-3.89694	-	Not Available	5.68	5.695	5.664	5.7	5.705	5.715	5.417	5.411	5.466	5.297	5.381	5.428	5.696	5.646	5.711	5.709	5.711	5.694	4.561	4.763	4.959	4.858	5.012
pos_3123	2(3H)-Benzothiazolethione	2（3H）-苯并噻唑乙酮	metab_2238	B(ii)	-	-	HMDB0030524	M+H	C7H5NS2	6.0879	-	C14437	pos	-	-	-	-	Organoheterocyclic compounds	Benzothiazoles	167.993	0.0375541	-	44	-1.23283	149-30-4	Not Available	4.599	4.508	4.537	4.496	4.599	4.652	4.461	4.485	4.54	4.414	4.44	4.442	4.555	4.529	4.481	4.481	4.5	4.486	4.61	4.672	4.705	4.721	4.769
pos_3127	Thiram	-	metab_2242	B(i)	-	-	HMDB0259039	M+H	C6H12N2S4	6.0719	-	C11160	pos	-	-	-	-	Organic nitrogen compounds	Organonitrogen compounds	240.995	0.06971	57.3	-	-1.82546	137-26-8	Amines	4.996	4.98	4.978	4.907	4.924	4.965	4.887	4.91	4.813	4.864	4.841	4.847	4.948	4.9	4.894	4.892	4.888	4.936	5.109	5.098	5.142	5.168	5.142
pos_3132	Butyrylcarnitine	丁酰肉碱	metab_2248	B(ii)	-	-	LMFA07070054;HMDB0002013	2M+NH4	C11H21NO4	6.0561	-	C02862	pos	-	-	-	-	Lipids and lipid-like molecules	Fatty Acyls	480.324	0.0363926	-	49.7	-7.87941	25576-40-3	Fatty acid esters	4.507	4.247	4.626	4.251	4.354	4.505	4.348	4.451	4.567	4.797	4.447	4.342	4.226	4.449	4.209	4.68	4.628	4.509	5.603	5.628	5.72	5.693	5.699
pos_3133	Cascarillin	卡斯卡林	metab_2249	B(ii)	-	-	HMDB0036836	M+CH3OH+H	C22H32O7	6.0561	-	C09071	pos	-	-	-	-	Lipids and lipid-like molecules	Prenol lipids	441.245	0.0395072	-	68.8	-7.86994	10118-56-6	Diterpenoids	6.367	6.331	6.337	6.32	6.315	6.336	6.579	6.56	6.562	6.558	6.555	6.553	6.605	6.566	6.58	6.58	6.571	6.581	5.912	5.862	5.965	6.016	5.947
pos_3137	Asp Glu Arg	-	metab_2253	B(i)	-	-	-	M+H	C15H26N6O8	6.0481	-	-	pos	-	-	-	-	-	-	419.184	0.192755	52.7	-	-10.9789	-	-	5.39	5.359	5.329	5.383	5.334	5.293	4.673	4.608	4.734	4.732	4.601	4.791	5.002	4.942	4.936	5.043	4.977	5.013	0.989	0.08904	0.103	3.916	4.262
pos_3138	P-Toluenesulfonamide	对甲苯磺酰胺	metab_2254	B(i)	-	-	HMDB0246504	M+H-2H2O	C7H9NO2S	6.0481	-	C14412	pos	-	-	-	-	Benzenoids	Benzene and substituted derivatives	136.021	0.0350805	51.2	-	-0.758332	-	Toluenes	5.117	5.104	5.111	5.098	5.072	5.104	5.056	5.053	5.044	5.03	5.044	5.05	5.072	5.049	5.032	5.076	5.042	4.991	5.14	5.157	5.194	5.259	5.234
pos_3140	Telocinobufagin	泰罗西诺布加金	metab_2257	B(ii)	-	-	HMDB0258793;LMST01130025	M+ACN+H	C24H34O5	6.0402	-	C17072	pos	Steroids	24-Carbon atoms	-	-	Lipids and lipid-like molecules	Steroids and steroid derivatives	444.277	0.0374597	-	66.2	7.42376	472-26-4	Steroid lactones	5.846	5.852	5.839	5.837	5.826	5.812	5.996	5.979	5.978	5.965	5.965	5.978	5.715	5.702	5.687	5.705	5.704	5.731	5.463	5.431	5.57	5.601	5.467
pos_3141	Ala-Ala-Ala	-	metab_2258	B(ii)	-	-	HMDB0248092	M+NH4	C9H17N3O4	6.0402	-	-	pos	-	-	-	-	Organic acids and derivatives	Carboxylic acids and derivatives	249.157	0.0320588	-	35.6	4.59049	-	Amino acids, peptides, and analogues	5.553	5.531	5.525	5.487	5.522	5.511	5.448	5.388	5.44	5.426	5.464	5.444	5.483	5.445	5.478	5.438	5.461	5.463	5.467	5.522	5.539	5.586	5.547
pos_3154	Fumigaclavine C	薰衣草C	metab_2272	B(ii)	map01110;map00901	Biosynthesis of secondary metabolites;Indole alkaloid biosynthesis	HMDB0252522	M+H-2H2O	C23H30N2O2	6.0006	次级代谢产物的生物合成;吲哚生物碱生物合成	C20438	pos	-	-	Metabolism;Metabolism	Global and overview maps;Biosynthesis of other secondary metabolites	Alkaloids and derivatives	Ergoline and derivatives	331.216	0.0405072	-	33.8	-1.87915	-	Clavines and derivatives	5.97	5.925	5.935	5.941	5.934	5.937	5.862	5.879	5.85	5.869	5.882	5.85	5.916	5.892	5.891	5.878	5.892	5.896	5.971	6.019	6.075	6.091	6.087
pos_3155	Lysyl-Lysine	赖氨酰赖氨酸	metab_2273	B(ii)	-	-	HMDB0304785;HMDB0028956	M+K	C12H26N4O3	6.0006	-	-	pos	-	-	-	-	Organic acids and derivatives	Carboxylic acids and derivatives	313.161	0.0222787	-	54.9	-8.12755	13184-13-9	Amino acids, peptides, and analogues	5.003	5.079	5.071	4.91	4.979	5.031	4.625	4.656	4.614	4.624	4.63	4.552	4.987	4.987	4.991	4.945	4.912	4.911	3.587	4.223	3.544	3.687	3.578
pos_3156	Blebbistatin	贝贝司他丁	metab_2274	B(ii)	-	-	HMDB0243556	M+H	C18H16N2O2	6.0006	-	-	pos	-	-	-	-	Organoheterocyclic compounds	Quinolines and derivatives	293.128	0.0402026	-	43.8	-0.895889	-	Pyrroloquinolines	5.303	5.357	5.352	5.301	5.304	5.334	5.041	5.059	5.064	5.081	5.04	5.06	5.245	5.199	5.267	5.235	5.236	5.228	3.572	3.979	3.049	3.911	4.031
pos_3160	21-Deoxycortisone	21脱氧可的松	metab_2279	B(ii)	-	-	HMDB0245603	M+K	C21H28O4	5.9926	-	C14478	pos	-	-	-	-	Lipids and lipid-like molecules	Steroids and steroid derivatives	383.16	0.0384596	-	31.2	-4.92384	1882-82-2	Pregnane steroids	3.581	3.507	3.292	3.29	3.646	3.342	5.517	5.501	5.469	5.524	5.528	5.515	5.391	5.408	5.37	5.39	5.375	5.402	3.164	3.222	3.292	3.318	3.326
pos_3163	Miroestrol	米罗雌醇	metab_2282	B(ii)	-	-	HMDB0254751	M+CH3OH+H	C20H22O6	5.9847	-	C08831	pos	-	-	-	-	Organoheterocyclic compounds	Naphthopyrans	391.172	0.0391686	-	52.5	-8.84719	2618-41-9	Not Available	5.695	5.693	5.675	5.687	5.64	5.704	5.911	5.872	5.882	5.888	5.875	5.874	5.835	5.824	5.832	5.824	5.808	5.806	5.092	5.11	5.224	5.243	5.149
pos_3165	2,3-Dimethoxy-5-methyl-6-(9'-carboxynonyl)-1,4-benzoquinone	2,3-二甲氧基-5-甲基-6-（9'-羧基壬基）-1,4-苯醌	metab_2284	B(ii)	-	-	HMDB0258087	M+Na	C19H28O6	5.9769	-	-	pos	-	-	-	-	Lipids and lipid-like molecules	Prenol lipids	375.177	0.0377938	-	49.6	-2.31678	-	Quinone and hydroquinone lipids	5.258	5.162	5.19	5.084	5.218	5.253	5.51	5.441	5.375	5.475	5.428	5.38	5.415	5.424	5.45	5.498	5.474	5.453	4.833	4.974	4.992	5.097	4.952
pos_3166	8-Angeloylegelolide	-	metab_2285	B(ii)	-	-	HMDB0037773	M+H-H2O	C19H24O6	5.9769	-	-	pos	-	-	-	-	Organoheterocyclic compounds	Cycloheptafurans	331.153	0.0568226	-	30.3	-4.04607	142449-63-6	Not Available	4.863	4.885	4.749	4.755	4.773	4.749	5.148	5.12	5.127	5.096	5.141	5.123	5.03	5.022	5.06	5.012	5.006	5.055	3.978	4.123	3.867	4.18	4.082
pos_3170	11'-Carboxy-gamma-chromanol	11'-羧基γ-铬醇	metab_2290	B(ii)	-	-	HMDB0012517	M+ACN+Na	C25H40O4	5.9691	-	-	pos	-	-	-	-	Lipids and lipid-like molecules	Prenol lipids	468.306	0.029769	-	55.8	-6.26394	-	Sesquiterpenoids	6.045	6.029	6.021	6.007	5.985	6.039	6.148	6.154	6.138	6.161	6.119	6.127	6.103	6.08	6.098	6.099	6.085	6.075	6.185	6.208	6.21	6.252	6.269
pos_3171	PIP(20:4(5Z,8Z,11Z,14Z)-OH(19S)/20:2(11Z,14Z))	-	metab_2291	B(ii)	-	-	HMDB0279669	2M+3H2O+2H	C49H84O17P2	5.9611	-	-	pos	-	-	-	-	Not Available	Not Available	1020.54	0.0181216	-	49.9	5.41858	-	Not Available	6.088	6.06	6.001	6.016	6.026	6.049	5.429	5.446	5.285	5.5	5.381	5.308	5.703	5.684	5.699	5.721	5.673	5.514	5.37	5.09	5.287	5.283	5.501
pos_3176	Citrulline	瓜氨酸	metab_2296	B(ii)	map01100;map00220;map01110;map01230	Metabolic pathways;Arginine biosynthesis;Biosynthesis of secondary metabolites;Biosynthesis of amino acids	PW_C000723;HMDB0000904;MJDBOTE0000481	2M+K	C6H13N3O3	5.9452	代谢途径;精氨酸生物合成;次级代谢产物的生物合成;氨基酸的生物合成	C00327	pos	Peptides	Amino acids	Metabolism;Metabolism;Metabolism;Metabolism	Global and overview maps;Amino acid metabolism;Global and overview maps;Global and overview maps	Organic acids and derivatives	Carboxylic acids and derivatives	389.156	0.0370239	-	42	4.93615	372-75-8	Amino acids, peptides, and analogues	4.915	4.89	4.928	4.964	4.961	4.886	5.266	5.261	5.277	5.288	5.238	5.19	5.21	5.198	5.207	5.211	5.169	5.255	4.337	3.701	4.002	4.338	3.805
pos_3178	N6-[2-(4-Aminophenyl)ethyl]adenosine	-	metab_2298	B(ii)	-	-	HMDB0248518	M+CH3OH+H	C18H22N6O4	5.9372	-	-	pos	-	-	-	-	Nucleosides, nucleotides, and analogues	Purine nucleosides	419.204	0.0387207	-	70.2	-0.564945	-	Not Available	3.991	3.965	4.132	1.546	3.749	1.552	5.379	5.427	5.362	5.367	5.352	5.327	5.222	5.179	5.259	5.17	5.184	5.155	1.424	1.48	1.548	1.573	1.581
pos_3179	AMP-Deoxynojirimycin	AMP脱氧野霉素	metab_2299	B(i)	-	-	HMDB0248353	M+H	C22H39NO5	5.9372	-	-	pos	-	-	-	-	Organoheterocyclic compounds	Piperidines	398.289	0.020281	41.8	-	-1.63885	-	Not Available	5.195	5.102	5.119	5.1	5.165	5.184	4.875	4.855	4.892	4.74	4.818	4.741	4.85	4.773	4.863	4.838	4.819	4.905	3.709	3.748	3.984	3.632	3.685
pos_318	N-Acetyltyrosine	N-乙酰酪氨酸	metab_2300	B(ii)	-	-	HMDB0244966;HMDB0000866	M+H-H2O, M+H	C11H13NO4	3.6402	-	C01657	pos	-	-	-	-	Organic acids and derivatives	Carboxylic acids and derivatives	206.081	0.0358482	-	34.6	-1.68107	537-55-3	Amino acids, peptides, and analogues	5.918	5.893	5.877	5.885	5.864	5.859	5.925	5.927	5.931	5.929	5.925	5.916	5.877	5.842	5.863	5.875	5.878	5.895	5.391	5.394	5.402	5.458	5.458
pos_3197	Jasmonic acid	茉莉酸	metab_2319	B(ii)	map01100;map00592;map01110	Metabolic pathways;alpha-Linolenic acid metabolism;Biosynthesis of secondary metabolites	LMFA02020001;HMDB0032797	M+H-H2O	C12H18O3	5.9137	代谢途径;α-亚麻酸代谢;次级代谢产物的生物合成	C08491	pos	-	-	Metabolism;Metabolism;Metabolism	Global and overview maps;Lipid metabolism;Global and overview maps	Lipids and lipid-like molecules	Fatty Acyls	193.122	0.0370327	-	65.7	-0.932068	6894-38-8;59366-47-1	Lineolic acids and derivatives	5.668	5.664	5.649	5.639	5.647	5.657	5.544	5.504	5.535	5.522	5.539	5.524	5.664	5.663	5.668	5.67	5.674	5.673	4.968	4.991	5.041	5.105	5.061
pos_32	LysoPA(0:0/18:2(9Z,12Z))	-	metab_2322	B(ii)	-	-	HMDB0007852	M+NH4, M+Na, M+2Na-H, M+H	C21H39O7P	6.9334	-	-	pos	-	-	-	-	Lipids and lipid-like molecules	Glycerophospholipids	457.232	0.0718661	-	55.9	-2.16435	-	Glycerophosphates	6.677	6.622	6.614	6.597	6.576	6.562	6.352	6.323	6.345	6.263	6.274	6.31	6.554	6.513	6.452	6.409	6.413	6.408	6.31	6.49	6.84	6.953	6.989
pos_3211	Poncirin	蓬西林	metab_2336	B(ii)	-	-	HMDB0037487;LMPK12140333	M+ACN+Na	C28H34O14	5.89	-	C09830	pos	-	-	-	-	Phenylpropanoids and polyketides	Flavonoids	658.205	0.052312	-	43.4	-9.10161	14941-08-3	Flavonoid glycosides	4.362	4.518	4.405	4.312	4.483	4.416	5.129	4.971	5.069	4.385	4.346	4.864	5.138	5.299	5.433	5.417	5.466	5.536	4.185	4.243	4.314	4.339	4.347
pos_3219	Dihydroxylysinonorleucine	二羟赖氨酸或亮氨酸	metab_2344	B(ii)	-	-	HMDB0251345	M+CH3OH+H	C18H37N5O8	5.882	-	-	pos	-	-	-	-	Organic acids and derivatives	Carboxylic acids and derivatives	484.301	0.0505357	-	73.3	6.43866	-	Amino acids, peptides, and analogues	5.291	5.392	5.27	5.285	5.293	5.319	5.454	5.434	5.451	5.503	5.421	5.431	5.449	5.44	5.317	5.43	5.44	5.417	6.126	6.158	6.172	6.221	6.204
pos_3224	2-Azaspiro[4.5]decan-3-one	2-氮杂螺环[4.5]癸聚糖-3-酮	metab_2350	B(ii)	-	-	HMDB0247166	M+NH4	C9H15NO	5.8741	-	-	pos	-	-	-	-	Organoheterocyclic compounds	Azaspirodecane derivatives	171.149	0.0411609	-	41.1	-1.79226	-	Not Available	6.258	6.25	6.224	6.236	6.233	6.217	6.188	6.175	6.181	6.189	6.18	6.173	6.219	6.199	6.208	6.205	6.21	6.218	6.325	6.369	6.371	6.405	6.41
pos_323	Aspartame	阿斯巴甜	metab_2356	B(ii)	-	-	HMDB0001894;MJDBOTE0001640	M+H, M+Na	C14H18N2O5	3.6801	-	C11045	pos	-	-	-	-	Organic acids and derivatives	Carboxylic acids and derivatives	295.128	0.0371551	-	48.8	-1.86765	22839-47-0	Amino acids, peptides, and analogues	6.042	6.043	6.018	6.002	5.994	6.003	6.636	6.619	6.613	6.613	6.634	6.624	6.542	6.521	6.524	6.524	6.521	6.522	6.594	6.625	6.649	6.667	6.664
pos_3238	Salidroside	红景天苷	metab_2365	B(ii)	map01100;map00350	Metabolic pathways;Tyrosine metabolism	HMDB0257463;MJDBOTE0000899	M+H-2H2O	C14H20O7	5.8582	代谢途径;酪氨酸代谢	C06046	pos	-	-	Metabolism;Metabolism	Global and overview maps;Amino acid metabolism	Organic oxygen compounds	Organooxygen compounds	265.106	0.0388762	-	35.1	-4.92472	10338-51-9	Carbohydrates and carbohydrate conjugates	4.911	4.947	4.944	4.933	4.891	4.867	4.937	4.9	4.913	4.861	4.831	4.841	4.981	4.916	4.979	5.042	4.955	4.954	4.6	4.525	4.523	4.815	4.709
pos_324	Betavulgaroside II	-	metab_2367	B(ii)	-	-	HMDB0040771	M+CH3OH+H, M+ACN+Na	C41H60O15	3.744	-	-	pos	-	-	-	-	Lipids and lipid-like molecules	Prenol lipids	856.403	0.0434674	-	57.1	-7.55104	168010-05-7	Triterpenoids	6.899	6.907	6.899	6.889	6.875	6.874	6.723	6.714	6.711	6.701	6.734	6.733	6.729	6.689	6.699	6.71	6.701	6.72	6.518	6.52	6.556	6.555	6.543
pos_3243	Cyclosquamosin D	环鳞霉素D	metab_2371	B(ii)	-	-	HMDB0303369	M+CH3OH+H	C41H56N8O11	5.8424	-	-	pos	-	-	-	-	Organic acids and derivatives	Carboxylic acids and derivatives	869.442	0.0534706	-	65.2	2.29187	-	Amino acids, peptides, and analogues	6.188	6.179	6.208	6.12	6.2	6.149	5.97	5.886	5.89	5.883	5.942	5.983	6.044	6.031	6.071	6.114	6.087	6.081	5.79	5.766	5.776	5.751	5.654
pos_3246	Hydrocinnamate-(orn-Pro-dcha-Trp-Arg)	-	metab_2374	B(ii)	-	-	HMDB0256653	M+2Na-H	C45H62N10O6	5.8345	-	-	pos	-	-	-	-	Organic acids and derivatives	Carboxylic acids and derivatives	883.458	0.0377827	-	31.8	1.67409	-	Amino acids, peptides, and analogues	5.75	5.685	5.658	5.644	5.717	5.698	6.044	6.069	6.043	6.086	6.071	6.054	6.111	6.093	6.101	6.108	6.107	6.058	4.84	4.679	4.369	4.773	5.05
pos_3257	PGP(18:3(9,11,15)-OH(13)/i-16:0)	-	metab_2386	B(ii)	-	-	HMDB0275291	M+Na	C40H74O14P2	5.8265	-	-	pos	-	-	-	-	Not Available	Not Available	863.444	0.0386415	-	39.4	-0.883434	-	Not Available	5.87	5.832	5.805	5.834	5.84	5.875	6.203	6.223	6.217	6.207	6.191	6.218	6.196	6.159	6.162	6.154	6.241	6.188	4.965	5.249	5.122	5.166	4.948
pos_3281	(S)-10,16-Dihydroxyhexadecanoic acid	（S） -10,16-二羟基十六酸	metab_2413	B(ii)	map00073	Cutin, suberine and wax biosynthesis	HMDB0037798	M+NH4	C16H32O4	5.7793	角质、木栓碱和蜡的生物合成	C08285	pos	-	-	Metabolism	Lipid metabolism	Lipids and lipid-like molecules	Fatty Acyls	306.263	0.0585257	-	53.4	-2.33532	69232-67-3	Fatty acids and conjugates	5.09	5.051	5.022	5.162	5.13	5.142	5.144	4.96	5.107	5.127	5.116	5.098	5.177	5.101	5.139	5.062	5	5.042	5.13	5.106	5.365	5.253	5.232
pos_3288	Pro Ile Asp	-	metab_2420	B(i)	-	-	-	M+H	C15H25N3O6	5.7555	-	-	pos	-	-	-	-	-	-	344.181	0.0405948	39.8	-	-2.34142	-	-	4.909	4.96	4.906	4.932	4.959	4.922	4.681	4.69	4.728	4.653	4.755	4.657	4.979	5.018	5.019	5.012	4.957	5.04	4.449	4.342	4.495	4.343	4.29
pos_329	Diprotin A	双酚A	metab_2422	B(ii)	-	-	HMDB0251473	M+H-H2O, M+Na	C17H31N3O4	3.8237	-	-	pos	-	-	-	-	Organoheterocyclic compounds	Pyrroles	324.227	0.0305902	-	60.7	-2.37767	-	Substituted pyrroles	5.45	5.343	5.401	5.374	5.358	5.407	5.281	5.331	5.33	5.297	5.272	5.301	5.338	5.289	5.333	5.281	5.366	5.316	5.501	5.548	5.542	5.564	5.548
pos_3299	Flumethasone	氟美松	metab_2432	B(ii)	-	-	HMDB0252336;MJDBOTE0001546	M+H-H2O	C22H28F2O5	5.7161	-	C14479	pos	-	-	-	-	Lipids and lipid-like molecules	Steroids and steroid derivatives	393.187	0.0380045	-	68.9	0.500552	2135-17-3	Hydroxysteroids	5.882	5.882	5.889	5.879	5.854	5.861	5.745	5.724	5.725	5.722	5.74	5.711	5.815	5.796	5.794	5.778	5.809	5.818	5.152	5.213	5.27	5.185	5.179
pos_3315	1-Pentanol	1-戊醇	metab_2451	B(ii)	-	-	HMDB0013036	2M+ACN+H	C5H12O	5.6605	-	C16834	pos	-	-	-	-	Organic oxygen compounds	Organooxygen compounds	218.211	0.0397086	-	42.1	-1.93913	71-41-0	Alcohols and polyols	6.084	6.02	6.044	6.132	6.063	6.087	6.084	5.955	6.049	6.092	6.099	6.097	6.136	6.06	6.107	6.043	6.021	6.066	6.111	6.128	6.261	6.219	6.214
pos_3316	3b-Pregnadienolone 3-[rhamnosyl-(1->4)-rhamnosyl-(1->4)-rhamnosyl-(1->4)-glucoside]	-	metab_2452	B(ii)	-	-	HMDB0038383	M+ACN+H	C45H70O19	5.6447	-	-	pos	-	-	-	-	Lignans, neolignans and related compounds	Furanoid lignans	956.491	0.046187	-	54.4	6.57215	312304-02-2	Not Available	5.852	5.948	5.86	5.948	5.934	5.892	6.021	6.022	6.016	5.965	5.977	6.032	6.024	6.05	6.08	6.046	6.066	6.03	4.581	4.415	4.193	4.219	4.227
pos_3323	8-Hydroxy-7-methylguanine	8-羟基-7-甲基鸟嘌呤	metab_2460	B(ii)	-	-	HMDB0006037	M+NH4	C6H7N5O2	5.6207	-	-	pos	-	-	-	-	Organoheterocyclic compounds	Imidazopyrimidines	199.094	0.117053	-	32.2	-0.867842	1688-85-3	Purines and purine derivatives	4.709	4.612	4.644	4.689	4.632	4.612	2.935	1.916	1.983	1.949	3.101	3.045	2.195	1.602	1.605	1.6	1.597	1.608	2.032	1.503	3.479	1.596	1.604
pos_3332	PGP(22:6(4Z,7Z,10Z,13Z,16Z,19Z)/16:1(9Z))	-	metab_2470	B(ii)	map01100;map00564	Metabolic pathways;Glycerophospholipid metabolism	PW_C063022;HMDB0116507	M+Na	C44H74O13P2	5.5652	代谢途径;甘油磷脂代谢	C03892	pos	-	-	Metabolism;Metabolism	Global and overview maps;Lipid metabolism	Lipids and lipid-like molecules	Glycerophospholipids	895.456	0.0600373	-	46.4	7.55681	-	Glycerophosphoglycerophosphates	5.699	5.897	5.719	5.737	5.712	5.787	5.07	4.781	5.106	5.095	5.155	5.102	5.46	5.478	5.278	5.343	5.321	5.216	4.251	4.309	4.38	4.405	4.414
pos_3341	TG(20:0/O-18:0/16:1(9Z))	-	metab_2480	B(ii)	-	-	HMDB0046235	M+H	C57H110O5	5.5339	-	-	pos	-	-	-	-	Lipids and lipid-like molecules	Glycerolipids	875.844	0.0731909	-	59.9	1.06218	-	Triradylcglycerols	5.79	5.851	5.811	5.801	5.77	5.889	5.153	5.036	5.084	4.822	5.037	5.148	5.318	5.441	5.341	5.418	5.35	5.439	4.199	4.257	4.328	4.353	4.362
pos_3348	Metoclopramide	甲氧氯普胺	metab_2486	B(ii)	-	-	HMDB0015363	M+H-2H2O	C14H22ClN3O2	5.5259	-	C07868	pos	-	-	-	-	Benzenoids	Phenol ethers	264.126	0.0375331	-	36.8	-1.22229	364-62-5	Aminophenyl ethers	4.999	5.044	5.045	5.092	5.013	5.019	4.847	4.755	4.848	4.814	4.877	4.863	4.878	4.902	4.877	4.91	4.917	4.785	4.303	4.337	4.368	4.348	4.406
pos_3359	Gramicidin S	短杆菌肽S	metab_2498	B(ii)	-	-	HMDB0252932	M+2Na	C60H92N12O10	5.494	-	C11218	pos	-	-	-	-	Organic acids and derivatives	Carboxylic acids and derivatives	593.344	0.0541896	-	73.4	3.51886	113-73-5	Amino acids, peptides, and analogues	4.633	4.373	4.484	4.557	3.953	3.959	5.829	5.805	5.845	5.827	5.808	5.862	5.452	5.483	5.414	5.35	5.375	5.478	4.604	4.518	4.542	4.702	5.011
pos_3363	Gliadorphin	格列多芬	metab_2503	B(ii)	-	-	HMDB0059786	M+Na	C43H57N9O11	5.4702	-	-	pos	-	-	-	-	Organic acids and derivatives	Carboxylic acids and derivatives	898.411	0.0372379	-	66.6	4.16054	-	Amino acids, peptides, and analogues	5.491	5.384	5.38	5.396	5.402	5.41	5.583	5.393	5.427	5.457	5.4	5.35	5.602	5.59	5.586	5.567	5.576	5.64	6.544	6.608	6.597	6.631	6.651
pos_3368	Lestaurtinib	来他替尼	metab_2508	B(ii)	-	-	HMDB0254022	M+K	C26H21N3O4	5.4303	-	-	pos	-	-	-	-	Organoheterocyclic compounds	Indoles and derivatives	478.115	0.0445074	-	46.6	-2.04929	-	Carbazoles	4.799	4.756	4.75	4.748	4.748	4.755	5.715	5.73	5.708	5.729	5.701	5.738	4.971	4.989	4.785	4.986	5.017	4.951	4.622	4.68	4.75	4.776	4.784
pos_3370	N-octyl-beta-D-thioglucopyranoside	-	metab_2511	B(ii)	-	-	HMDB0255216	2M+K	C14H28O5S	5.4223	-	-	pos	-	-	-	-	Organic oxygen compounds	Organooxygen compounds	655.293	0.000449726	-	58.8	-2.99151	-	Carbohydrates and carbohydrate conjugates	3.9	3.857	3.851	3.85	3.85	3.964	3.897	3.952	3.987	4.281	3.885	4.18	4.235	3.884	3.886	3.957	3.953	3.89	5.747	5.829	5.833	5.913	5.87
pos_3371	PS(24:0/PGF2alpha)	-	metab_2512	B(ii)	-	-	HMDB0283634	M+H+Na	C50H92NO13P	5.4223	-	-	pos	-	-	-	-	Not Available	Not Available	484.809	0.0130487	-	68.6	-8.78756	-	Not Available	4.634	4.535	3.799	4.013	3.805	4.507	5.752	5.712	5.729	5.775	5.711	5.761	5.205	5.172	5.144	5.201	5.206	5.192	3.671	3.846	3.8	3.825	3.834
pos_3376	1-methyl-3-(3-methylsulfanylphenyl)-1-(oxan-4-ylmethyl)urea	-	metab_2517	B(i)	-	-	-	M+H	C15H22N2O2S	5.4063	-	-	pos	-	-	-	-	-	-	295.151	0.0317697	88.6	-	11.9895	-	-	5.393	5.358	5.345	5.344	5.313	5.343	6.046	6.031	6.023	6.03	6.052	6.033	5.9	5.88	5.892	5.883	5.875	5.884	5.025	5.029	5.087	5.175	5.078
pos_3382	Eucarvone	尤卡沃恩	metab_2524	B(ii)	-	-	HMDB0302916	M+NH4	C10H14O	5.3586	-	C16955	pos	-	-	-	-	Lipids and lipid-like molecules	Prenol lipids	168.138	0.0400791	-	33.7	-1.72261	503-93-5	Monoterpenoids	4.893	4.873	4.868	4.891	4.872	4.859	4.833	4.867	4.837	4.855	4.815	4.832	4.856	4.826	4.894	4.861	4.843	4.868	4.941	4.936	4.949	5.017	4.995
pos_3390	Ne,Ne dimethyllysine	二甲基赖氨酸	metab_2533	B(ii)	map01100;map00310	Metabolic pathways;Lysine degradation	HMDB0013287	M+H-H2O	C8H18N2O2	5.3266	代谢途径;赖氨酸降解	C05545	pos	-	-	Metabolism;Metabolism	Global and overview maps;Amino acid metabolism	Organic acids and derivatives	Carboxylic acids and derivatives	157.133	0.0410485	-	41.6	-1.05063	-	Amino acids, peptides, and analogues	5.021	5.042	5.014	5.001	5.039	5.037	4.963	4.997	4.951	4.951	4.997	4.937	4.999	4.948	4.99	4.998	4.974	4.987	5.035	5.098	5.098	5.139	5.073
pos_3392	Hemorphin-4	血啡素-4	metab_2535	B(ii)	-	-	HMDB0059788	M+ACN+H	C29H35N5O7	5.3106	-	-	pos	-	-	-	-	Organic acids and derivatives	Carboxylic acids and derivatives	607.289	0.020809	-	49.9	3.41829	-	Amino acids, peptides, and analogues	5.059	5.005	5.035	5.005	4.977	5.127	5.209	5.255	5.098	5.106	5.177	5.172	5.302	5.216	5.261	5.319	5.306	5.28	5.949	6.023	6	6.03	6.045
pos_3398	1-[(3-methoxyphenyl)methyl]-3-pyrrolidin-1-ylsulfonylpyridin-2-one	-	metab_2541	B(i)	-	-	-	M+H	C17H20N2O4S	5.2948	-	-	pos	-	-	-	-	-	-	349.125	0.0125177	79.5	-	9.29943	-	-	4.722	4.637	4.681	4.687	4.79	4.763	4.904	4.824	4.807	4.842	4.844	4.818	5.072	5.02	5.094	5.06	4.966	5.105	3.824	3.594	3.915	4.088	3.636
pos_3401	Piliformic Acid	-	metab_2546	B(i)	-	-	-	M+H-2H2O	C11H18O4	5.2869	-	-	pos	-	-	-	-	-	-	179.106	0.0370783	55	-	-1.19019	-	-	5.357	5.343	5.367	5.356	5.347	5.367	5.233	5.237	5.231	5.243	5.237	5.233	5.353	5.355	5.365	5.355	5.341	5.321	5.41	5.44	5.463	5.479	5.491
pos_3404	L-erythro-4-Hydroxyarginine	-	metab_2549	B(ii)	-	-	HMDB0034326	2M+H	C6H14N4O3	5.255	-	C08284	pos	-	-	-	-	Organic acids and derivatives	Carboxylic acids and derivatives	381.223	0.0355945	-	37.9	7.51838	61370-10-3	Amino acids, peptides, and analogues	5.619	5.627	5.612	5.614	5.627	5.657	4.884	4.818	4.864	4.862	4.912	4.795	4.999	4.903	4.808	4.887	4.949	4.893	4.62	4.377	4.422	4.295	4.642
pos_3406	Soyasaponin I	大豆皂甙I	metab_2551	B(ii)	-	-	HMDB0034649	M+H+Na	C48H78O18	5.263	-	C08983	pos	-	-	-	-	Lipids and lipid-like molecules	Prenol lipids	483.259	0.0582918	-	53.7	2.04309	51330-27-9	Terpene glycosides	5.97	5.979	5.97	5.965	5.948	5.973	5.764	5.796	5.71	5.747	5.745	5.699	5.901	5.9	5.897	5.897	5.861	5.891	4.441	3.822	4.264	4.396	4.248
pos_3411	(+)-Royleanone	-	metab_2557	B(ii)	-	-	HMDB0302945	M+ACN+Na	C20H28O3	5.2313	-	C09182	pos	-	-	-	-	Lipids and lipid-like molecules	Prenol lipids	380.217	0.0430203	-	34.3	-7.91167	-	Diterpenoids	5.02	5.001	5.005	4.959	4.974	4.917	5.185	5.165	5.192	5.161	5.159	5.114	5.156	5.088	5.123	5.063	5.066	5.126	5.224	5.263	5.317	5.29	5.308
pos_3415	5-Methoxyindole-3-Carboxaldehyde	-	metab_2561	B(i)	-	-	-	M+CH3OH+H	C10H9NO2	5.2073	-	-	pos	-	-	-	-	-	-	208.097	0.0501322	39.7	-	-1.39792	-	-	4.645	4.511	4.581	4.509	4.473	4.547	4.292	4.318	4.457	4.326	4.339	4.313	4.462	4.479	4.418	4.357	4.505	4.529	4.091	4.153	4.273	4.242	4.218
pos_3422	Hydratopyrrhoxanthinol	水合吡咯黄原醇	metab_2569	B(ii)	-	-	HMDB0036842	M+H	C37H48O6	5.1756	-	-	pos	-	-	-	-	Lipids and lipid-like molecules	Prenol lipids	589.354	0.0406598	-	51.9	3.5184	120416-68-4	Terpene lactones	5.036	5.033	5.084	4.936	5.095	5.154	5.32	5.284	5.303	5.261	5.302	5.275	5.205	5.229	5.175	5.204	5.285	5.256	5.497	5.6	5.621	5.56	5.593
pos_3423	1-(3-Methyl-2-butenoyl)-6-apiosylglucose	1-（3-甲基-2-丁烯基）-6-芹糖基葡萄糖	metab_2570	B(ii)	-	-	HMDB0039952	M+H-H2O	C16H26O11	5.1756	-	-	pos	-	-	-	-	Lipids and lipid-like molecules	Fatty Acyls	377.145	0.0384005	-	70.4	0.883062	467242-32-6	Fatty acyl glycosides	6.296	6.195	6.172	6.196	6.176	6.193	5.901	5.88	5.91	6.161	6.072	5.923	5.871	5.804	5.827	5.814	5.818	5.801	5.811	5.674	5.748	5.634	5.613
pos_3426	1-Methylcyclohexane-1,2-dicarboxylic acid	1-甲基环己烷-1,2-二羧酸	metab_2573	B(ii)	-	-	HMDB0243937	M+H-H2O	C9H14O4	5.1518	-	-	pos	-	-	-	-	Organic acids and derivatives	Carboxylic acids and derivatives	169.086	0.0400956	-	34.6	-1.33656	-	Dicarboxylic acids and derivatives	5.407	5.38	5.378	5.395	5.395	5.411	5.553	5.544	5.554	5.546	5.54	5.553	5.558	5.547	5.561	5.542	5.535	5.564	5.061	5.132	5.135	5.163	5.155
pos_3430	Egonol	乙二醇	metab_2578	B(ii)	-	-	HMDB0034279	M+NH4	C19H18O5	5.136	-	-	pos	-	-	-	-	Phenylpropanoids and polyketides	2-arylbenzofuran flavonoids	344.152	0.0384263	-	33.3	7.55635	530-22-3	Not Available	5.896	5.927	5.93	5.939	5.938	5.943	5.573	5.554	5.583	5.499	5.542	5.563	5.729	5.713	5.744	5.698	5.737	5.739	4.915	4.918	4.959	5.08	5.019
pos_3432	Mitomycin	丝裂霉素	metab_2580	B(ii)	-	-	HMDB0014450	M+NH4	C15H18N4O5	5.128	-	C06681	pos	Antibiotics	Others	-	-	Organoheterocyclic compounds	Indoles and derivatives	352.165	0.0472765	-	45.9	9.32711	1950-07-07	Indolequinones	4.516	4.495	4.581	4.618	4.395	4.588	5.417	5.46	5.468	5.453	5.441	5.446	5.232	5.194	5.206	5.181	5.237	5.223	4.275	3.561	4.246	4.16	4.197
pos_3438	(Z)-N-Coumaroyl-5-hydroxyanthranilic acid	（Z） -N-香豆酰-5-羟基邻氨基苯甲酸	metab_2586	B(ii)	-	-	HMDB0038577	M+CH3OH+H	C16H13NO5	5.0883	-	C08472	pos	-	-	-	-	Phenylpropanoids and polyketides	Cinnamic acids and derivatives	332.112	0.0382018	-	43.4	-2.8277	108605-70-5	Hydroxycinnamic acids and derivatives	4.672	4.703	4.643	4.72	4.689	4.704	5.309	5.303	5.272	5.276	5.312	5.313	5.116	5.072	5.055	5.07	5.09	5.031	4.495	4.554	4.624	4.649	4.658
pos_3439	Geranic Acid	香叶酸	metab_2587	B(i)	map01110	Biosynthesis of secondary metabolites	HMDB0304369;LMFA01030784;HMDB0036103	M+H	C10H16O2	5.0803	次级代谢产物的生物合成	C16461	pos	-	-	Metabolism	Global and overview maps	Lipids and lipid-like molecules	Prenol lipids	169.122	0.0313515	34.5	-	-1.47678	459-80-3	Monoterpenoids	4.947	4.912	4.898	4.925	4.924	4.906	4.927	4.876	4.958	4.906	4.915	4.897	4.979	4.965	4.984	4.971	4.97	4.94	4.571	4.621	4.675	4.659	4.653
pos_3442	Cortivazol	可的唑	metab_2591	B(ii)	-	-	HMDB0250470	M+ACN+H	C32H38N2O5	5.0486	-	-	pos	-	-	-	-	Lipids and lipid-like molecules	Steroids and steroid derivatives	572.312	0.0140605	-	37	-0.0858567	-	Pregnane steroids	3.85	3.807	3.847	3.8	4.149	3.806	5.46	5.448	5.555	5.474	5.509	5.485	5.085	5.065	5.085	5.194	5.166	5.189	4.293	4.736	4.642	4.502	4.76
pos_3443	Monocrotaline	野百合碱	metab_2592	B(ii)	-	-	HMDB0034363	M+ACN+H	C16H23NO6	5.0406	-	C10350	pos	-	-	-	-	Organoheterocyclic compounds	Pyrrolizines	367.185	0.037529	-	44.4	-3.2104	315-22-0	Not Available	4.933	4.939	4.968	4.994	4.982	4.906	5.209	5.244	5.272	5.218	5.207	5.199	5.42	5.415	5.382	5.406	5.367	5.346	4.756	4.815	4.885	4.911	4.919
pos_3445	CDP-DG(16:0/20:4(6E,8Z,11Z,13E)-2OH(5S,15S))	CDP-DG（16:0/20:4（6E，8Z，11Z，13E）-2OH（5S，15S））	metab_2594	B(ii)	-	-	HMDB0290835	M+2H	C48H81N3O17P2	5.0326	-	-	pos	-	-	-	-	Not Available	Not Available	517.755	0.0138262	-	64.2	-8.18396	-	Not Available	5.937	5.933	5.97	5.926	5.939	5.921	6.301	6.316	6.327	6.347	6.317	6.324	6.162	6.144	6.153	6.168	6.14	6.162	5.748	5.764	5.775	5.81	5.848
pos_3455	Nufenoxole	诺芬诺唑	metab_2605	B(ii)	-	-	HMDB0255818	2M+Na	C25H29N3O	5.0008	-	-	pos	-	-	-	-	Benzenoids	Benzene and substituted derivatives	797.45	0.0404344	-	30.5	-1.84306	-	Diphenylmethanes	5.467	5.395	5.451	5.465	5.533	5.469	4.956	4.909	5.065	4.916	4.665	4.941	5.278	5.271	5.167	5.125	5.136	5.144	5.868	5.921	5.948	5.969	5.983
pos_3464	6-Hydroxymelatonin glucuronide	6-羟基褪黑素葡糖苷酸	metab_2615	B(ii)	-	-	HMDB0060786	M+ACN+H	C19H24N2O9	4.961	-	-	pos	-	-	-	-	Organic oxygen compounds	Organooxygen compounds	466.184	0.0389751	-	76	5.45197	-	Carbohydrates and carbohydrate conjugates	5.712	5.738	5.702	5.726	5.702	5.727	5.636	5.671	5.634	5.63	5.645	5.645	5.705	5.721	5.683	5.746	5.711	5.684	5.427	5.449	5.432	5.511	5.52
pos_3468	PI(LTE4/22:2(13Z,16Z))	-	metab_2619	B(ii)	-	-	HMDB0277726	M+2Na	C54H92NO16PS	4.9451	-	-	pos	-	-	-	-	Not Available	Not Available	559.778	0.06181	-	33.2	-8.72604	-	Not Available	5.176	5.202	5.028	4.973	5.034	5.096	5.772	5.781	5.779	5.759	5.766	5.766	5.521	5.561	5.525	5.45	5.472	5.496	5.77	5.738	5.767	5.826	5.747
pos_3471	Linalool oxide D 3-[apiosyl-(1->6)-glucoside]	-	metab_2623	B(ii)	-	-	HMDB0031367	M+ACN+H	C21H36O11	4.9373	-	-	pos	-	-	-	-	Organic oxygen compounds	Organooxygen compounds	506.26	0.0373717	-	43.4	0.421333	-	Carbohydrates and carbohydrate conjugates	4.05	3.669	3.663	3.791	3.866	3.668	5.496	5.543	5.528	5.527	5.552	5.5	4.975	5.001	5.052	4.99	5.078	5	5.326	5.372	5.404	5.377	5.393
pos_3472	5,6,7,8-tetrahydro-2-Naphthoic Acid	-	metab_2624	B(i)	-	-	-	M+H	C11H12O2	4.9373	-	C14111	pos	-	-	-	-	-	-	177.091	0.0390287	42	-	-1.24768	1131-63-1	-	5.216	5.225	5.203	5.193	5.189	5.188	5.113	5.141	5.135	5.135	5.137	5.163	5.187	5.158	5.176	5.229	5.177	5.172	4.868	4.913	4.933	4.966	4.934
pos_3481	Phe Trp	-	metab_2634	B(i)	-	-	-	M+H	C20H21N3O3	4.8818	-	-	pos	-	-	-	-	-	-	352.165	0.0385049	65.4	-	-2.58587	-	-	4.084	3.957	3.591	3.482	3.831	3.881	5.246	5.263	5.197	5.235	5.167	5.217	4.936	4.903	4.911	5	4.966	4.907	3.524	3.414	3.615	3.51	3.518
pos_3482	N-Acetyl-L-phenylalanine	N-乙酰-L-苯丙氨酸	metab_2635	B(i)	map01100;map00360	Metabolic pathways;Phenylalanine metabolism	HMDB0000512	M+H	C11H13NO3	4.8818	代谢途径;苯丙氨酸代谢	C03519	pos	-	-	Metabolism;Metabolism	Global and overview maps;Amino acid metabolism	Organic acids and derivatives	Carboxylic acids and derivatives	208.097	0.0381753	80	-	-1.34524	2018-61-3	Amino acids, peptides, and analogues	4.875	4.869	4.837	4.873	4.885	4.91	4.956	4.947	4.855	4.972	4.943	4.917	4.804	4.817	4.8	4.81	4.792	4.801	4.877	4.894	4.939	4.91	4.963
pos_3486	Beta-Alanine, N-(N-(1-carboxy-2-phenylethyl)-L-phenylalanyl)-, (S)-	-	metab_2639	B(ii)	-	-	HMDB0257548	M+ACN+H	C21H24N2O5	4.8581	-	-	pos	-	-	-	-	Organic acids and derivatives	Peptidomimetics	426.205	0.0426434	-	49.3	6.61668	-	Hybrid peptides	3.538	3.495	3.49	3.488	3.488	3.494	3.535	3.526	3.692	3.525	3.523	3.524	3.556	3.522	3.524	3.519	3.516	3.528	5.274	5.335	5.279	5.351	5.426
pos_3491	1-(3-fluorobenzoyl)-N-(5-propyl-1,3,4-thiadiazol-2-yl)piperidine-4-carboxamide	-	metab_2645	B(i)	-	-	-	M+H	C18H21FN4O2S	4.8184	-	-	pos	-	-	-	-	-	-	377.145	0.0543203	67.8	-	1.12471	-	-	5.356	5.392	5.435	5.387	5.309	5.367	4.499	4.73	4.407	4.903	4.691	4.873	4.758	4.687	4.721	4.579	4.523	4.496	3.793	3.639	3.709	3.735	3.743
pos_3511	CDP-DG(PGF1alpha/i-20:0)	CDP-DG（PGF1alpha/i-20:0）	metab_2668	B(ii)	-	-	HMDB0294186	M+H+Na	C52H93N3O18P2	4.7307	-	-	pos	-	-	-	-	Not Available	Not Available	566.797	0.0382375	-	53.5	4.91865	-	Not Available	5.294	5.375	5.411	5.37	5.422	5.303	5.735	5.729	5.752	5.727	5.766	5.727	5.661	5.658	5.542	5.602	5.561	5.595	5.312	5.293	5.266	5.288	5.26
pos_3514	3-(6'-methylthio)hexylmalate	3-（6'-甲硫基）己基苹果酸	metab_2671	B(ii)	map01210	2-Oxocarboxylic acid metabolism	HMDB0304111	M+NH4	C11H18O5S-2	4.7148	2-氧羰基酸代谢	C17227	pos	-	-	Metabolism	Global and overview maps	Organic acids and derivatives	Hydroxy acids and derivatives	280.121	0.0393021	-	50.2	-2.4164	-	Medium-chain hydroxy acids and derivatives	5.43	5.405	5.429	5.418	5.419	5.406	5.599	5.561	5.579	5.595	5.57	5.574	5.626	5.61	5.606	5.595	5.606	5.578	4.837	4.919	4.861	4.899	4.974
pos_3515	Hypusine	催眠素	metab_2672	B(ii)	-	-	LMFA01050514;HMDB0011140	2M+NH4	C10H23N3O3	4.707	-	-	pos	-	-	-	-	Organic acids and derivatives	Carboxylic acids and derivatives	484.385	0.0463598	-	57	6.4986	34994-11-1	Amino acids, peptides, and analogues	5.42	5.452	5.417	5.373	5.436	5.442	5.304	5.237	5.261	5.272	5.358	5.21	5.214	5.335	5.298	5.401	5.327	5.216	5.547	5.646	5.629	5.646	5.585
pos_3516	N,N-dihydroxy-L-tyrosine	N、 N-二羟基-L-酪氨酸	metab_2673	B(ii)	map00460;map01100;map01110	Cyanoamino acid metabolism;Metabolic pathways;Biosynthesis of secondary metabolites	HMDB0304420	M+CH3OH+H	C9H10NO5-	4.707	氰基氨基酸代谢;代谢途径;次级代谢产物的生物合成	C15503	pos	-	-	Metabolism;Metabolism;Metabolism	Metabolism of other amino acids;Global and overview maps;Global and overview maps	Organic acids and derivatives	Carboxylic acids and derivatives	245.089	0.0380979	-	42.1	-0.956909	-	Amino acids, peptides, and analogues	5.253	5.301	5.319	5.304	5.316	5.336	5.028	5.083	5.066	4.984	5.028	5.016	5.025	5.107	5.045	5.057	5.083	5.048	3.765	4.168	3.913	3.857	3.838
pos_3525	Trp Ile	-	metab_2681	B(i)	-	-	-	M+H	C17H23N3O3	4.6673	-	-	pos	-	-	-	-	-	-	318.181	0.0361747	75.7	-	-2.10267	-	-	4.044	4.178	4.004	3.874	4.485	4.07	5.681	5.711	5.661	5.682	5.676	5.676	5.436	5.387	5.411	5.415	5.38	5.428	4.558	4.475	4.579	4.649	4.514
pos_3533	Alectrol	阿莱特罗	metab_2689	B(ii)	-	-	HMDB0041372	M+ACN+H	C19H22O6	4.6353	-	C09059	pos	-	-	-	-	Organoheterocyclic compounds	Lactones	388.178	0.0404238	-	53.7	7.02665	143572-84-3	Gamma butyrolactones	5.361	5.314	5.332	5.337	5.303	5.333	5.509	5.465	5.482	5.47	5.438	5.435	5.379	5.431	5.405	5.421	5.389	5.443	4.852	4.84	4.789	4.758	4.766
pos_3534	Nona-2,4,6-trienal	-	metab_2690	B(ii)	-	-	HMDB0032441	M+H	C9H12O	4.6353	-	-	pos	-	-	-	-	Organic oxygen compounds	Organooxygen compounds	137.096	0.0389994	-	34.6	-1.2012	56269-22-8	Carbonyl compounds	4.878	4.869	4.833	4.82	4.825	4.831	4.852	4.785	4.78	4.785	4.766	4.771	4.842	4.861	4.828	4.861	4.875	4.863	4.346	4.323	4.456	4.474	4.363
pos_3536	S-Prenyl-L-cysteine	S-戊烯基-L-半胱氨酸	metab_2692	B(ii)	-	-	HMDB0012286	2M+Na	C8H15NO2S	4.6273	-	C06751	pos	-	-	-	-	Organic acids and derivatives	Carboxylic acids and derivatives	401.156	0.0373852	-	70.9	5.19371	5287-46-7	Amino acids, peptides, and analogues	4.454	4.533	4.582	4.498	4.728	4.642	5.283	5.218	5.258	5.259	5.224	5.253	5.011	5.014	4.968	4.957	5.038	4.922	5.363	5.351	5.339	5.374	5.36
pos_3542	Physalin C	酸浆素C	metab_2699	B(ii)	-	-	HMDB0034094	2M+H	C28H30O9	4.6033	-	C09994	pos	-	-	-	-	Organic acids and derivatives	Carboxylic acids and derivatives	1021.39	0.0392008	-	35.8	1.03785	27503-33-9	Amino acids, peptides, and analogues	6.106	6.07	6.139	6.09	6.071	6.103	6.054	6.019	6.009	6.048	6.012	6.064	5.998	5.952	5.859	5.972	5.971	5.996	5.952	6.023	5.997	6.083	5.993
pos_3552	Kainic acid	-	metab_2710	B(ii)	-	-	HMDB0253757	M+ACN+Na	C10H15NO4	4.5796	-	C12819	pos	-	-	-	-	Organic acids and derivatives	Carboxylic acids and derivatives	277.118	0.0220908	-	51.3	8.29873	487-79-6	Amino acids, peptides, and analogues	4.789	4.771	4.817	4.781	4.71	4.663	5.138	5.024	5.066	5.088	5.068	5.133	4.976	4.965	4.984	5.006	4.98	4.972	4.733	4.689	4.695	4.782	4.677
pos_3553	Pentetoreotide	戊托雷肽	metab_2711	B(ii)	-	-	HMDB0256285	M+H+Na	C63H87N13O19S2	4.5716	-	-	pos	-	-	-	-	Organic acids and derivatives	Peptidomimetics	708.777	0.0099027	-	53.8	-8.20489	-	Peptoid-peptide hybrids	6.038	6.016	6.02	6.047	6.019	6.024	5.49	5.41	5.408	5.414	5.188	5.374	5.786	5.775	5.779	5.787	5.761	5.8	5.451	5.491	5.529	5.49	5.598
pos_356	Alpha-Campholonic acid	-	metab_2718	B(ii)	-	-	HMDB0301822	M+H-H2O, M+H	C10H16O3	4.3966	-	-	pos	-	-	-	-	Lipids and lipid-like molecules	Prenol lipids	167.106	0.040076	-	37.4	-1.20664	-	Monoterpenoids	5.407	5.397	5.392	5.378	5.361	5.384	5.403	5.389	5.413	5.4	5.373	5.406	5.419	5.398	5.413	5.421	5.411	5.406	4.98	5.014	5.024	5.057	5.082
pos_3565	Mimosine	含羞草碱	metab_2724	B(ii)	-	-	HMDB0031398;HMDB0015188	M+ACN+Na	C8H10N2O4	4.5236	-	C04771	pos	-	-	-	-	Lipids and lipid-like molecules	Fatty Acyls	262.082	0.0388151	-	42.3	9.51974	500-44-7;191936-12-6	Fatty alcohols	4.291	3.82	4.302	4.299	4.011	3.941	4.738	4.62	4.714	4.638	4.624	4.667	4.255	4.419	4.341	4.33	4.374	4.426	5.511	5.558	5.542	5.633	5.584
pos_3568	(2E)-2-dodecen-1-ol	（2E）-2-十二烯-1-醇	metab_2727	B(ii)	-	-	HMDB0303903	M+ACN+H	C12H24O	4.5077	-	-	pos	-	-	-	-	Lipids and lipid-like molecules	Fatty Acyls	226.216	0.0374809	-	55.5	-2.23288	-	Fatty alcohols	5.967	5.931	5.953	5.95	5.941	5.937	5.47	5.459	5.475	5.485	5.465	5.461	5.488	5.526	5.484	5.487	5.494	5.501	5.187	5.214	5.25	5.294	5.266
pos_3572	CDP-DG(TXB2/i-19:0)	CDP-DG（TXB2/i-19:0）	metab_2732	B(ii)	-	-	HMDB0294025	M+H+Na	C51H89N3O19P2	4.4837	-	-	pos	-	-	-	-	Not Available	Not Available	566.773	0.0487086	-	44	-6.35692	-	Not Available	4.946	4.767	5.033	4.811	4.951	4.72	6.041	5.973	6.061	6.014	5.951	6.041	5.537	5.419	5.539	5.502	5.535	5.48	3.875	3.805	3.875	4.221	4.304
pos_3573	3-Isolongifolol	3-异长叶洛尔	metab_2733	B(i)	-	-	-	M+Na	C15H26O	4.4837	-	-	pos	-	-	-	-	-	-	245.186	0.0393961	33.7	-	-9.29929	-	-	4.715	4.661	4.695	4.725	4.689	4.651	5.236	5.255	5.258	5.237	5.227	5.24	4.959	4.973	4.958	4.978	4.985	4.967	4.778	4.878	4.8	4.86	4.877
pos_3577	Angiotensin (1-7)	血管紧张素（1-7）	metab_2737	B(ii)	-	-	HMDB0248423	M+H+Na	C41H62N12O11	4.4679	-	C15850	pos	-	-	-	-	Organic acids and derivatives	Carboxylic acids and derivatives	461.232	0.050244	-	63.5	0.843423	51833-78-4	Amino acids, peptides, and analogues	4.736	4.61	4.709	4.717	4.309	4.7	4.872	4.942	4.812	4.956	4.811	4.853	5.076	5.083	4.999	5.145	4.978	5.043	6.232	6.272	6.274	6.299	6.339
pos_3584	Leukotriene-D4	-	metab_2745	B(ii)	-	-	HMDB0304408	M+H-H2O	C25H39N2O6S-	4.4442	-	-	pos	-	-	-	-	Lipids and lipid-like molecules	Fatty Acyls	478.247	0.0495366	-	35.1	-5.79643	-	Fatty acids and conjugates	5.636	5.589	5.622	5.588	5.594	5.636	5.423	5.4	5.337	5.362	5.389	5.421	5.508	5.477	5.45	5.493	5.527	5.472	5.709	5.736	5.743	5.779	5.789
pos_359	Ile Phe	-	metab_2751	B(i)	-	-	-	M+H, M+Na	C15H22N2O3	4.3409	-	-	pos	-	-	-	-	-	-	279.17	0.0340717	30.5	-	-2.93865	-	-	5.822	5.824	5.803	5.817	5.784	5.81	6.093	6.08	6.056	6.077	6.062	6.093	5.953	5.918	5.95	5.932	5.944	5.932	5.247	5.297	5.345	5.294	5.322
pos_3590	5'-Deoxyadenosine	5'-脱氧腺苷	metab_2752	B(ii)	-	-	HMDB0001983	M+ACN+H	C10H13N5O3	4.4202	-	C05198	pos	-	-	-	-	Nucleosides, nucleotides, and analogues	5''-deoxyribonucleosides	293.135	0.0328531	-	59.1	-1.32175	4754-39-6	Not Available	5.139	5.144	5.149	5.105	5.111	5.107	5.173	5.206	5.159	5.157	5.2	5.188	5.21	5.174	5.223	5.259	5.218	5.176	4.677	4.638	4.682	4.648	4.7
pos_3593	Ile Trp	-	metab_2755	B(i)	-	-	-	M+H	C17H23N3O3	4.4123	-	-	pos	-	-	-	-	-	-	318.181	0.0498495	81.4	-	-2.12537	-	-	3.575	3.532	3.526	3.525	3.525	3.531	5.527	5.508	5.501	5.497	5.497	5.498	5.256	5.247	5.242	5.266	5.261	5.249	3.399	3.506	3.57	3.552	3.561
pos_3598	PIP(20:4(8Z,11Z,14Z,17Z)/TXB2)	-	metab_2760	B(ii)	-	-	HMDB0280114	M+H+Na	C49H82O20P2	4.3886	-	-	pos	-	-	-	-	Not Available	Not Available	538.245	0.0403937	-	55.4	5.29675	-	Not Available	6.391	6.394	6.379	6.378	6.357	6.369	6.557	6.541	6.536	6.542	6.537	6.547	6.521	6.469	6.509	6.511	6.49	6.493	6.48	6.496	6.506	6.543	6.559
pos_360	PA(2:0/LTE4)	-	metab_2763	B(ii)	-	-	HMDB0266519	M+2H, M+H	C28H46NO11PS	4.4679	-	-	pos	-	-	-	-	Not Available	Not Available	636.265	0.0314745	-	71.8	7.24568	-	Not Available	5.716	5.649	5.7	5.698	5.652	5.728	6.268	6.28	6.263	6.268	6.26	6.289	5.977	5.952	5.968	5.983	5.954	5.964	5.167	5.176	5.093	5.135	5.16
pos_3615	PA(LTE4/2:0)	-	metab_2780	B(ii)	-	-	HMDB0266520	M+H	C28H46NO11PS	4.3169	-	-	pos	-	-	-	-	Not Available	Not Available	636.265	0.0373671	-	70.5	7.55657	-	Not Available	5.637	5.606	5.499	5.556	5.615	5.457	6.028	6.005	5.969	5.986	5.986	6.023	5.835	5.8	5.846	5.843	5.825	5.831	5.014	5.118	4.886	5.017	5.144
pos_3616	Gibberellin A20	赤霉素A20	metab_2781	B(ii)	map01100;map00904;map01110	Metabolic pathways;Diterpenoid biosynthesis;Biosynthesis of secondary metabolites	HMDB0303457;LMPR0104170004	M+ACN+H	C19H24O5	4.3091	代谢途径;二萜生物合成;次级代谢产物的生物合成	C02035	pos	-	-	Metabolism;Metabolism;Metabolism	Global and overview maps;Metabolism of terpenoids and polyketides;Global and overview maps	Lipids and lipid-like molecules	Prenol lipids	374.198	0.0312859	-	36.4	6.16566	19143-87-4	Diterpenoids	5.208	5.228	5.161	5.198	5.115	5.181	5.455	5.433	5.434	5.432	5.459	5.419	5.435	5.412	5.397	5.442	5.395	5.425	4.367	4.159	4.132	3.984	4.399
pos_3621	StemRegenin 1	茎乙素1	metab_2787	B(ii)	-	-	HMDB0258494	2M+NH4	C24H23N5OS	4.2774	-	-	pos	-	-	-	-	Organoheterocyclic compounds	Imidazopyrimidines	876.351	0.0407633	-	54.5	-9.1785	-	Purines and purine derivatives	6.697	6.736	6.723	6.712	6.717	6.719	6.941	6.924	6.9	6.921	6.915	6.936	6.694	6.679	6.68	6.662	6.681	6.657	6.162	6.188	6.217	6.243	6.251
pos_3622	S-Nitrosoglutathione	S-亚硝基谷胱甘肽	metab_2788	B(ii)	-	-	HMDB0004645;HMDB0257412	M+ACN+H	C10H16N4O7S	4.2774	-	-	pos	-	-	-	-	Organic acids and derivatives	Carboxylic acids and derivatives	378.111	0.037405	-	82.6	9.33089	57564-91-7	Amino acids, peptides, and analogues	5.223	5.165	5.144	5.169	5.2	5.126	5.44	5.433	5.469	5.448	5.41	5.427	5.318	5.325	5.383	5.347	5.354	5.364	4.765	4.717	4.874	4.674	4.817
pos_3627	Imidazolone A	咪唑啉酮A	metab_2793	B(ii)	-	-	HMDB0253421	M+ACN+H	C12H22N4O6	4.2614	-	-	pos	-	-	-	-	Organic acids and derivatives	Carboxylic acids and derivatives	360.191	0.0387263	-	45.1	9.65767	-	Amino acids, peptides, and analogues	5.919	5.943	5.91	5.92	5.902	5.914	5.832	5.849	5.796	5.832	5.828	5.833	5.942	5.906	5.939	5.943	5.94	5.906	5.165	5.173	5.104	5.151	5.184
pos_3628	Zilascorb	齐拉斯科	metab_2794	B(ii)	-	-	HMDB0260006	M+NH4	C13H12O6	4.2614	-	-	pos	-	-	-	-	Organoheterocyclic compounds	Dihydrofurans	282.097	0.00837431	-	40.9	-2.51367	-	Furanones	5.322	5.305	5.311	5.291	5.326	5.281	4.695	4.628	4.662	4.693	4.636	4.7	4.91	4.947	4.918	4.9	4.98	4.944	4.828	4.942	4.925	4.947	4.942
pos_363	Leu Phe	-	metab_2796	B(i)	-	-	-	M+H, M+Na	C15H22N2O3	4.5873	-	-	pos	-	-	-	-	-	-	279.17	0.0393569	59.5	-	-2.57011	-	-	6.703	6.684	6.676	6.684	6.681	6.68	6.636	6.616	6.625	6.612	6.605	6.619	6.473	6.459	6.46	6.464	6.454	6.462	5.793	5.791	5.826	5.867	5.815
pos_3648	Serylglutamine	丝氨酸谷氨酰胺	metab_2816	B(ii)	-	-	HMDB0029037	M+ACN+H	C8H15N3O5	4.1897	-	-	pos	-	-	-	-	Organic acids and derivatives	Carboxylic acids and derivatives	275.136	0.0229754	-	56.7	3.99062	94421-66-6	Amino acids, peptides, and analogues	3.792	4.489	4.44	4.589	4.644	4.72	5.097	5.214	5.123	4.349	4.445	4.966	5.119	5.122	5.247	5.185	5.198	5.214	4.26	3.453	3.523	3.549	3.768
pos_365	Peperinic acid	蛋白胨酸	metab_2818	B(ii)	-	-	HMDB0038181	M+H-H2O, M+H	C10H14O3	4.6353	-	-	pos	-	-	-	-	Organoheterocyclic compounds	Benzofurans	165.091	0.0398011	-	36.1	-1.11352	514-93-2	Not Available	5.389	5.36	5.38	5.368	5.377	5.397	5.381	5.332	5.312	5.346	5.326	5.318	5.43	5.415	5.418	5.443	5.412	5.388	4.89	4.892	4.944	4.949	4.949
pos_3652	Phe Ile	-	metab_2821	B(i)	-	-	-	M+H	C15H22N2O3	4.1817	-	-	pos	-	-	-	-	-	-	279.17	0.0345209	57.1	-	-2.84115	-	-	5.777	5.768	5.779	5.739	5.729	5.731	5.932	5.964	5.919	5.911	5.934	5.915	5.764	5.715	5.735	5.77	5.743	5.721	4.542	4.671	4.748	4.59	4.702
pos_3656	Tryptophyl-Proline	色氨酸脯氨酸	metab_2825	B(ii)	-	-	HMDB0029091	M+H	C16H19N3O3	4.1737	-	-	pos	-	-	-	-	Organic acids and derivatives	Carboxylic acids and derivatives	302.149	0.0380596	-	80.6	-1.68279	-	Amino acids, peptides, and analogues	4.99	4.996	4.959	5	4.992	4.839	6.199	6.193	6.186	6.183	6.186	6.182	6.018	5.996	6.009	6.002	6.018	6.014	6.115	6.151	6.155	6.191	6.194
pos_3658	5-Oxo-prolyl-glycyl-arginine-4-nitroanilide	5-氧代-脯氨酰-甘氨酰-精氨酸-4-硝基苯胺	metab_2827	B(ii)	-	-	HMDB0250211	2M+Na	C19H26N8O6	4.1579	-	-	pos	-	-	-	-	Organic acids and derivatives	Carboxylic acids and derivatives	947.387	0.038978	-	43.1	3.36095	-	Amino acids, peptides, and analogues	6.748	6.775	6.734	6.764	6.747	6.735	6.918	6.896	6.873	6.883	6.894	6.9	6.82	6.82	6.827	6.818	6.822	6.827	6.249	6.282	6.254	6.352	6.329
pos_3663	N-Stearoyl Arginine	N-硬脂酰精氨酸	metab_2833	B(ii)	-	-	LMFA08020136;HMDB0241937	M+H	C24H48N4O3	4.142	-	-	pos	-	-	-	-	Organic acids and derivatives	Carboxylic acids and derivatives	441.379	0.0291061	-	38.2	-1.99035	-	Amino acids, peptides, and analogues	5.254	5.335	5.381	5.321	5.35	5.307	5.114	5.095	5.171	5.242	5.179	5.07	5.278	5.181	5.241	5.273	5.253	5.213	5.638	5.655	5.672	5.673	5.767
pos_3664	(5alpha,6beta,14alpha,20R,22R)-5,6,14,20,27-Pentahydroxy-1-oxowith-24-enolide	（5alpha，6beta，14alpha，20R，22R）-5,6,14,20,27-五羟基-1-氧代-24-烯醇内酯	metab_2834	B(ii)	-	-	HMDB0033198	2M+3H2O+2H	C28H42O8	4.134	-	-	pos	-	-	-	-	Lipids and lipid-like molecules	Steroids and steroid derivatives	520.297	0.0252256	-	33.7	-4.45022	222609-97-4	Steroid lactones	5.906	5.908	5.896	5.904	5.884	5.932	6.172	6.183	6.158	6.127	6.138	6.174	6.019	5.948	6.019	5.956	5.998	5.966	6.335	6.401	6.409	6.41	6.415
pos_3665	N-Lauroyl Arginine	N-月桂酰精氨酸	metab_2835	B(ii)	-	-	HMDB0242027	M+H	C18H36N4O3	4.134	-	-	pos	-	-	-	-	Organic acids and derivatives	Carboxylic acids and derivatives	357.285	0.0349592	-	55.2	-2.35804	-	Amino acids, peptides, and analogues	6.226	6.247	6.235	6.25	6.253	6.215	6.17	6.164	6.153	6.148	6.169	6.149	6.184	6.17	6.201	6.188	6.181	6.176	6.31	6.354	6.336	6.361	6.38
pos_3667	Lactosamine	乳糖胺	metab_2837	B(ii)	map01100;map00520;map01250	Metabolic pathways;Amino sugar and nucleotide sugar metabolism;Biosynthesis of nucleotide sugars	HMDB0006591	M+H-2H2O	C12H23NO10	4.126	代谢途径;氨基糖和核苷酸糖代谢;-	C00203	pos	-	-	Metabolism;Metabolism;Metabolism	Global and overview maps;Carbohydrate metabolism;Global and overview maps	Lipids and lipid-like molecules	Fatty Acyls	306.118	0.0385618	-	38.8	-1.93793	13000-25-4	Fatty acyl glycosides	6.296	6.297	6.283	6.279	6.264	6.284	6.283	6.3	6.282	6.278	6.279	6.295	6.265	6.256	6.288	6.269	6.269	6.257	5.833	5.893	5.911	5.906	5.942
pos_3669	6a-Hydrox-ypaclitaxel	6a羟甲基紫杉醇	metab_2839	B(ii)	-	-	HMDB0060794	M+H	C[13]6C[12]41H51NO15	4.118	-	-	pos	-	-	-	-	Lipids and lipid-like molecules	Prenol lipids	876.35	0.0532176	-	37.5	-3.37144	-	Diterpenoids	6.149	6.175	6.159	6.116	6.142	6.146	6.292	6.295	6.216	6.25	6.24	6.29	6.095	6.06	6.083	6.008	6.051	6.051	5.509	5.612	5.618	5.535	5.437
pos_3673	Leu Ile	-	metab_2844	B(i)	-	-	-	M+H	C12H24N2O3	4.118	-	-	pos	-	-	-	-	-	-	245.186	0.0399936	35.2	-	-1.72798	-	-	6.127	6.114	6.119	6.106	6.094	6.092	6.093	6.101	6.094	6.088	6.096	6.098	5.99	5.971	5.991	5.992	5.984	5.984	5.827	5.874	5.901	5.911	5.926
pos_3682	Geniposidic acid	京尼平苷酸	metab_2854	B(ii)	map01110	Biosynthesis of secondary metabolites	HMDB0034942;LMPR0102070043	M+Na	C16H22O10	4.0782	次级代谢产物的生物合成	C11673	pos	-	-	Metabolism	Global and overview maps	Lipids and lipid-like molecules	Prenol lipids	397.111	0.0249898	-	67.8	1.53946	27741-01-1	Terpene glycosides	5.545	5.444	5.409	5.413	5.42	5.423	4.998	5.044	4.945	5.28	5.203	5.036	4.996	4.872	4.862	4.963	4.998	4.925	5.27	5.131	5.213	5.051	4.968
pos_3683	Cysteinyl-Glutamine	半胱氨酸谷氨酰胺	metab_2855	B(ii)	-	-	HMDB0028773	M+H-2H2O	C8H15N3O4S	4.0782	-	-	pos	-	-	-	-	Organic acids and derivatives	Carboxylic acids and derivatives	214.063	0.040145	-	33.3	-7.66135	-	Amino acids, peptides, and analogues	5.646	5.626	5.613	5.642	5.62	5.604	5.5	5.484	5.512	5.507	5.491	5.5	5.465	5.425	5.443	5.455	5.477	5.434	5.438	5.508	5.493	5.528	5.552
pos_3693	Pozanicline	波扎尼克林	metab_2866	B(ii)	-	-	HMDB0256713	M+H	C11H16N2O	4.0544	-	-	pos	-	-	-	-	Organic oxygen compounds	Organooxygen compounds	193.133	0.0375638	-	57.5	-1.238	-	Ethers	4.89	4.877	4.896	4.91	4.864	4.881	5.261	5.264	5.266	5.264	5.255	5.266	5.213	5.162	5.176	5.166	5.181	5.177	4.405	4.484	4.447	4.58	4.653
pos_37	2,3-Dimethyl-2-cyclohexen-1-one	2,3-二甲基-2-环己烯-1-酮	metab_2873	B(ii)	-	-	HMDB0031414	M+H, 2M+H, M+H-H2O	C8H12O	0.5198	-	-	pos	-	-	-	-	Organic oxygen compounds	Organooxygen compounds	249.184	0.0376466	-	38	-2.01086	1122-20-9	Carbonyl compounds	6.092	6.053	6.061	6.061	6.058	6.086	6.01	5.989	6.005	6.015	6.028	6.009	6.04	6.011	6.007	6.038	6.039	6.015	6.092	6.121	6.14	6.182	6.173
pos_3701	PIP(PGE1/16:2(9Z,12Z))	-	metab_2876	B(ii)	-	-	HMDB0278716	M+H+Na	C45H78O19P2	4.0304	-	-	pos	-	-	-	-	Not Available	Not Available	504.232	0.0403422	-	52.7	5.34276	-	Not Available	5.84	5.843	5.826	5.779	5.79	5.823	5.921	5.922	5.943	5.928	5.893	5.91	5.911	5.907	5.92	5.891	5.937	5.896	5.546	5.592	5.599	5.591	5.642
pos_3704	Cetraxate	西曲沙汀	metab_2879	B(ii)	-	-	HMDB0249836	M+H	C17H23NO4	4.0225	-	C01564	pos	-	-	-	-	Phenylpropanoids and polyketides	Phenylpropanoic acids	306.173	0.0284207	-	55	8.75354	34675-84-8	Not Available	5.852	5.836	5.81	5.81	5.787	5.834	5.655	5.662	5.63	5.621	5.632	5.63	5.735	5.709	5.749	5.682	5.722	5.737	4.886	4.927	4.829	4.923	4.954
pos_3716	Actinodaphnine	猕猴桃碱	metab_2891	B(ii)	-	-	HMDB0302144	M+NH4	C18H17NO4	3.9667	-	C09322	pos	-	-	-	-	Alkaloids and derivatives	Aporphines	329.149	0.0357359	-	37.4	-2.46221	517-69-1	Not Available	5.828	5.787	5.756	5.792	5.752	5.778	5.887	5.886	5.876	5.897	5.858	5.878	5.804	5.783	5.799	5.784	5.769	5.792	4.929	5.003	4.909	5.004	5.001
pos_3720	17-phenyl-18,19,20-trinor-prostaglandin E2	17-苯基-18,19,20-三硝基前列腺素E2	metab_2896	B(ii)	-	-	HMDB0062612	2M+K	C23H30O5	3.935	-	-	pos	-	-	-	-	Lipids and lipid-like molecules	Fatty Acyls	811.381	0.0975574	-	41.5	-0.522652	-	Eicosanoids	4.163	4.12	4.114	4.112	4.113	4.119	4.16	4.151	4.154	4.15	4.147	4.149	4.18	4.146	4.149	4.144	4.141	4.152	5.776	5.786	5.824	5.885	5.897
pos_3722	11-Hydroxyyohimbine	11-羟基育亨宾	metab_2898	B(ii)	-	-	HMDB0244362	M+NH4	C21H26N2O4	3.935	-	-	pos	-	-	-	-	Alkaloids and derivatives	Yohimbine alkaloids	388.222	0.0349432	-	55	-2.62594	-	Not Available	6.016	6.02	5.969	5.981	5.977	6.014	5.447	5.465	5.462	5.47	5.485	5.46	5.797	5.786	5.788	5.837	5.781	5.783	5.4	5.434	5.434	5.458	5.467
pos_3724	Phenylalanylaspartic acid	苯丙氨酸天冬氨酸	metab_2900	B(ii)	-	-	HMDB0028991	M+H-H2O	C13H16N2O5	3.927	-	-	pos	-	-	-	-	Organic acids and derivatives	Carboxylic acids and derivatives	263.102	0.0339128	-	49.8	-1.90557	22828-05-3	Amino acids, peptides, and analogues	5.488	5.515	5.51	5.46	5.514	5.516	5.642	5.619	5.627	5.641	5.643	5.652	5.654	5.64	5.624	5.645	5.63	5.648	5.004	5.019	5.045	5.085	5.166
pos_3726	Glutamyltyrosine	谷氨酰酪氨酸	metab_2902	B(ii)	-	-	HMDB0028831	M+H-H2O	C14H18N2O6	3.919	-	-	pos	-	-	-	-	Organic acids and derivatives	Carboxylic acids and derivatives	293.116	0.0371599	-	54	8.58733	3422-39-7	Amino acids, peptides, and analogues	5.863	5.801	5.789	5.795	5.769	5.808	5.887	5.882	5.891	5.894	5.891	5.893	5.983	5.957	5.964	5.966	5.967	5.967	4.837	4.881	4.91	4.992	5.055
pos_3737	Oxacillin	苯唑西林	metab_2913	B(ii)	-	-	HMDB0014851	M+NH4	C19H19N3O5S	3.8951	-	C07334	pos	-	-	-	-	Organic acids and derivatives	Carboxylic acids and derivatives	419.137	0.0373586	-	37.7	-2.33378	66-79-5	Amino acids, peptides, and analogues	5.175	5.155	5.104	5.109	5.178	5.147	5.71	5.661	5.672	5.675	5.66	5.704	5.425	5.507	5.438	5.491	5.49	5.435	4.282	4.481	4.028	4.582	4.317
pos_3738	Didanosine	双丹宁	metab_2914	B(ii)	-	-	PW_C009350;HMDB0015037	M+Na	C10H12N4O3	3.8951	-	C06953	pos	-	-	-	-	Nucleosides, nucleotides, and analogues	Purine nucleosides	259.082	0.0261957	-	48.7	8.00499	69655-05-6	Purine 2'',3''-dideoxyribonucleosides	5.208	5.227	5.156	5.152	5.168	5.208	4.748	4.776	4.792	4.94	4.816	4.798	4.776	4.639	4.704	4.735	4.73	4.738	4.38	4.458	4.315	4.279	4.198
pos_375	Leu Ile Ser Glu	-	metab_2927	B(i)	-	-	-	M+H, M+Na	C20H36N4O8	4.7467	-	-	pos	-	-	-	-	-	-	461.259	0.0246141	34.2	-	-2.4705	-	-	6.705	6.703	6.685	6.684	6.684	6.679	6.723	6.733	6.709	6.705	6.716	6.702	6.637	6.63	6.631	6.642	6.627	6.613	6.242	6.288	6.274	6.292	6.315
pos_3751	Tyrosyl-Proline	酪氨酸脯氨酸	metab_2929	B(ii)	-	-	HMDB0029113	M+ACN+H	C14H18N2O4	3.8473	-	-	pos	-	-	-	-	Organic acids and derivatives	Carboxylic acids and derivatives	320.16	0.0299976	-	68.1	-2.5379	-	Amino acids, peptides, and analogues	5.235	5.215	5.188	5.227	5.136	5.223	5.987	5.993	5.981	5.995	5.99	5.995	5.845	5.829	5.834	5.843	5.86	5.864	5.554	5.604	5.63	5.643	5.625
pos_3763	P-Cttlvc-T	-	metab_2942	B(ii)	-	-	HMDB0257121	M+2H	C50H67N11O10S2	3.7997	-	-	pos	-	-	-	-	Organic acids and derivatives	Carboxylic acids and derivatives	523.737	0.0409678	-	96.8	7.80941	-	Amino acids, peptides, and analogues	7.05	7.043	7.036	7.025	7.028	7.025	7.188	7.189	7.2	7.202	7.208	7.212	6.979	6.943	6.94	6.951	6.957	6.972	6.675	6.698	6.729	6.751	6.745
pos_3766	Selamectin	-	metab_2945	B(ii)	-	-	HMDB0242663	M+H+Na	C43H63NO11	3.7917	-	-	pos	-	-	-	-	Phenylpropanoids and polyketides	Macrolides and analogues	396.715	0.045202	-	52.4	-7.36109	-	Milbemycins	3.584	3.54	3.535	3.533	3.533	3.539	4.105	4.21	4.181	4.251	4.564	4.373	3.601	3.816	4.158	3.942	4.096	3.573	5.737	5.739	5.785	5.823	5.817
pos_3771	Ingenol	巨大戟二萜醇	metab_2951	B(ii)	-	-	HMDB0253484	M+CH3OH+H	C20H28O5	3.7837	-	C09112	pos	-	-	-	-	Lipids and lipid-like molecules	Prenol lipids	381.228	0.0395697	-	43.9	1.22316	30220-46-3	Diterpenoids	6.193	6.183	6.163	6.159	6.128	6.166	6.414	6.413	6.422	6.38	6.421	6.401	6.429	6.399	6.395	6.389	6.41	6.432	5.912	5.944	5.968	6	5.995
pos_3772	Prostaglandin F3a	前列腺素F3a	metab_2952	B(ii)	-	-	HMDB0002122	M+H	C20H32O5	3.7837	-	C06476	pos	Lipids	Eicosanoids	-	-	Lipids and lipid-like molecules	Fatty Acyls	353.233	0.0135301	-	45.6	1.06675	745-64-2	Eicosanoids	6.154	6.122	6.116	6.115	6.094	6.136	6.143	6.139	6.168	6.129	6.162	6.133	6.178	6.14	6.172	6.151	6.164	6.184	6.11	6.148	6.172	6.21	6.198
pos_3773	(1S,3R,4R)-8,10-Dihydroxyfenchone 10-O-b-D-glucoside	（1S，3R，4R）-8,10-二羟基芬奇酮10-O-b-D-葡萄糖苷	metab_2953	B(ii)	-	-	HMDB0033223	M+H-2H2O	C16H26O8	3.7837	-	-	pos	-	-	-	-	Lipids and lipid-like molecules	Prenol lipids	311.149	0.0319068	-	38.4	1.54229	217960-77-5	Terpene glycosides	6.386	6.376	6.342	6.365	6.321	6.366	6.567	6.572	6.587	6.542	6.578	6.573	6.593	6.566	6.569	6.559	6.581	6.598	6.087	6.116	6.142	6.178	6.166
pos_3774	Ferulic Acid	阿魏酸	metab_2954	B(i)	map01100;map01110	Metabolic pathways;Biosynthesis of secondary metabolites	HMDB0000954;MJDBOTE0000325	M+H-H2O	C10H10O4	3.7837	代谢途径;次级代谢产物的生物合成	C01494	pos	-	-	Metabolism;Metabolism	Global and overview maps;Global and overview maps	Phenylpropanoids and polyketides	Cinnamic acids and derivatives	177.054	0.0366003	92.6	-	-1.2896	537-98-4	Hydroxycinnamic acids and derivatives	6.381	6.367	6.361	6.357	6.342	6.354	6.064	6.069	6.076	6.06	6.087	6.081	6.243	6.226	6.229	6.228	6.237	6.249	5.686	5.721	5.761	5.795	5.793
pos_3776	1-[7-(dimethylamino)-3,5-dihydro-2H-1,4-benzoxazepin-4-yl]-3-methoxypropan-1-one	-	metab_2956	B(i)	-	-	-	M+H	C15H22N2O3	3.7757	-	-	pos	-	-	-	-	-	-	279.169	0.0375568	63.3	-	-2.99871	-	-	5.997	5.963	5.959	5.95	5.944	5.958	5.914	5.932	5.937	5.934	5.947	5.944	6.088	6.069	6.057	6.061	6.074	6.073	5.404	5.431	5.416	5.508	5.451
pos_378	Phe Phe	-	metab_2960	B(i)	-	-	-	M+H, M+Na	C18H20N2O3	4.7467	-	-	pos	-	-	-	-	-	-	313.154	0.0376733	53.3	-	-2.4982	-	-	6.488	6.474	6.478	6.452	6.449	6.461	6.299	6.308	6.291	6.274	6.3	6.295	6.139	6.127	6.135	6.123	6.135	6.122	4.92	4.94	4.962	4.975	4.933
pos_3801	Arg Ile Ile	-	metab_2984	B(i)	-	-	-	M+H	C18H36N6O4	3.6801	-	-	pos	-	-	-	-	-	-	401.286	0.0394182	85	-	-1.90704	-	-	4.42	4.482	4.227	4.421	4.024	4.03	4.808	4.909	4.911	4.884	4.842	4.814	5.064	5.024	5.059	5.026	5.028	5.034	5.876	5.928	5.97	6.009	5.995
pos_3803	Virginiamycin	维吉尼亚霉素	metab_2986	B(ii)	-	-	HMDB0030520	M+NH4	C43H49N7O10	3.6721	-	C11269	pos	-	-	-	-	Organic acids and derivatives	Peptidomimetics	841.392	0.0532248	-	86.8	4.70421	11006-76-1	Depsipeptides	6.795	6.815	6.785	6.799	6.797	6.799	6.682	6.691	6.679	6.67	6.696	6.687	6.65	6.639	6.628	6.624	6.656	6.678	6.382	6.385	6.426	6.45	6.451
pos_3810	N(2)-phenylacetyl-L-glutaminate	N（2）-苯乙酰-L-谷氨酰胺	metab_2994	B(ii)	-	-	HMDB0062645	M+ACN+H	C13H16N2O4	3.6481	-	C05597	pos	-	-	-	-	Organic acids and derivatives	Carboxylic acids and derivatives	306.144	0.0357598	-	58.2	-2.54428	-	Amino acids, peptides, and analogues	4.107	3.566	3.562	3.558	3.558	3.565	5.702	5.706	5.678	5.688	5.675	5.714	5.418	5.39	5.407	5.4	5.369	5.406	4.01	4.119	4.148	4.322	4.151
pos_3814	Ile Ile	-	metab_2998	B(i)	-	-	-	M+H	C12H24N2O3	3.6402	-	-	pos	-	-	-	-	-	-	245.186	0.0400492	34.1	-	-1.72753	-	-	4.969	5.015	5.012	5.028	4.961	5.021	5.881	5.882	5.853	5.855	5.854	5.866	5.688	5.654	5.665	5.657	5.674	5.689	5.156	5.137	5.155	5.205	5.18
pos_3816	Glutaminylphenylalanine	谷氨酰胺基苯丙氨酸	metab_3000	B(ii)	-	-	HMDB0028804	M+H-H2O	C14H19N3O4	3.6322	-	-	pos	-	-	-	-	Organic acids and derivatives	Carboxylic acids and derivatives	276.134	0.0380147	-	67.5	-1.93706	92327-75-8	Amino acids, peptides, and analogues	3.86	3.817	3.811	3.81	3.81	3.816	5.517	5.517	5.512	5.517	5.5	5.5	5.266	5.251	5.285	5.243	5.252	5.271	4.153	4.319	4.419	3.962	3.846
pos_3820	Sonolisib	索诺里斯布	metab_3005	B(ii)	-	-	HMDB0258378	2M+3H2O+2H	C29H35NO8	3.6085	-	-	pos	-	-	-	-	Lipids and lipid-like molecules	Steroids and steroid derivatives	539.252	0.0399431	-	67.7	7.7596	-	Steroid lactones	6.097	6.001	6.082	6.051	6.081	6.09	6.143	6.125	6.1	6.108	6.106	6.103	6.109	6.104	6.107	6.038	6.056	6.078	5.549	5.52	5.527	5.565	5.553
pos_3822	5-Hydroxy-L-tryptophan	5-羟基-L-色氨酸	metab_3007	B(ii)	map01100;map00380	Metabolic pathways;Tryptophan metabolism	PW_C000358;HMDB0000472	M+ACN+H	C11H12N2O3	3.6085	代谢途径;色氨酸代谢	C00643	pos	-	-	Metabolism;Metabolism	Global and overview maps;Amino acid metabolism	Organoheterocyclic compounds	Indoles and derivatives	262.118	0.0284675	-	65	-2.4063	4350-09-08	Tryptamines and derivatives	3.583	3.54	3.534	3.532	3.533	3.539	5.916	5.901	5.91	5.911	5.914	5.895	5.656	5.651	5.627	5.645	5.635	5.641	4.836	4.735	4.826	4.925	4.86
pos_3823	(+)-Lyoniresinol 9-glucoside	（+）-利奥尼醇9-葡萄糖苷	metab_3008	B(ii)	-	-	HMDB0041148	M+K	C28H38O13	3.6004	-	-	pos	-	-	-	-	Lignans, neolignans and related compounds	Lignan glycosides	621.191	0.0386414	-	46.1	-5.52388	-	Not Available	6.602	6.596	6.591	6.598	6.584	6.587	6.572	6.578	6.578	6.569	6.564	6.575	6.676	6.671	6.669	6.658	6.668	6.68	5.069	5.222	5.312	5.313	5.351
pos_3825	Phenylalanyltyrosine	苯丙氨酸酪氨酸	metab_3010	B(ii)	-	-	HMDB0256384;HMDB0029007	M+H	C18H20N2O4	3.5846	-	-	pos	-	-	-	-	Organic acids and derivatives	Carboxylic acids and derivatives	329.149	0.039073	-	52.1	-2.45915	17355-18-9	Amino acids, peptides, and analogues	5.617	5.567	5.573	5.561	5.542	5.587	5.642	5.597	5.624	5.644	5.618	5.575	5.465	5.417	5.428	5.421	5.414	5.456	4.546	4.593	4.677	4.747	4.674
pos_3828	Phenylpyruvic acid	苯丙酮酸	metab_3013	B(ii)	map01100;map01110;map01210;map00470;map01230;map00360;map00400	Metabolic pathways;Biosynthesis of secondary metabolites;2-Oxocarboxylic acid metabolism;D-Amino acid metabolism;Biosynthesis of amino acids;Phenylalanine metabolism;Phenylalanine, tyrosine and tryptophan biosynthesis	HMDB0000205;PW_C000131;HMDB0304081	M+H-H2O	C9H8O3	3.5767	代谢途径;次级代谢产物的生物合成;2-氧羰基酸代谢;-;氨基酸的生物合成;苯丙氨酸代谢;苯丙氨酸、酪氨酸和色氨酸生物合成	C00166	pos	-	-	Metabolism;Metabolism;Metabolism;Metabolism;Metabolism;Metabolism;Metabolism	Global and overview maps;Global and overview maps;Global and overview maps;Metabolism of other amino acids;Global and overview maps;Amino acid metabolism;Amino acid metabolism	Benzenoids	Benzene and substituted derivatives	147.044	0.0123973	-	46.8	-1.24387	156-06-9	Phenylpyruvic acid derivatives	5.5	5.466	5.473	5.493	5.462	5.482	5.516	5.509	5.495	5.55	5.5	5.512	5.59	5.56	5.583	5.578	5.584	5.58	5.031	5.075	5.072	5.101	5.09
pos_3836	Epsilon-caprolactam	ε-己内酰胺	metab_3022	B(ii)	map01100	Metabolic pathways	HMDB0062769	M+H	C6H11NO	3.5528	代谢途径	C06593	pos	-	-	Metabolism	Global and overview maps	Organoheterocyclic compounds	Lactams	114.092	0.0378377	-	50.6	1.4389	105-60-2	Caprolactams	7.347	7.357	7.336	7.349	7.325	7.338	7.272	7.267	7.26	7.277	7.264	7.268	7.299	7.267	7.292	7.284	7.294	7.292	7.463	7.51	7.511	7.54	7.533
pos_3839	Disobutamide	二丁胺	metab_3025	B(ii)	-	-	HMDB0251478	M+CH3OH+H	C23H38ClN3O	3.537	-	-	pos	-	-	-	-	Benzenoids	Benzene and substituted derivatives	440.301	0.0372662	-	48	-6.89658	-	Phenylacetamides	5.725	5.715	5.691	5.697	5.684	5.71	6.191	6.168	6.171	6.186	6.194	6.18	6.171	6.142	6.132	6.16	6.105	6.134	5.6	5.629	5.645	5.691	5.678
pos_3849	Ergonovine	麦角新碱	metab_3036	B(ii)	-	-	HMDB0251905;HMDB0015383	M+ACN+H	C19H23N3O2	3.4895	-	C07543	pos	-	-	-	-	Alkaloids and derivatives	Ergoline and derivatives	367.212	0.0422493	-	37.4	-2.76307	60-79-7	Lysergic acids and derivatives	6.999	6.982	6.981	7.001	6.981	6.987	7.114	7.097	7.102	7.109	7.116	7.114	7.133	7.118	7.13	7.11	7.115	7.128	6.67	6.729	6.733	6.747	6.744
pos_3850	Glycylprolylarginine	甘氨酰脯氨酸精氨酸	metab_3038	B(ii)	-	-	HMDB0252828	M+K	C13H24N6O4	3.4895	-	-	pos	-	-	-	-	Organic acids and derivatives	Carboxylic acids and derivatives	367.149	0.0380296	-	50.3	-0.0417191	-	Amino acids, peptides, and analogues	4.972	4.929	4.923	4.922	4.922	4.928	4.969	4.96	4.963	4.959	4.957	4.958	4.99	4.955	4.958	4.953	4.95	4.962	5.83	5.896	5.901	5.948	5.964
pos_3851	AB-Chminaca	奇米纳卡酒店	metab_3039	B(ii)	-	-	HMDB0247738	M+H-H2O	C20H28N4O2	3.4895	-	-	pos	-	-	-	-	Organic acids and derivatives	Carboxylic acids and derivatives	339.217	0.0399335	-	59.4	-2.59543	-	Amino acids, peptides, and analogues	6.614	6.589	6.587	6.613	6.6	6.589	6.721	6.695	6.7	6.704	6.721	6.709	6.755	6.725	6.737	6.722	6.709	6.732	6.296	6.344	6.365	6.369	6.384
pos_3860	Val Pro Ala	-	metab_3049	B(i)	-	-	-	M+H	C13H23N3O4	3.4421	-	-	pos	-	-	-	-	-	-	286.175	0.0321136	73.4	-	-2.48822	-	-	4.349	3.881	4.079	4.172	4.317	4.421	5.852	5.857	5.871	5.859	5.834	5.858	5.69	5.666	5.651	5.681	5.692	5.692	5.793	5.838	5.822	5.885	5.863
pos_3861	Val Phe	-	metab_3050	B(i)	-	-	-	M+H	C14H20N2O3	3.4421	-	-	pos	-	-	-	-	-	-	265.154	0.0356237	50.3	-	-2.25415	-	-	6.047	6.037	6.012	6	6.003	5.999	6.079	6.077	6.093	6.068	6.093	6.071	5.92	5.933	5.913	5.924	5.897	5.914	5.067	5.149	5.191	5.154	5.152
pos_3862	3-Keto-b-D-galactose	3-酮基-b-D-半乳糖	metab_3051	B(ii)	-	-	HMDB0001385	2M+ACN+H	C6H10O6	3.4261	-	C05394	pos	-	-	-	-	Organic oxygen compounds	Organooxygen compounds	398.13	0.0533399	-	44.6	1.42762	-	Carbohydrates and carbohydrate conjugates	5.046	5.099	5.008	5.055	5.068	5.069	5.33	5.313	5.342	5.292	5.391	5.301	5.384	5.413	5.411	5.442	5.402	5.423	6.246	6.295	6.288	6.314	6.322
pos_3863	(2S)-2-[(2-Carboxy-2-oxoethyl)amino]pentanedioic acid	（2S）-2-[（2-羧基-2-氧乙基）氨基]戊二酸	metab_3052	B(ii)	-	-	HMDB0257920	M+CH3OH+H	C8H11NO7	3.4261	-	-	pos	-	-	-	-	Organic acids and derivatives	Carboxylic acids and derivatives	266.088	0.0382681	-	60.9	3.27737	-	Amino acids, peptides, and analogues	4.112	3.913	4.256	4.173	4.184	4.104	4.622	4.651	4.512	4.701	4.594	4.378	4.484	4.71	4.685	4.475	4.59	4.589	5.547	5.588	5.599	5.617	5.62
pos_3873	6-(alpha-D-Glucosaminyl)-1D-myo-inositol	6-（α-D-氨基葡萄糖基）-1D肌醇	metab_3063	B(ii)	map00563	Glycosylphosphatidylinositol (GPI)-anchor biosynthesis	HMDB0011668	M+H-2H2O	C12H23NO10	3.3943	糖基磷脂酰肌醇（GPI）-锚生物合成	C15658	pos	-	-	Metabolism	Glycan biosynthesis and metabolism	Organic oxygen compounds	Organooxygen compounds	306.119	0.0936792	-	67	1.72889	-	Carbohydrates and carbohydrate conjugates	4.322	4.279	4.273	4.272	4.272	4.278	4.319	4.31	4.313	4.309	4.307	4.308	4.34	4.306	4.308	4.303	4.3	4.312	5.362	5.438	5.373	5.443	5.399
pos_3875	L-Phosphoarginine	L-磷酸精氨酸	metab_3065	B(ii)	map00330	Arginine and proline metabolism	HMDB0029438	M+ACN+H	C6H15N4O5P	3.3943	精氨酸和脯氨酸代谢	C05945	pos	-	-	Metabolism	Amino acid metabolism	Organic acids and derivatives	Carboxylic acids and derivatives	296.112	0.0342099	-	31.9	1.6304	1189-11-3	Amino acids, peptides, and analogues	5.971	5.996	5.958	5.957	5.965	5.976	5.74	5.715	5.706	5.718	5.711	5.724	5.831	5.803	5.796	5.768	5.786	5.813	5.296	5.367	5.372	5.397	5.368
pos_3878	Ecgonine	埃戈宁	metab_3068	B(ii)	-	-	HMDB0006548	M+CH3OH+H	C9H15NO3	3.3864	-	C10858	pos	-	-	-	-	Alkaloids and derivatives	Tropane alkaloids	218.138	0.0373281	-	69	-1.94507	481-37-8	Not Available	5.239	5.201	5.214	5.225	5.185	5.192	5.385	5.345	5.347	5.397	5.362	5.38	5.368	5.293	5.302	5.35	5.355	5.37	5.223	5.25	5.256	5.288	5.306
pos_3891	1,2-Dihydronaphthalene-1,2-diol	1,2-二氢萘-1,2-二醇	metab_3083	B(ii)	-	-	HMDB0060335	M+NH4	C10H10O2	3.3466	-	C06205	pos	-	-	-	-	Benzenoids	Naphthalenes	180.102	0.0414178	-	55.1	-1.72182	-	Not Available	6.306	6.277	6.261	6.284	6.258	6.264	6.03	6.022	6.026	6.056	6.03	6.058	6.024	6.015	6.025	6.01	6.003	6.014	5.413	5.465	5.496	5.529	5.501
pos_3896	Lenticin	香菇素	metab_3088	B(i)	-	-	HMDB0061115	M+H	C14H18N2O2	3.3311	-	C09213	pos	-	-	-	-	Organic acids and derivatives	Carboxylic acids and derivatives	247.144	0.0647851	87.2	-	-1.99786	487-58-1	Amino acids, peptides, and analogues	5.822	5.856	5.809	5.864	5.78	5.826	5.073	5.064	5.067	5.063	5.06	5.062	5.094	5.059	5.062	5.057	5.054	5.065	4.899	4.957	5.028	5.053	5.061
pos_3898	Camelliasaponin C1	茶花皂甙C1	metab_3090	B(ii)	-	-	HMDB0040752	M+2H+Na	C58H92O26	3.3233	-	-	pos	-	-	-	-	Lipids and lipid-like molecules	Prenol lipids	409.868	0.0526077	-	46.9	9.19787	156250-58-7	Terpene glycosides	6.317	6.322	6.298	6.236	6.313	6.242	6.402	6.341	6.419	6.373	6.393	6.313	6.257	6.247	6.151	6.315	6.202	6.243	5.957	5.992	6.104	6.104	6.141
pos_3901	PI(PGF1alpha/22:6(4Z,7Z,10Z,13Z,16Z,19Z))	-	metab_3095	B(ii)	-	-	HMDB0278410	M+H+Na	C51H83O16P	3.3074	-	-	pos	-	-	-	-	Not Available	Not Available	503.27	0.105627	-	63.7	2.66548	-	Not Available	5.098	4.851	4.903	5.288	5.263	4.888	5.964	6.005	5.972	5.982	5.958	5.979	5.279	5.182	5.405	5.47	5.212	5.213	5.02	5.25	5.218	4.986	5.381
pos_3902	Riboprine	核糖普林	metab_3096	B(ii)	map01110	Biosynthesis of secondary metabolites	HMDB0257214;HMDB0304396	M+NH4	C15H21N5O4	3.3074	次级代谢产物的生物合成	C16427	pos	-	-	Metabolism	Global and overview maps	Nucleosides, nucleotides, and analogues	Purine nucleosides	353.196	0.0416237	-	63.1	9.13095	-	Not Available	6.485	6.465	6.483	6.465	6.464	6.463	6.642	6.631	6.662	6.646	6.658	6.632	6.587	6.579	6.584	6.57	6.569	6.603	6.012	6.106	6.113	6.073	6.067
pos_3903	Naematolone	纳马托龙	metab_3097	B(ii)	-	-	HMDB0035781	M+CH3OH+H	C17H22O5	3.3074	-	-	pos	-	-	-	-	Lipids and lipid-like molecules	Prenol lipids	339.181	0.0403044	-	56.3	2.24045	92121-62-5	Sesquiterpenoids	5.797	5.828	5.841	5.888	5.876	5.822	6.078	6.058	6.118	6.052	6.112	6.042	5.98	6.017	6.039	6.011	5.994	6.014	5.213	5.343	5.272	4.951	5.314
pos_3904	Glutaminyltryptophan	谷氨酰胺色氨酸	metab_3098	B(ii)	-	-	HMDB0028808	M+H-2H2O	C16H20N4O4	3.3074	-	-	pos	-	-	-	-	Organic acids and derivatives	Carboxylic acids and derivatives	297.134	0.0374452	-	40.6	-1.96888	66851-83-0	Amino acids, peptides, and analogues	6.567	6.553	6.56	6.553	6.556	6.533	6.691	6.697	6.715	6.706	6.719	6.695	6.649	6.649	6.647	6.645	6.642	6.679	6.112	6.161	6.171	6.171	6.203
pos_3923	Methyl 2,3-dihydro-3,5-dihydroxy-2-oxo-3-indoleacetic acid	甲基2,3-二氢-3,5-二羟基-2-氧代-3-吲哚乙酸	metab_3118	B(ii)	-	-	HMDB0038942	2M+H	C11H11NO5	3.2599	-	-	pos	-	-	-	-	Organoheterocyclic compounds	Indoles and derivatives	475.135	0.0299204	-	36.5	0.539272	57061-18-4	Indolyl carboxylic acids and derivatives	4.391	4	3.994	3.992	3.993	4.089	4.163	4.031	4.034	4.273	4.027	4.24	4.06	4.141	4.146	4.024	4.63	4.103	5.782	5.819	5.834	5.858	5.895
pos_3932	Ergobasin	-	metab_3128	B(ii)	-	-	HMDB0251905;HMDB0015383	M+ACN+H	C19H23N3O2	3.2363	-	C07543	pos	-	-	-	-	Alkaloids and derivatives	Ergoline and derivatives	367.212	0.036829	-	30.9	-2.83263	60-79-7	Lysergic acids and derivatives	5.406	5.473	5.503	5.503	5.403	5.399	5.844	5.82	5.829	5.745	5.775	5.78	5.804	5.691	5.808	5.734	5.748	5.801	4.95	5.071	5.048	5.17	5.08
pos_3936	PS(14:1(9Z)/PGF2alpha)	-	metab_3132	B(ii)	-	-	HMDB0280932	M+K	C40H70NO13P	3.2203	-	-	pos	-	-	-	-	Not Available	Not Available	842.424	0.0374989	-	46.7	2.32654	-	Not Available	6.318	6.286	6.329	6.333	6.302	6.344	6.095	6.154	6.14	6.168	6.091	6.178	6.412	6.345	6.311	6.305	6.342	6.376	5.427	5.314	5.378	5.304	5.246
pos_3946	Serotonin	血清素	metab_3141	B(ii)	map01100;map01110;map00380	Metabolic pathways;Biosynthesis of secondary metabolites;Tryptophan metabolism	HMDB0000259;PW_C000178;MJDBSJD0000073	M+H-H2O	C10H12N2O	3.2123	代谢途径;次级代谢产物的生物合成;色氨酸代谢	C00780	pos	Peptides;Hormones and transmitters	Amines;Neurotransmitters	Metabolism;Metabolism;Metabolism	Global and overview maps;Global and overview maps;Amino acid metabolism	Organoheterocyclic compounds	Indoles and derivatives	159.091	0.0406512	-	65.5	-1.2672	50-67-9	Tryptamines and derivatives	6.067	6.075	6.052	6.051	6.038	6.049	6.186	6.166	6.179	6.194	6.192	6.175	6.086	6.084	6.085	6.086	6.068	6.08	6.198	6.234	6.231	6.262	6.276
pos_3947	MERGL	梅格尔	metab_3142	B(ii)	-	-	HMDB0254468	M+Na	C41H61N11O10S	3.2043	-	-	pos	-	-	-	-	Organic acids and derivatives	Carboxylic acids and derivatives	922.424	0.0424816	-	75.3	3.05252	-	Amino acids, peptides, and analogues	5.771	5.762	5.891	5.629	5.811	5.634	6.383	6.363	6.441	6.376	6.392	6.372	6.165	6.195	6.101	6.144	6.158	6.27	4.889	4.979	4.72	4.733	5.351
pos_395	1,4-Benzenediol, 2,5-bis(1-pyrazolyl)-	-	metab_3145	B(i)	-	-	-	M+H, M+Na	C12H10N4O2	5.4063	-	-	pos	-	-	-	-	-	-	243.087	0.0311166	33.8	-	-1.74043	-	-	6.583	6.516	6.508	6.493	6.468	6.482	6.129	6.141	6.135	6.34	6.287	6.175	6.089	6.08	6.067	6.047	6.046	6.052	5.883	5.832	5.835	5.757	5.705
pos_3953	L-Threo-3-Phenylserine	L-苏氨酸-3-苯基丝氨酸	metab_3149	B(ii)	-	-	HMDB0002184	M+ACN+H	C9H11NO3	3.1808	-	C03290	pos	-	-	-	-	Organic acids and derivatives	Carboxylic acids and derivatives	223.107	0.0357207	-	53.8	-2.06122	6254-48-4	Amino acids, peptides, and analogues	5.161	5.041	5.167	5.202	5.135	5.158	6.281	6.299	6.293	6.305	6.308	6.285	6.146	6.098	6.121	6.11	6.116	6.109	5.36	5.41	5.425	5.447	5.397
pos_3955	Islatravir	伊斯拉特拉韦	metab_3151	B(ii)	-	-	HMDB0253596	M+H-2H2O	C12H12FN5O3	3.1728	-	-	pos	-	-	-	-	Organoheterocyclic compounds	Imidazopyrimidines	258.079	0.0357368	-	55.6	1.37453	-	Purines and purine derivatives	5.699	5.671	5.634	5.633	5.637	5.636	5.482	5.543	5.524	5.512	5.5	5.547	5.71	5.705	5.709	5.697	5.725	5.694	4.99	5.032	5.059	5.09	5.006
pos_3956	SENECIPHYLLINE	千里光碱	metab_3152	B(ii)	-	-	HMDB0258231	M+NH4	C18H23NO5	3.1648	-	C10391	pos	-	-	-	-	Alkaloids and derivatives	Not Available	351.191	0.0409522	-	54.7	-2.49988	480-81-9	Not Available	6.578	6.582	6.561	6.567	6.565	6.561	6.806	6.797	6.791	6.786	6.787	6.791	6.834	6.796	6.822	6.827	6.824	6.799	5.894	5.882	5.934	5.948	5.95
pos_3957	Trp Ala	-	metab_3153	B(i)	-	-	-	M+H	C14H17N3O3	3.1648	-	-	pos	-	-	-	-	-	-	276.134	0.0431065	72.2	-	-2.10228	-	-	5.527	5.5	5.469	5.478	5.477	5.475	5.537	5.587	5.578	5.558	5.55	5.579	5.462	5.475	5.458	5.456	5.479	5.475	4.733	4.432	4.798	4.686	4.643
pos_3959	Flocoumafen	氟鼠灵	metab_3155	B(ii)	-	-	HMDB0252308	M+ACN+H	C33H25F3O4	3.1569	-	C18696	pos	-	-	-	-	Benzenoids	Naphthalenes	584.204	0.0407851	-	37.5	-0.353173	90035-08-8	Phenylnaphthalenes	5.816	5.815	5.769	5.771	5.787	5.761	6.214	6.249	6.202	6.237	6.238	6.227	6.067	6.045	6.039	6.024	6.031	6.073	6.385	6.373	6.397	6.423	6.382
pos_3961	Ile Val	-	metab_3158	B(i)	-	-	-	M+H	C11H22N2O3	3.1569	-	-	pos	-	-	-	-	-	-	231.17	0.0342416	34.1	-	-1.92183	-	-	6.009	5.994	5.965	5.987	5.976	5.973	6.323	6.315	6.315	6.315	6.309	6.314	6.201	6.157	6.183	6.183	6.176	6.17	5.462	5.421	5.517	5.551	5.506
pos_3962	Tocainide	托卡尼德	metab_3159	B(i)	-	-	HMDB0015189;PW_C009485	M+NH4	C11H16N2O	3.1569	-	C07142	pos	-	-	-	-	Benzenoids	Benzene and substituted derivatives	210.16	0.0427831	41.9	-	-1.63886	41708-72-9	Xylenes	5.455	5.466	5.465	5.459	5.448	5.48	5.684	5.709	5.72	5.705	5.691	5.704	5.668	5.597	5.627	5.658	5.62	5.6	5.211	5.245	5.235	5.305	5.283
pos_3963	Cinnamamide	肉桂酰胺	metab_3160	B(ii)	-	-	HMDB0250263	M+H-H2O	C9H9NO	3.1569	-	-	pos	-	-	-	-	Phenylpropanoids and polyketides	Cinnamic acids and derivatives	130.065	0.0423822	-	31.7	-0.73633	-	Cinnamic acid amides	5.955	5.967	5.94	5.945	5.935	5.945	6.141	6.133	6.154	6.157	6.128	6.146	6.068	6.055	6.064	6.088	6.049	6.069	5.899	5.924	5.922	5.976	5.976
pos_3965	Tsangane L 3-glucoside	-	metab_3162	B(ii)	-	-	HMDB0040824	M+H-2H2O	C19H34O7	3.1489	-	-	pos	-	-	-	-	Lipids and lipid-like molecules	Prenol lipids	339.217	0.0425262	-	49.9	1.36128	143775-68-2	Terpene glycosides	6.378	6.369	6.347	6.357	6.344	6.352	6.58	6.564	6.592	6.564	6.534	6.566	6.53	6.499	6.507	6.519	6.486	6.498	6.177	6.203	6.216	6.251	6.247
pos_3966	2-(4-methoxyphenyl)-N-[2-(3-methylimidazo[4,5-b]pyridin-2-yl)ethyl]acetamide	-	metab_3163	B(i)	-	-	-	M+H	C18H20N4O2	3.1489	-	-	pos	-	-	-	-	-	-	325.165	0.0376109	90.4	-	-2.09868	-	-	4.936	4.999	4.847	5.029	5.01	4.951	5.502	5.533	5.577	5.544	5.552	5.557	5.547	5.496	5.536	5.514	5.484	5.492	4.986	4.991	5.052	5.078	4.958
pos_3967	Nicotredole	尼可特罗	metab_3164	B(ii)	-	-	HMDB0255590	M+NH4	C16H15N3O	3.1489	-	-	pos	-	-	-	-	Organoheterocyclic compounds	Indoles and derivatives	283.155	0.0417982	-	35	-2.34278	-	Indoles	6.234	6.244	6.219	6.219	6.214	6.199	6.426	6.399	6.426	6.422	6.379	6.409	6.363	6.319	6.351	6.356	6.315	6.342	6.072	6.073	6.084	6.118	6.104
pos_3974	Asn Phe	-	metab_3172	B(i)	-	-	-	M+H	C13H17N3O4	3.1252	-	-	pos	-	-	-	-	-	-	280.129	0.00743402	51.4	-	-2.04087	-	-	4.624	4.699	4.673	4.859	4.803	4.831	5.477	5.51	5.483	5.473	5.454	5.48	5.352	5.277	5.339	5.357	5.389	5.317	4.55	4.612	4.53	4.879	4.518
pos_3977	Isopropyl tartaric acid	异丙基酒石酸	metab_3174	B(ii)	-	-	HMDB0302348	2M+Na	C7H12O6	3.1172	-	-	pos	-	-	-	-	Organic acids and derivatives	Hydroxy acids and derivatives	407.119	0.0389417	-	47.9	7.16198	-	Beta hydroxy acids and derivatives	5.383	5.359	5.394	5.416	5.391	5.401	5.839	5.851	5.843	5.77	5.796	5.778	5.802	5.816	5.793	5.791	5.763	5.808	5.405	5.435	5.456	5.552	5.509
pos_3985	(2E,4Z)-Tetradeca-2,4-dienedioylcarnitine	（2E，4Z）-十四碳-2,4-二烯二酰肉碱	metab_3183	B(ii)	-	-	HMDB0241393	M+2H	C21H35NO6	3.1092	-	-	pos	-	-	-	-	Lipids and lipid-like molecules	Fatty Acyls	199.631	0.0408306	-	37.5	3.84832	-	Fatty acid esters	5.858	5.82	5.823	5.84	5.842	5.82	5.843	5.834	5.828	5.818	5.826	5.808	5.76	5.805	5.836	5.831	5.783	5.769	5.294	5.303	5.298	5.387	5.335
pos_4004	Asp Ile	-	metab_3206	B(i)	-	-	-	M+H	C10H18N2O5	3.0532	-	-	pos	-	-	-	-	-	-	247.128	0.0198783	83.5	-	-1.68008	-	-	5.127	5.101	5.114	5.079	5.066	5.042	5.699	5.704	5.705	5.723	5.715	5.72	5.606	5.607	5.625	5.622	5.616	5.586	5.412	5.406	5.43	5.46	5.453
pos_4010	Tyr-tyr	酪氨酸 -酪氨酸	metab_3213	B(i)	-	-	HMDB0029117	M+H	C18H20N2O5	3.0452	-	-	pos	-	-	-	-	Organic acids and derivatives	Carboxylic acids and derivatives	345.144	0.0391304	91.2	-	-2.29132	-	Amino acids, peptides, and analogues	5.843	5.812	5.804	5.794	5.771	5.798	5.802	5.787	5.785	5.819	5.822	5.783	5.605	5.587	5.629	5.593	5.616	5.584	4.585	4.523	4.741	4.653	4.485
pos_4012	Serinyl-Gamma-glutamate	丝氨酸γ-谷氨酸	metab_3215	B(ii)	-	-	HMDB0029053	2M+H	C8H15N3O5	3.0372	-	-	pos	-	-	-	-	Organic acids and derivatives	Carboxylic acids and derivatives	467.213	0.0406362	-	60.2	6.98983	-	Amino acids, peptides, and analogues	6.5	6.457	6.466	6.463	6.446	6.46	6.451	6.442	6.437	6.458	6.433	6.451	6.469	6.5	6.492	6.465	6.473	6.494	6.157	6.187	6.185	6.206	6.202
pos_4015	Undeca-2,4,6-trienoylcarnitine	-	metab_3218	B(ii)	-	-	HMDB0241198	M+CH3OH+H	C18H29NO4	3.0294	-	-	pos	-	-	-	-	Lipids and lipid-like molecules	Fatty Acyls	356.244	0.0402902	-	35.9	1.31554	-	Fatty acid esters	5.793	5.751	5.764	5.799	5.755	5.718	6.008	5.993	5.997	6	5.97	5.982	5.938	5.939	5.98	5.97	5.977	5.959	5.658	5.666	5.738	5.734	5.746
pos_4019	1,3-Butyleneglycol dimethacrylate	1,3-丁二醇二甲基丙烯酸酯	metab_3222	B(ii)	-	-	HMDB0244160	M+NH4	C12H18O4	3.0214	-	-	pos	-	-	-	-	Organic acids and derivatives	Carboxylic acids and derivatives	244.154	0.0369142	-	34.2	-1.86556	-	Dicarboxylic acids and derivatives	5.382	5.358	5.357	5.355	5.325	5.339	5.528	5.511	5.54	5.529	5.517	5.509	5.561	5.545	5.562	5.557	5.595	5.577	5.882	5.913	5.928	5.948	5.961
pos_4025	Threonylisoleucine	苏氨酸赖氨酸	metab_3229	B(ii)	-	-	HMDB0029064	M+H	C10H20N2O4	2.9974	-	-	pos	-	-	-	-	Organic acids and derivatives	Carboxylic acids and derivatives	233.149	0.0376309	-	60.2	-1.6614	129050-49-3	Amino acids, peptides, and analogues	5.512	5.538	5.487	5.523	5.486	5.506	6.318	6.342	6.296	6.33	6.295	6.347	6.156	6.11	6.126	6.096	6.141	6.089	5.524	5.537	5.557	5.607	5.565
pos_4035	Ala Ile	-	metab_3239	B(i)	-	-	-	M+H	C9H18N2O3	2.9814	-	-	pos	-	-	-	-	-	-	203.139	0.0359816	63.6	-	-1.19246	-	-	5.578	5.588	5.579	5.551	5.546	5.541	6.454	6.439	6.437	6.446	6.442	6.447	6.213	6.197	6.192	6.212	6.206	6.216	5.828	5.856	5.865	5.895	5.877
pos_4037	1-(beta-D-Ribofuranosyl)-1,4-dihydronicotinamide	1-（β-D-呋喃核糖基）-1,4-二氢烟酰胺	metab_3241	B(ii)	-	-	HMDB0011648;HMDB0011643	M+ACN+Na	C11H16N2O5	2.9735	-	C15497	pos	-	-	-	-	Organic oxygen compounds	Organooxygen compounds	320.123	0.0367606	-	54.9	6.81276	-	Carbohydrates and carbohydrate conjugates	5.018	4.975	4.97	4.968	4.968	4.974	5.373	5.301	5.337	5.3	5.317	5.303	5.147	5.066	5.004	5.032	5.056	5.046	5.715	5.737	5.761	5.791	5.755
pos_404	4-Piperidinone, 1-hydroxy-2,2,6,6-tetramethyl-	-	metab_3244	B(i)	-	-	-	M+H, M+Na	C9H17NO2	4.6592	-	-	pos	-	-	-	-	-	-	172.133	0.0379117	49.7	-	-1.70535	-	-	6.006	6.007	5.992	5.991	5.996	5.994	5.885	5.876	5.878	5.874	5.866	5.868	5.919	5.9	5.905	5.912	5.898	5.91	5.556	5.592	5.594	5.641	5.64
pos_4048	Haloperidol	氟哌啶醇	metab_3253	B(ii)	-	-	HMDB0014645	M+CH3OH+H	C21H23ClFNO2	2.9336	-	C01814	pos	-	-	-	-	Organic oxygen compounds	Organooxygen compounds	408.176	0.0290016	-	40.9	5.2816	52-86-8	Carbonyl compounds	5.904	5.88	5.889	5.897	5.911	5.864	6.019	5.938	6	5.961	5.996	5.986	5.931	5.944	5.931	5.972	5.934	5.989	5.431	5.499	5.504	5.562	5.544
pos_4050	Phenylalanylhydroxyproline	苯丙氨酸羟脯氨酸	metab_3256	B(ii)	-	-	HMDB0011176	M+CH3OH+H	C14H18N2O4	2.9336	-	-	pos	-	-	-	-	Organic acids and derivatives	Carboxylic acids and derivatives	311.159	0.0539132	-	36.7	-2.43734	90965-82-5	Amino acids, peptides, and analogues	5.605	5.574	5.572	5.532	5.605	5.569	5.696	5.66	5.711	5.648	5.716	5.681	5.635	5.677	5.603	5.652	5.679	5.633	5.54	5.619	5.649	5.661	5.667
pos_4059	(S)-2-Methyl-1-butanol O-beta-D-Glucopyranoside	（S） -2-甲基-1-丁醇O-β-D-吡喃葡萄糖苷	metab_3264	B(ii)	-	-	HMDB0303770	M+NH4	C11H22O6	2.9177	-	-	pos	-	-	-	-	Lipids and lipid-like molecules	Fatty Acyls	268.176	0.0407307	-	64.1	3.00428	-	Fatty acyl glycosides	5.391	5.279	5.423	5.326	5.368	5.299	5.733	5.678	5.708	5.645	5.706	5.639	5.483	5.529	5.52	5.563	5.54	5.491	5.223	5.284	5.315	5.332	5.346
pos_4061	Notoginsenoside D	三七皂苷D	metab_3266	B(ii)	-	-	HMDB0030253	M+3H	C64H108O31	2.9097	-	-	pos	-	-	-	-	Lipids and lipid-like molecules	Prenol lipids	458.569	0.0636342	-	40	-1.62686	193895-50-0	Triterpenoids	6.556	6.334	6.573	6.361	6.523	6.312	6.183	5.744	6.191	5.857	6.156	5.881	6.097	6.348	6.133	6.357	6.102	6.384	6.29	6.401	6.508	6.453	6.565
pos_4062	(4S,6R)-p-Mentha-1,8-diene-6,7-diol 7-glucoside	（4S，6R）-对薄荷-1,8-二烯-6,7-二醇-7-葡萄糖苷	metab_3267	B(ii)	-	-	HMDB0039056	2M+3H2O+2H	C16H26O7	2.9097	-	-	pos	-	-	-	-	Lipids and lipid-like molecules	Prenol lipids	344.18	0.0463102	-	56.3	1.12562	402593-54-8	Terpene glycosides	5.286	4.936	5.191	4.799	5.157	4.848	5.385	5.111	5.374	5.213	5.323	5.255	5.166	5.356	5.228	5.316	5.001	5.392	5.801	5.828	5.786	5.913	5.854
pos_4063	Asn Leu	-	metab_3268	B(i)	-	-	-	M+H	C10H19N3O4	2.9097	-	-	pos	-	-	-	-	-	-	246.144	0.0384999	84.7	-	-1.88823	-	-	4.81	4.758	4.756	4.77	4.74	4.563	6.14	6.088	6.114	6.088	6.086	6.104	5.911	5.962	5.947	5.954	5.912	5.949	5.437	5.513	5.555	5.52	5.497
pos_4064	Ser Leu	-	metab_3269	B(i)	-	-	-	M+H	C9H18N2O4	2.9097	-	-	pos	-	-	-	-	-	-	219.134	0.0267414	71	-	-1.68282	-	-	5.046	5.075	5	4.992	5.115	5.048	6.311	6.277	6.278	6.306	6.268	6.316	6.078	6.054	6.066	6.049	6.091	6.048	5.535	5.486	5.546	5.594	5.556
pos_4068	N-Desmethylatomoxetine	N-去甲基氧西汀	metab_3273	B(ii)	-	-	HMDB0255122	M+ACN+H	C16H19NO	2.9019	-	-	pos	-	-	-	-	Benzenoids	Phenol ethers	283.18	0.0593911	-	42.3	-2.65198	-	Not Available	6.225	6.121	6.186	6.118	6.169	6.105	6.149	6.063	6.127	6.058	6.135	6.062	5.928	6.016	5.937	6.017	5.965	6.032	5.062	5.082	5.221	5.189	5.251
pos_4070	(+)-lariciresinol	-	metab_3276	B(ii)	map01100;map01110;map00999	Metabolic pathways;Biosynthesis of secondary metabolites;Biosynthesis of various plant secondary metabolites	HMDB0303941	M+2Na-H	C20H24O6	2.8939	代谢途径;次级代谢产物的生物合成;多种次生代谢产物的生物合成Ⅰ	C10646	pos	-	-	Metabolism;Metabolism;Metabolism	Global and overview maps;Global and overview maps;Biosynthesis of other secondary metabolites	Lignans, neolignans and related compounds	Furanoid lignans	405.132	0.0379859	-	36.6	8.80668	27003-73-2	Tetrahydrofuran lignans	5.559	5.337	5.503	5.432	5.513	5.432	5.658	5.538	5.709	5.579	5.738	5.617	6.053	6.137	6.065	6.142	6.039	6.131	4.515	4.577	4.749	4.741	4.981
pos_4072	Carbocyclic 3-deazaadenosine	碳环3-脱氮腺苷	metab_3278	B(ii)	-	-	HMDB0245848	M+NH4	C12H16N4O3	2.8939	-	-	pos	-	-	-	-	Organoheterocyclic compounds	Imidazopyridines	282.155	0.0661936	-	63.2	-2.52034	-	Imidazo-[4,5-c]pyridines	5.817	5.675	5.763	5.64	5.742	5.691	6.047	5.912	6.029	5.893	6.02	5.942	5.805	5.891	5.78	5.902	5.807	5.898	5.551	5.636	5.751	5.745	5.799
pos_4073	Val-Cit	瓦尔西特	metab_3279	B(ii)	-	-	HMDB0259738	M+H-H2O	C11H22N4O4	2.8939	-	-	pos	-	-	-	-	Organic acids and derivatives	Carboxylic acids and derivatives	257.16	0.0380592	-	51.7	-1.92634	-	Amino acids, peptides, and analogues	5.569	5.466	5.495	5.464	5.519	5.399	5.606	5.517	5.587	5.544	5.577	5.59	5.514	5.614	5.5	5.586	5.528	5.606	5.533	5.56	5.639	5.603	5.641
pos_4078	Indolepyruvate	吲哚丙酮酸	metab_3284	B(ii)	map01100;map00380	Metabolic pathways;Tryptophan metabolism	HMDB0060484	M+NH4	C11H9NO3	2.8779	代谢途径;色氨酸代谢	C00331	pos	-	-	Metabolism;Metabolism	Global and overview maps;Amino acid metabolism	Organoheterocyclic compounds	Indoles and derivatives	221.092	0.0451265	-	48.3	-1.70774	392-12-1	Indolyl carboxylic acids and derivatives	5.276	4.994	5.112	4.933	5.051	4.903	5.155	5.054	5.152	5.083	5.171	5.079	5.093	5.198	5.028	5.127	4.974	5.173	5.355	5.266	5.425	5.403	5.348
pos_4085	Butyryl-L-carnitine	-	metab_3292	B(i)	-	-	HMDB0002013	M+H	C11H21NO4	2.8622	-	C02862	pos	-	-	-	-	Lipids and lipid-like molecules	Fatty Acyls	232.154	0.0421395	64.1	-	-1.63761	25576-40-3	Fatty acid esters	5.998	5.936	5.954	5.939	5.968	5.901	6.419	6.354	6.415	6.367	6.395	6.369	6.685	6.697	6.625	6.703	6.65	6.708	5.816	5.815	5.895	5.867	5.931
pos_4086	4-Hydroxy-benzenepropanedioate	4-羟基苯丙二酸酯	metab_3293	B(ii)	-	-	HMDB0059809	M+H	C9H8O5	2.8622	-	-	pos	-	-	-	-	Benzenoids	Phenol esters	197.044	0.081612	-	34	-1.63694	-	Not Available	5.692	5.31	5.684	5.386	5.633	5.371	5.679	5.5	5.674	5.451	5.736	5.428	5.398	5.657	5.465	5.593	5.491	5.665	5.275	5.291	5.574	5.401	5.537
pos_4096	3-Methylbenzaldehyde	3-甲基苯甲醛	metab_3303	B(ii)	map01100	Metabolic pathways	HMDB0029637	M+H	C8H8O	2.8389	代谢途径	C07209	pos	-	-	Metabolism	Global and overview maps	Benzenoids	Benzene and substituted derivatives	121.065	0.0474266	-	50.4	0.130951	620-23-5	Benzoyl derivatives	6.133	6.102	6.073	6.06	6.096	6.085	6.048	6.007	6.049	6.036	6.036	6.017	6.064	6.073	6.048	6.045	6.062	6.068	5.925	5.948	5.986	5.982	6.023
pos_4099	5'-Deoxy-5'-fluorouridine	5'-脱氧-5'-氟尿苷	metab_3306	B(ii)	-	-	HMDB0060406;HMDB0246881	M+CH3OH+H	C9H11FN2O5	2.8309	-	C12739	pos	-	-	-	-	Nucleosides, nucleotides, and analogues	5''-deoxyribonucleosides	279.099	0.0534164	-	36.1	0.26013	-	Not Available	5.267	5.409	5.1	5.38	5.271	5.192	5.565	5.484	5.369	5.397	5.48	5.469	5.309	5.319	5.396	5.183	5.389	5.329	5.715	5.693	5.715	5.762	5.783
pos_4105	Benzaldehyde	苯甲醛	metab_3314	B(ii)	map01100	Metabolic pathways	HMDB0006115	M+H	C7H6O	2.8309	代谢途径	C00261	pos	-	-	Metabolism	Global and overview maps	Benzenoids	Benzene and substituted derivatives	107.049	0.0379814	-	41.8	2.21631	100-52-7	Benzoyl derivatives	6.372	6.344	6.351	6.326	6.344	6.333	6.299	6.276	6.29	6.286	6.286	6.288	6.331	6.292	6.315	6.306	6.307	6.3	6.158	6.201	6.218	6.25	6.251
pos_4106	Cyclohexa-2,4-dienylmethanol	环己-2,4-二烯基甲醇	metab_3315	B(ii)	-	-	HMDB0250648	M+H-H2O	C7H10O	2.8309	-	-	pos	-	-	-	-	Organic oxygen compounds	Organooxygen compounds	93.0703	0.0580819	-	49.3	3.52766	-	Alcohols and polyols	5.588	5.538	5.566	5.526	5.563	5.535	5.535	5.496	5.517	5.514	5.512	5.485	5.54	5.527	5.525	5.544	5.526	5.526	5.459	5.485	5.498	5.499	5.552
pos_4109	Subaphylline	亚茶碱	metab_3317	B(ii)	map01100;map00330	Metabolic pathways;Arginine and proline metabolism	HMDB0033463	M+CH3OH+H	C14H20N2O3	2.8235	代谢途径;精氨酸和脯氨酸代谢	C10497	pos	-	-	Metabolism;Metabolism	Global and overview maps;Amino acid metabolism	Phenylpropanoids and polyketides	Cinnamic acids and derivatives	297.18	0.0556161	-	32.3	-2.69479	501-13-3	Hydroxycinnamic acids and derivatives	5.681	5.731	5.722	5.69	5.622	5.697	5.787	5.767	5.686	5.752	5.714	5.745	5.71	5.704	5.722	5.714	5.688	5.697	5.022	5.061	5.214	5.336	5.449
pos_4110	N-Acetyl-L-tyrosine	酪氨酸	metab_3319	B(ii)	-	-	HMDB0244966;HMDB0000866	M+CH3OH+H	C11H13NO4	2.8235	-	C01657	pos	-	-	-	-	Organic acids and derivatives	Carboxylic acids and derivatives	256.117	0.0403282	-	46.5	-2.43401	537-55-3	Amino acids, peptides, and analogues	6.585	6.558	6.542	6.559	6.562	6.545	6.364	6.334	6.337	6.345	6.341	6.352	6.457	6.427	6.438	6.434	6.422	6.446	5.349	5.303	5.31	5.43	5.459
pos_4114	Benzene	苯	metab_3323	B(ii)	map01100	Metabolic pathways	HMDB0001505	M+H	C6H6	2.8235	代谢途径	C01407	pos	-	-	Metabolism	Global and overview maps	Benzenoids	Benzene and substituted derivatives	79.0546	0.0427064	-	39	5.17247	71-43-2	Not Available	5.169	5.106	5.15	5.12	5.176	5.109	5.097	5.033	5.095	5.046	5.127	5.048	5.057	5.101	5.106	5.12	5.084	5.126	4.946	4.949	5.058	5.042	5.045
pos_4116	3-Hydroxykynurenamine	3-羟基犬尿胺	metab_3325	B(ii)	map00380	Tryptophan metabolism	HMDB0060281	M+ACN+H	C9H12N2O2	2.8159	色氨酸代谢	C05636	pos	-	-	Metabolism	Amino acid metabolism	Organic oxygen compounds	Organooxygen compounds	222.123	0.0421537	-	36.3	-2.26769	-	Carbonyl compounds	5.776	5.797	5.774	5.766	5.756	5.791	5.714	5.692	5.661	5.628	5.654	5.66	5.649	5.608	5.686	5.652	5.595	5.687	4.878	4.779	4.75	4.858	4.862
pos_4117	Etimizol	依替咪唑	metab_3326	B(ii)	-	-	HMDB0252102	M+CH3OH+H	C9H14N4O2	2.8159	-	-	pos	-	-	-	-	Organic acids and derivatives	Carboxylic acids and derivatives	243.145	0.0509873	-	38.3	-2.18486	-	Carboxylic acid derivatives	5.333	5.467	5.358	5.461	5.544	5.43	5.669	5.637	5.597	5.612	5.633	5.637	5.735	5.703	5.721	5.705	5.673	5.699	5.056	5.119	5.095	5.003	5.204
pos_4132	4-Amino-3-phenylbutanoic acid	4-氨基-3-苯基丁酸	metab_3339	B(ii)	-	-	HMDB0246346	2M+Na	C10H13NO2	2.7846	-	-	pos	-	-	-	-	Organic acids and derivatives	Carboxylic acids and derivatives	381.176	0.0685241	-	39.8	-8.23628	-	Amino acids, peptides, and analogues	5.601	5.737	5.766	5.702	5.819	5.624	5.852	5.754	5.868	5.725	5.881	5.712	5.683	5.781	5.716	5.69	5.706	5.851	5.121	5.331	5.478	5.206	5.579
pos_4145	Leonurine	Leonurine	metab_3351	B(ii)	-	-	HMDB0254014	M+H-H2O	C14H21N3O5	2.769	-	C16985	pos	-	-	-	-	Benzenoids	Benzene and substituted derivatives	294.144	0.0381745	-	42.1	-1.83148	24697-74-3	Benzoic acids and derivatives	6.417	6.396	6.365	6.397	6.354	6.39	6.235	6.215	6.209	6.225	6.205	6.251	6.084	6.071	6.103	6.079	6.088	6.065	4.671	4.53	4.588	4.84	4.762
pos_415	PIP(18:2(9Z,11E)+=O(13)/16:1(9Z))	-	metab_3355	B(ii)	-	-	HMDB0278572	M+2H, M+H	C43H76O17P2	4.2454	-	-	pos	-	-	-	-	Not Available	Not Available	927.465	0.0405961	-	40.1	2.271	-	Not Available	6.213	6.281	6.264	6.261	6.255	6.295	5.944	5.973	5.91	5.891	5.901	5.958	6.248	6.224	6.246	6.231	6.267	6.22	4.244	4.302	4.372	4.398	4.406
pos_416	2,2,6,7-Tetramethylbicyclo[4.3.0]nona-1(9),4-diene-7,8-diol	2,2,6,7-四甲基双环[4.3.0]壬-1（9），4-二烯-7,8-二醇	metab_3366	B(ii)	-	-	HMDB0036686	M+H-H2O, M+H	C13H20O2	5.7475	-	-	pos	-	-	-	-	Organic oxygen compounds	Organooxygen compounds	209.153	0.0503203	-	46.3	-1.53167	99901-24-3	Alcohols and polyols	5.316	5.303	5.286	5.269	5.282	5.279	5.334	5.34	5.338	5.359	5.356	5.324	5.474	5.442	5.459	5.447	5.453	5.478	4.622	4.69	4.564	4.687	4.623
pos_4161	7-Aminomethyl-7-carbaguanine	7-氨基甲基-7-氨基鸟嘌呤	metab_3368	B(ii)	map01100;map00790	Metabolic pathways;Folate biosynthesis	HMDB0011690	M+H	C7H9N5O	2.7451	代谢途径;叶酸合成	C16675	pos	-	-	Metabolism;Metabolism	Global and overview maps;Metabolism of cofactors and vitamins	Organoheterocyclic compounds	Pyrrolopyrimidines	180.088	0.0203634	-	51.5	-1.55478	-	Pyrrolo[2,3-d]pyrimidines	5.993	5.962	5.942	5.951	5.931	5.97	5.699	5.756	5.718	5.753	5.715	5.739	5.759	5.691	5.72	5.692	5.701	5.689	5.593	5.61	5.609	5.636	5.638
pos_4164	L-2-Aminoethyl seryl phosphate	L-2-氨基乙基丝氨酸磷酸酯	metab_3371	B(ii)	map00564	Glycerophospholipid metabolism	HMDB0031950	2M+ACN+Na	C5H13N2O6P	2.7372	甘油磷脂代谢	C03872	pos	-	-	Metabolism	Lipid metabolism	Organic acids and derivatives	Carboxylic acids and derivatives	520.122	0.037637	-	40.1	8.36816	1186-34-1	Amino acids, peptides, and analogues	5.752	5.759	5.754	5.747	5.749	5.745	6.122	6.155	6.135	6.095	6.084	6.14	6.333	6.286	6.359	6.291	6.336	6.305	5.404	5.326	5.372	5.399	5.472
pos_4171	Eugenol	丁香酚	metab_3379	B(ii)	-	-	HMDB0005809;MJDBOTE0000375	M+NH4	C10H12O2	2.7133	-	C10453	pos	-	-	-	-	Benzenoids	Phenols	182.117	0.0318456	-	41.9	-1.38749	97-53-0	Methoxyphenols	6.688	6.676	6.67	6.649	6.66	6.667	6.56	6.534	6.54	6.541	6.546	6.544	6.645	6.619	6.632	6.613	6.618	6.622	6.191	6.208	6.222	6.247	6.243
pos_4174	Epinine	肾上腺素	metab_3382	B(i)	-	-	HMDB0032020	M+H	C9H13NO2	2.7054	-	C07453	pos	-	-	-	-	Benzenoids	Phenols	168.102	0.0358089	64.1	-	-1.4703	501-15-5	Benzenediols	6.417	6.406	6.393	6.384	6.382	6.39	6.4	6.397	6.395	6.388	6.388	6.398	6.421	6.388	6.41	6.391	6.398	6.391	5.957	5.99	5.991	6.015	6.018
pos_4175	Androst-5-ene-3,17-dione	-	metab_3383	B(ii)	-	-	HMDB0062415	M+H+Na	C19H26O2	2.7054	-	C20252	pos	-	-	-	-	Lipids and lipid-like molecules	Steroids and steroid derivatives	155.094	0.0367048	-	33.5	-7.11216	571-36-8	Androstane steroids	6.995	6.963	6.962	6.959	6.942	6.952	6.844	6.838	6.834	6.822	6.829	6.841	6.928	6.908	6.931	6.912	6.917	6.907	6.463	6.512	6.489	6.534	6.517
pos_4177	(R)-pantoate	-	metab_3385	B(ii)	map01100;map01110;map00770;map01240	Metabolic pathways;Biosynthesis of secondary metabolites;Pantothenate and CoA biosynthesis;Biosynthesis of cofactors	HMDB0303992;HMDB0240389	M+H-2H2O	C6H11O4-	2.7054	代谢途径;次级代谢产物的生物合成;泛酸和辅酶A生物合成;-	C00522	pos	-	-	Metabolism;Metabolism;Metabolism;Metabolism	Global and overview maps;Global and overview maps;Metabolism of cofactors and vitamins;Global and overview maps	Lipids and lipid-like molecules	Fatty Acyls	112.052	0.0439928	-	52.3	1.56456	470-29-1;1112-33-0	Fatty acids and conjugates	5.155	5.183	5.125	5.127	5.132	5.175	5.071	5.087	5.075	5.063	5.06	5.082	5.131	5.119	5.147	5.106	5.144	5.122	4.529	4.562	4.595	4.604	4.57
pos_4180	Oxonol	恶唑醇	metab_3389	B(ii)	-	-	HMDB0256000	M+H	C8H8O2	2.6975	-	-	pos	-	-	-	-	Not Available	Not Available	137.059	0.0391684	-	32.6	-1.61383	-	Not Available	6.378	6.395	6.355	6.36	6.348	6.378	6.42	6.43	6.415	6.427	6.41	6.422	6.399	6.368	6.374	6.377	6.379	6.364	6.035	6.054	6.061	6.071	6.079
pos_4185	N-Hydroxy-L-tyrosine	N-羟基-L-酪氨酸	metab_3394	B(ii)	map00460;map01100;map01110	Cyanoamino acid metabolism;Metabolic pathways;Biosynthesis of secondary metabolites	HMDB0038750	M+ACN+H	C9H11NO4	2.6736	氰基氨基酸代谢;代谢途径;次级代谢产物的生物合成	C03004	pos	-	-	Metabolism;Metabolism;Metabolism	Metabolism of other amino acids;Global and overview maps;Global and overview maps	Organic acids and derivatives	Carboxylic acids and derivatives	239.102	0.0316856	-	46.4	-2.34743	64448-49-3	Amino acids, peptides, and analogues	4.627	4.798	4.838	4.807	4.824	4.716	5.931	5.977	5.929	5.96	5.92	5.951	5.81	5.74	5.766	5.744	5.772	5.731	5.187	5.2	5.185	5.196	5.202
pos_4187	Artonin R	阿托宁R	metab_3396	B(ii)	-	-	HMDB0041125	M+2Na-H	C31H30O10	2.6576	-	-	pos	-	-	-	-	Organoheterocyclic compounds	Benzopyrans	607.154	0.0393917	-	63	-2.41349	161017-01-2	1-benzopyrans	6.378	6.43	6.375	6.411	6.434	6.406	6.631	6.657	6.608	6.647	6.618	6.639	6.756	6.733	6.777	6.743	6.756	6.744	5.979	5.988	5.978	6.03	6.074
pos_4196	2,6-diamino-4-hydroxy-5-formamidopyrimidine	2,6-二氨基-4-羟基-5-甲酰胺嘧啶	metab_3404	B(ii)	-	-	HMDB0304046;HMDB0011657	M+H-H2O	C5H7N5O2	2.6257	-	C04744	pos	-	-	-	-	Organic nitrogen compounds	Organonitrogen compounds	152.056	0.0404469	-	45.6	-1.24907	77440-13-2	N-arylamides	5.556	5.541	5.524	5.535	5.508	5.517	6.449	6.453	6.442	6.454	6.446	6.434	6.331	6.308	6.325	6.319	6.316	6.32	6.952	6.981	6.996	7.015	7.018
pos_4198	Feruloyl-2-hydroxyputrescine	阿魏酰-2-羟基腐胺	metab_3406	B(ii)	-	-	HMDB0033465	M+2H	C14H20N2O4	2.6177	-	-	pos	-	-	-	-	Phenylpropanoids and polyketides	Cinnamic acids and derivatives	141.078	0.0321028	-	33.3	-1.12744	-	Hydroxycinnamic acids and derivatives	6.183	6.171	6.144	6.172	6.134	6.166	6.175	6.213	6.186	6.181	6.193	6.188	6.128	6.119	6.154	6.12	6.143	6.115	5.815	5.852	5.86	5.898	5.883
pos_4231	2-Phenylaminoadenosine	2-苯基氨基腺苷	metab_3443	B(ii)	-	-	HMDB0001069	M+2Na	C16H18N6O4	2.2433	-	-	pos	-	-	-	-	Nucleosides, nucleotides, and analogues	Purine nucleosides	202.059	0.0396444	-	40.1	4.40971	53296-10-9	Not Available	5.947	5.867	5.9	5.926	5.917	5.937	5.902	5.935	5.883	5.954	5.904	5.917	5.93	5.875	5.919	5.877	5.918	5.863	5.845	5.862	5.8	5.924	5.865
pos_4246	2-Amino-9-(4-amino-2-oxopyrimidin-1-yl)-1H-purin-6-one	-	metab_3459	B(ii)	-	-	HMDB0258125	2M+3H2O+2H	C9H8N8O2	2.0449	-	-	pos	-	-	-	-	Organoheterocyclic compounds	Imidazopyrimidines	274.089	0.0372673	-	56	1.58157	-	Purines and purine derivatives	6.594	6.589	6.585	6.565	6.556	6.568	6.286	6.309	6.262	6.318	6.286	6.329	6.434	6.399	6.4	6.398	6.391	6.379	4.215	4.362	4.535	3.938	4.613
pos_4263	4-Guanidinobutanoic acid	4-胍基丁酸	metab_3478	B(ii)	map01100;map00330	Metabolic pathways;Arginine and proline metabolism	HMDB0003464;HMDB0031842	2M+K	C5H11N3O2	1.8154	代谢途径;精氨酸和脯氨酸代谢	C01035	pos	-	-	Metabolism;Metabolism	Global and overview maps;Amino acid metabolism	Organic acids and derivatives	Carboxylic acids and derivatives	329.134	0.0373906	-	36.7	0.359573	463-00-3;500-65-2	Amino acids, peptides, and analogues	5.379	5.466	5.47	5.396	5.416	5.43	5.726	5.715	5.758	5.687	5.751	5.766	5.58	5.556	5.581	5.506	5.593	5.61	5.195	5.292	5.366	5.313	5.31
pos_4264	Arginylproline	精氨酰脯氨酸	metab_3479	B(ii)	-	-	HMDB0028717	M+Na	C11H21N5O3	1.8154	-	-	pos	-	-	-	-	Organic acids and derivatives	Carboxylic acids and derivatives	294.154	0.0395671	-	30.9	0.955896	2418-69-1	Amino acids, peptides, and analogues	5.891	5.848	5.842	5.841	5.841	5.847	6.286	6.282	6.282	6.26	6.285	6.293	5.978	5.943	5.968	5.931	5.902	5.907	5.715	5.773	5.843	5.869	5.877
pos_4266	Glucaric acid	谷氨酸	metab_3481	B(ii)	map01100;map00053	Metabolic pathways;Ascorbate and aldarate metabolism	HMDB0000663;LMFA01170108	M+ACN+H	C6H10O8	1.8154	代谢途径;抗坏血酸和醛酸代谢	C00818	pos	-	-	Metabolism;Metabolism	Global and overview maps;Carbohydrate metabolism	Organic oxygen compounds	Organooxygen compounds	252.072	0.040015	-	41.7	3.63048	87-73-0	Carbohydrates and carbohydrate conjugates	6.408	6.38	6.382	6.358	6.376	6.374	6.576	6.566	6.594	6.559	6.58	6.597	6.551	6.547	6.533	6.539	6.518	6.491	6.335	6.37	6.337	6.424	6.397
pos_4267	Propionylcarnitine	丙酰卡尼汀	metab_3482	B(i)	-	-	PW_C000658;LMFA07070105;HMDB0000824	M+H	C10H19NO4	1.8154	-	C03017	pos	-	-	-	-	Lipids and lipid-like molecules	Fatty Acyls	218.138	0.0379527	74.8	-	-1.57406	17298-37-2;20064-19-1	Fatty acid esters	4.498	4.511	4.155	3.994	4.627	3.614	5.625	5.603	5.623	5.618	5.636	5.608	5.354	5.363	5.381	5.322	5.341	5.252	5.644	5.675	5.685	5.756	5.723
pos_4268	Hypoxanthine	次黄嘌呤	metab_3483	B(i)	map01100;map01232;map00230	Metabolic pathways;Nucleotide metabolism;Purine metabolism	HMDB0000157;PW_C000102	M+H	C5H4N4O	1.8154	代谢途径;-;嘌呤代谢	C00262	pos	-	-	Metabolism;Metabolism;Metabolism	Global and overview maps;Global and overview maps;Nucleotide metabolism	Organoheterocyclic compounds	Imidazopyrimidines	137.046	0.0405397	59.5	-	-1.5617	68-94-0	Purines and purine derivatives	5.204	5.16	5.155	5.153	5.153	5.159	5.392	5.356	5.393	5.382	5.412	5.394	5.312	5.276	5.21	5.318	5.247	5.193	6.351	6.392	6.324	6.42	6.381
pos_4273	Melilotoside	草木犀草苷	metab_3489	B(ii)	map01110;map00999	Biosynthesis of secondary metabolites;Biosynthesis of various plant secondary metabolites	HMDB0303353;HMDB0033581	M+NH4	C15H18O8	1.7995	次级代谢产物的生物合成;多种次生代谢产物的生物合成Ⅰ	C05158	pos	-	-	Metabolism;Metabolism	Global and overview maps;Biosynthesis of other secondary metabolites	Organic oxygen compounds	Organooxygen compounds	344.133	0.0381785	-	72.9	-1.82373	618-67-7	Carbohydrates and carbohydrate conjugates	4.463	4.607	4.494	4.211	3.974	4.271	5.987	5.927	6.002	5.952	5.978	6.026	5.477	5.328	5.427	5.363	5.357	5.441	3.516	3.574	3.644	3.67	3.678
pos_4276	Tazolol	他唑醇	metab_3492	B(ii)	-	-	HMDB0258752	2M+ACN+H	C9H16N2O2S	1.7917	-	-	pos	-	-	-	-	Organic oxygen compounds	Organooxygen compounds	474.217	0.0399915	-	38	-7.80144	-	Ethers	7.817	7.791	7.798	7.797	7.785	7.789	7.624	7.618	7.614	7.614	7.618	7.624	7.695	7.67	7.683	7.681	7.68	7.676	6.673	6.709	6.736	6.771	6.739
pos_4286	Isoleucyl-Serine	异亮氨酸	metab_3503	B(ii)	-	-	HMDB0028916	M+ACN+H	C9H18N2O4	1.7761	-	-	pos	-	-	-	-	Organic acids and derivatives	Carboxylic acids and derivatives	260.16	0.0381065	-	54.9	-2.55556	-	Amino acids, peptides, and analogues	6.087	6.076	6.035	6.058	6.061	6.077	6.241	6.202	6.23	6.193	6.19	6.219	6.048	6.042	6.084	6.073	6.061	6.062	5.202	5.096	5.248	5.216	5.169
pos_4294	Isoleucyl-Lysine	异亮氨酸	metab_3510	B(ii)	-	-	HMDB0028912	M+H	C12H25N3O3	1.7293	-	-	pos	-	-	-	-	Organic acids and derivatives	Carboxylic acids and derivatives	260.196	0.031653	-	52.5	-2.09759	-	Amino acids, peptides, and analogues	5.804	5.714	5.69	5.709	5.73	5.776	6.368	6.361	6.358	6.32	6.365	6.354	6.163	6.145	6.178	6.189	6.143	6.187	6.311	6.346	6.372	6.417	6.386
pos_4301	Hydroxysepiapterin	羟色胺蝶呤	metab_3518	B(ii)	-	-	HMDB0002109	2M+NH4	C9H11N5O4	1.6746	-	-	pos	-	-	-	-	Organoheterocyclic compounds	Pteridines and derivatives	524.196	0.0401347	-	44.9	0.214866	75762-47-9	Pterins and derivatives	8.049	8.041	8.034	8.04	8.024	8.032	7.782	7.778	7.775	7.768	7.778	7.778	7.784	7.767	7.785	7.778	7.781	7.778	6.772	6.808	6.79	6.857	6.86
pos_4304	Graveolone	肉桂酮	metab_3521	B(ii)	-	-	HMDB0033735	M+2H	C14H12O4	1.6746	-	-	pos	-	-	-	-	Phenylpropanoids and polyketides	Coumarins and derivatives	123.044	0.0428013	-	36.8	0.21786	16499-05-1	Pyranocoumarins	7.023	7.021	6.992	7.018	7.004	7.015	6.947	6.953	6.943	6.945	6.948	6.942	6.927	6.899	6.921	6.913	6.915	6.92	6.841	6.877	6.905	6.923	6.914
pos_4305	(1xi,2xi)-1-(4-Hydroxyphenyl)-1,2,3-propanetriol 3-O-beta-D-Glucopyranoside	-	metab_3522	B(ii)	-	-	HMDB0040602	M+NH4	C15H22O9	1.6666	-	-	pos	-	-	-	-	Lipids and lipid-like molecules	Fatty Acyls	364.159	0.0356694	-	45.7	-2.92563	67151-73-9	Fatty acyl glycosides	7.283	7.267	7.257	7.266	7.254	7.262	7.214	7.208	7.201	7.202	7.197	7.219	7.151	7.124	7.154	7.135	7.148	7.142	6.913	6.963	6.966	6.987	6.991
pos_4313	Calystegine B2	-	metab_3531	B(ii)	-	-	HMDB0038594	M+ACN+H	C7H13NO4	1.6038	-	C10851	pos	-	-	-	-	Alkaloids and derivatives	Tropane alkaloids	217.118	0.0403161	-	54.7	-2.04652	127414-85-1	Not Available	3.795	4.295	3.746	4.255	3.748	4.149	6.037	6.027	6.018	6.035	6.019	6.009	5.822	5.828	5.871	5.834	5.842	5.845	6.413	6.44	6.473	6.5	6.502
pos_4318	Nopalinic acid	壬二酸	metab_3536	B(ii)	-	-	HMDB0029437	M+H-H2O	C10H18N2O6	1.5723	-	C01683	pos	-	-	-	-	Organic acids and derivatives	Carboxylic acids and derivatives	245.113	0.0471274	-	54.4	-1.79142	63409-16-5	Amino acids, peptides, and analogues	3.964	3.921	3.915	3.913	3.913	3.92	5.466	5.415	5.316	5.383	5.426	5.436	5.209	5.209	5.322	5.262	5.203	5.293	5.752	5.802	5.893	5.997	5.933
pos_4326	Tuliposide B	郁金香甙B	metab_3545	B(ii)	-	-	HMDB0303141;LMFA13010038	M+NH4	C11H18O9	1.5329	-	C08570	pos	-	-	-	-	Organic oxygen compounds	Organooxygen compounds	312.129	0.0463764	-	68.9	0.809813	19870-33-8	Carbohydrates and carbohydrate conjugates	6.009	6.034	5.952	5.996	5.993	5.957	6.398	6.429	6.384	6.398	6.407	6.385	6.294	6.298	6.311	6.295	6.314	6.326	6.113	6.142	6.183	6.216	6.218
pos_4330	5-Methyl-2-furancarboxaldehyde	5-甲基-2-呋喃甲醛	metab_3549	B(ii)	-	-	HMDB0033002	M+H	C6H6O2	1.4938	-	C11115	pos	-	-	-	-	Organic oxygen compounds	Organooxygen compounds	111.044	0.0435018	-	35.7	1.75049	620-02-0	Carbonyl compounds	6.02	6.047	6.042	6.085	6.053	6.069	5.982	6.041	5.987	6.012	5.995	6.023	6.01	5.983	6.048	6	6.031	6.02	5.988	6.029	6.06	6.125	6.096
pos_4338	Penicilloic acid	青霉酸	metab_3556	B(ii)	map00311;map01110	Penicillin and cephalosporin biosynthesis;Biosynthesis of secondary metabolites	HMDB0060617	M+2Na-H	C16H20N2O5S	1.4309	青霉素和头孢菌素生物合成;次级代谢产物的生物合成	C06567	pos	-	-	Metabolism;Metabolism	Biosynthesis of other secondary metabolites;Global and overview maps	Organic acids and derivatives	Carboxylic acids and derivatives	397.082	0.0385343	-	45.9	3.89348	-	Amino acids, peptides, and analogues	7.306	7.307	7.278	7.299	7.287	7.309	7.428	7.443	7.411	7.434	7.43	7.42	7.462	7.465	7.483	7.472	7.468	7.484	7.307	7.334	7.362	7.393	7.386
pos_434	Indoleacrylic acid	吲哚乙酸	metab_3558	B(ii)	-	-	HMDB0000734	M+H, M+H-H2O	C11H9NO2	3.2123	-	-	pos	-	-	-	-	Organoheterocyclic compounds	Indoles and derivatives	188.07	0.0377024	-	33.5	-1.3995	29953-71-7	Indoles	7.649	7.651	7.629	7.632	7.628	7.627	7.745	7.742	7.743	7.747	7.745	7.74	7.647	7.636	7.65	7.646	7.633	7.645	7.769	7.804	7.801	7.834	7.837
pos_4342	Mulberrofuran Q	穆尔博罗夫兰Q	metab_3561	B(ii)	-	-	HMDB0036637	M+H-2H2O	C34H24O10	1.3919	-	-	pos	-	-	-	-	Phenylpropanoids and polyketides	2-arylbenzofuran flavonoids	557.118	0.0382992	-	51.9	-8.87562	101383-35-1	Not Available	7.125	7.11	7.118	7.119	7.117	7.119	7.072	7.07	7.052	7.095	7.079	7.071	7.143	7.137	7.155	7.146	7.142	7.147	5.481	5.484	5.701	5.385	5.636
pos_4344	N-Acetyl-D-mannosamine	N-乙酰-D-甘露糖胺	metab_3563	B(i)	map01100;map00520;map01250	Metabolic pathways;Amino sugar and nucleotide sugar metabolism;Biosynthesis of nucleotide sugars	HMDB0001129	M+H-H2O	C8H15NO6	1.3841	代谢途径;氨基糖和核苷酸糖代谢;-	C00645	pos	Carbohydrates	Monosaccharides	Metabolism;Metabolism;Metabolism	Global and overview maps;Carbohydrate metabolism;Global and overview maps	Organic oxygen compounds	Organooxygen compounds	204.086	0.0736725	60.3	-	-1.01736	3615-17-6;7772-94-3	Carbohydrates and carbohydrate conjugates	4.211	4.042	3.876	3.885	4.51	3.853	4.531	4.702	4.59	4.86	4.718	4.555	4.394	4.566	4.485	4.598	4.396	4.724	5.698	5.832	5.811	5.823	5.764
pos_4346	Asparagine-betaxanthin	天冬酰胺倍他星	metab_3565	B(ii)	-	-	HMDB0304648	M+H-H2O	C13H15N3O7	1.3607	-	-	pos	-	-	-	-	Organic acids and derivatives	Carboxylic acids and derivatives	308.09	0.0285872	-	42.5	7.57156	-	Amino acids, peptides, and analogues	7.646	7.754	7.734	7.757	7.763	7.777	7.502	7.514	7.488	7.092	7.208	7.42	7.577	7.597	7.624	7.613	7.631	7.636	5.434	5.476	5.497	5.576	5.56
pos_4347	Fructosyl valine	果糖基缬氨酸	metab_3566	B(ii)	-	-	HMDB0252496	M+H	C11H21NO7	1.3453	-	-	pos	-	-	-	-	Organic acids and derivatives	Carboxylic acids and derivatives	280.138	0.0789094	-	49.1	-2.40323	-	Amino acids, peptides, and analogues	4.723	4.68	4.675	4.673	4.673	4.679	5.233	5.347	5.163	5.047	5.311	5.314	4.741	4.945	4.852	4.966	5.178	5.117	4.547	4.605	4.675	4.701	4.709
pos_4359	N6-(L-1,3-Dicarboxypropyl)-L-lysine	N6-（L-1,3-二羧丙基）-L-赖氨酸	metab_3575	B(i)	map01100;map00310;map01110;map00300;map01230	Metabolic pathways;Lysine degradation;Biosynthesis of secondary metabolites;Lysine biosynthesis;Biosynthesis of amino acids	HMDB0000279	M+H	C11H20N2O6	1.2754	代谢途径;赖氨酸降解;次级代谢产物的生物合成;赖氨酸生物合成;氨基酸的生物合成	C00449	pos	-	-	Metabolism;Metabolism;Metabolism;Metabolism;Metabolism	Global and overview maps;Amino acid metabolism;Global and overview maps;Amino acid metabolism;Global and overview maps	Organic acids and derivatives	Carboxylic acids and derivatives	277.139	0.0382349	96.2	-	-2.26234	997-68-2	Amino acids, peptides, and analogues	7.505	7.493	7.465	7.482	7.477	7.483	7.273	7.266	7.265	7.272	7.276	7.258	7.365	7.356	7.372	7.358	7.359	7.362	6.106	6.137	6.184	6.161	6.156
pos_436	Artocarpetin B	-	metab_3576	B(ii)	-	-	LMPK12110908;HMDB0033148	M+NH4, M+Na	C22H22O6	3.1808	-	-	pos	-	-	-	-	Phenylpropanoids and polyketides	Flavonoids	405.132	0.0433123	-	54.7	2.19873	170894-22-1	Flavones	6.094	6.081	6.072	6.074	6.062	6.061	5.741	5.757	5.7	5.712	5.706	5.723	6.239	6.219	6.239	6.257	6.236	6.239	4.046	4.104	4.23	4.299	4.208
pos_4363	1,3-Butadiene	1,3-丁二烯	metab_3580	B(ii)	-	-	HMDB0041792	M+NH4	C4H6	1.2597	-	C16450	pos	-	-	-	-	Hydrocarbons	Unsaturated hydrocarbons	72.0813	0.0407812	-	52.2	9.32164	106-99-0	Olefins	7.272	7.259	7.248	7.245	7.241	7.25	7.245	7.245	7.235	7.244	7.235	7.238	7.257	7.241	7.246	7.243	7.247	7.245	7.204	7.235	7.248	7.274	7.271
pos_438	Cellulose hydroxyethylate	羟乙基纤维素	metab_3594	B(ii)	-	-	HMDB0249797	M+H, M+Na	C36H70O19	5.9059	-	-	pos	-	-	-	-	Organic oxygen compounds	Organooxygen compounds	807.46	0.158657	-	35.8	2.33199	-	Carbohydrates and carbohydrate conjugates	4.238	4.089	1.995	4.16	1.993	1.999	4.754	4.637	4.5	4.578	4.686	4.706	4.006	3.988	4.015	2.024	4.068	4.318	5.822	5.868	5.894	5.918	5.902
pos_4388	N-Lactoylleucine	N-乳糖基亮氨酸	metab_3602	B(ii)	-	-	HMDB0062176	M+ACN+H	C9H17NO4	1.0284	-	-	pos	-	-	-	-	Organic acids and derivatives	Carboxylic acids and derivatives	245.149	0.0389986	-	52.6	-2.33465	210769-82-7	Amino acids, peptides, and analogues	6.401	6.322	6.367	6.339	6.339	6.308	6.284	6.27	6.29	6.241	6.26	6.29	6.199	6.193	6.187	6.169	6.177	6.191	5.697	5.845	5.742	5.871	5.803
pos_4399	Betaine	甜菜碱	metab_3613	B(ii)	map01100;map02010;map00260	Metabolic pathways;ABC transporters;Glycine, serine and threonine metabolism	PW_C000030;HMDB0000043;MJDBTMA0000064	2M+H	C5H12NO2+	0.9977	代谢途径;ABC转运蛋白;甘氨酸、丝氨酸和苏氨酸代谢	C00719	pos	-	-	Metabolism;Environmental Information Processing;Metabolism	Global and overview maps;Membrane transport;Amino acid metabolism	Organic acids and derivatives	Carboxylic acids and derivatives	237.18	0.0875342	-	44.8	-1.83386	6915-17-9;107-43-7	Amino acids, peptides, and analogues	4.373	4.33	4.325	4.323	4.323	4.329	4.37	4.361	4.365	4.36	4.358	4.359	4.391	4.357	4.359	4.354	4.351	4.363	6.479	6.511	6.518	6.562	6.57
pos_4404	Austdiol	奥斯丁二醇	metab_3620	B(ii)	-	-	HMDB0030858	2M+NH4	C12H12O5	0.9899	-	-	pos	-	-	-	-	Organoheterocyclic compounds	Azaphilones	490.175	0.0414475	-	42.6	9.85676	53043-28-0	Not Available	6.917	6.926	6.876	6.874	6.885	6.903	6.773	6.74	6.777	6.769	6.702	6.68	6.707	6.684	6.729	6.704	6.736	6.72	6.037	6.132	6.147	6.186	6.187
pos_4405	7,8-diaminopelargonate	7,8-二氨基苯甲酸酯	metab_3621	B(ii)	map01100;map00780;map01240	Metabolic pathways;Biotin metabolism;Biosynthesis of cofactors	HMDB0304236	M+2Na-H	C9H20N2O2	0.9899	代谢途径;生物素代谢;-	C01037	pos	-	-	Metabolism;Metabolism;Metabolism	Global and overview maps;Metabolism of cofactors and vitamins;Global and overview maps	Lipids and lipid-like molecules	Fatty Acyls	233.124	0.0388732	-	43.3	1.82023	-	Fatty acids and conjugates	6.22	6.199	6.168	6.193	6.187	6.191	6.646	6.656	6.63	6.651	6.647	6.65	6.559	6.551	6.574	6.551	6.555	6.569	6.351	6.418	6.432	6.468	6.45
pos_441	2-(beta-D-Mannopyranosyl)-L-tryptophan	2-（β-D-甘露吡喃基）-L-色氨酸	metab_3625	B(ii)	-	-	HMDB0258059	M+H, M+H-H2O	C17H22N2O7	3.1489	-	-	pos	-	-	-	-	Organoheterocyclic compounds	Pyridines and derivatives	367.149	0.0217575	-	38.1	-2.94866	-	Phenylpyridines	3.692	3.975	3.527	3.796	3.783	3.597	6.121	6.138	6.123	6.093	6.12	6.126	5.594	5.61	5.58	5.605	5.574	5.574	3.278	3.104	3.174	3.2	3.208
pos_4410	2-C-Methyl-1,4-erythrono-D-lactone	-	metab_3626	B(ii)	-	-	HMDB0029884	M+ACN+H	C5H8O4	0.9822	-	-	pos	-	-	-	-	Organoheterocyclic compounds	Lactones	174.076	0.0413109	-	34.5	-1.41095	18465-71-9	Gamma butyrolactones	6.681	6.682	6.665	6.672	6.662	6.665	6.555	6.548	6.532	6.527	6.549	6.537	6.597	6.601	6.594	6.601	6.6	6.599	6.541	6.58	6.586	6.615	6.62
pos_4414	1-Pyrroline-4-hydroxy-2-carboxylate	1-吡咯啉-4-羟基-2-羧酸盐	metab_3630	B(ii)	map01100;map00470	Metabolic pathways;D-Amino acid metabolism	PW_C001512;HMDB0002234	M+ACN+H	C5H7NO3	0.9747	代谢途径;-	C04282	pos	-	-	Metabolism;Metabolism	Global and overview maps;Metabolism of other amino acids	Organoheterocyclic compounds	Pyrrolines	171.076	0.0414605	-	38.2	-2.14868	9054-77-7	Not Available	6.479	6.5	6.481	6.493	6.472	6.487	6.514	6.523	6.512	6.51	6.507	6.516	6.501	6.48	6.51	6.49	6.5	6.507	6.251	6.292	6.311	6.356	6.348
pos_4419	N,N-Dimethylarginine	N、 N-二甲基精氨酸	metab_3633	B(i)	-	-	HMDB0001539	M+H	C8H18N4O2	0.9672	-	C03626	pos	-	-	-	-	Organic acids and derivatives	Carboxylic acids and derivatives	203.15	0.0394442	73.7	-	-1.25356	30315-93-6	Amino acids, peptides, and analogues	7.456	7.436	7.425	7.426	7.425	7.429	7.337	7.327	7.329	7.335	7.329	7.328	7.375	7.368	7.376	7.372	7.375	7.378	7.127	7.163	7.178	7.213	7.211
pos_442	Erinacine D	艾琳酸D	metab_3634	B(ii)	-	-	HMDB0031896	M+H-H2O, M+H	C27H42O7	5.9372	-	-	pos	-	-	-	-	Lipids and lipid-like molecules	Prenol lipids	461.289	0.0397864	-	78.7	-2.20615	157397-40-5	Diterpenoids	5.732	5.723	5.662	5.702	5.68	5.713	5.624	5.617	5.559	5.675	5.598	5.622	5.52	5.403	5.541	5.489	5.518	5.538	5.157	5.164	5.276	5.317	5.161
pos_4421	Argininosuccinic acid	精氨琥珀酸	metab_3636	B(ii)	map01100;map00220;map00250;map01110;map01230	Metabolic pathways;Arginine biosynthesis;Alanine, aspartate and glutamate metabolism;Biosynthesis of secondary metabolites;Biosynthesis of amino acids	HMDB0000052;PW_C000036	M+H	C10H18N4O6	0.9593	代谢途径;精氨酸生物合成;丙氨酸、天冬氨酸和谷氨酸代谢;次级代谢产物的生物合成;氨基酸的生物合成	C03406	pos	Peptides	Amino acids	Metabolism;Metabolism;Metabolism;Metabolism;Metabolism	Global and overview maps;Amino acid metabolism;Amino acid metabolism;Global and overview maps;Global and overview maps	Organic acids and derivatives	Carboxylic acids and derivatives	291.129	0.0402698	-	59.4	-2.62577	2387-71-5	Amino acids, peptides, and analogues	5.73	5.661	5.732	5.721	5.77	5.81	6.053	6.103	6.089	6.126	6.123	6.104	6.261	6.267	6.241	6.309	6.271	6.23	7.491	7.524	7.538	7.573	7.565
pos_4422	Lysylproline	赖氨酰脯氨酸	metab_3637	B(ii)	-	-	HMDB0028959	M+H	C11H21N3O3	0.9593	-	-	pos	-	-	-	-	Organic acids and derivatives	Carboxylic acids and derivatives	244.165	0.0131633	-	40.2	-1.85606	52766-27-5	Amino acids, peptides, and analogues	4.66	4.617	4.611	4.61	4.61	4.616	5.349	5.336	5.247	5.119	5.386	5.363	4.895	4.643	4.794	5.11	5.03	4.823	6.487	6.529	6.533	6.566	6.585
pos_4424	Glycerophosphocholine	甘油磷酸胆碱	metab_3639	B(i)	map00565;map00564	Ether lipid metabolism;Glycerophospholipid metabolism	HMDB0008556;HMDB0008193;HMDB0008127;HMDB0008488;HMDB0008228;HMDB0008621;HMDB0008061;HMDB0008093;HMDB0007929;HMDB0008458;HMDB0008291;HMDB0008588;HMDB0008555;HMDB0007962;HMDB0008358;HMDB0008785;HMDB0011227;HMDB0007928;HMDB0008226;HMDB0008753;HMDB0008422;HMDB0008095;HMDB0008620;HMDB0008718;HMDB0008490;HMDB0008721;HMDB0011224;HMDB0007930;HMDB0000086;HMDB0008784;HMDB0008819;HMDB0007931;HMDB0008259;HMD…	M+H	C8H20NO6P	0.9515	乙醚脂质代谢;甘油磷脂代谢	C00670	pos	-	-	Metabolism;Metabolism	Lipid metabolism;Lipid metabolism	Lipids and lipid-like molecules	Glycerophospholipids	258.11	0.041409	96.7	-	-1.68419	28319-77-9	Glycerophosphocholines	8.066	8.052	8.037	8.043	8.036	8.043	7.964	7.955	7.951	7.958	7.954	7.954	7.947	7.933	7.943	7.936	7.941	7.937	7.288	7.33	7.342	7.37	7.377
pos_4426	7-Aminoheptanoic acid	7-氨基庚酸	metab_3641	B(ii)	-	-	HMDB0247233	M+K	C7H15NO2	0.9439	-	-	pos	-	-	-	-	Lipids and lipid-like molecules	Fatty Acyls	184.073	0.0467899	-	32.6	-2.86384	-	Fatty acids and conjugates	6.441	6.411	6.425	6.42	6.439	6.448	6.352	6.347	6.369	6.371	6.348	6.337	6.321	6.326	6.328	6.306	6.301	6.293	5.442	5.55	5.523	5.607	5.619
pos_4427	4-Amino-3-hydroxybutyrate	4-氨基-3-羟基丁酸酯	metab_3642	B(ii)	-	-	HMDB0061877	M+H	C4H9NO3	0.9439	-	C03678	pos	-	-	-	-	Organic acids and derivatives	Carboxylic acids and derivatives	120.066	0.0395953	-	40.7	0.529933	-	Amino acids, peptides, and analogues	7.403	7.391	7.375	7.381	7.378	7.386	7.415	7.413	7.405	7.415	7.409	7.406	7.409	7.395	7.407	7.398	7.402	7.407	7.514	7.546	7.567	7.591	7.59
pos_4429	Norethindrone oxime	炔诺酮肟	metab_3644	B(ii)	-	-	HMDB0255732	M+2Na-H	C20H27NO2	0.9284	-	-	pos	-	-	-	-	Lipids and lipid-like molecules	Steroids and steroid derivatives	358.174	0.0472839	-	37.4	-2.97966	-	Estrane steroids	6.091	6.059	6.068	6.147	6.079	6.074	5.903	5.874	5.851	5.888	5.841	5.808	6.037	6.01	6.02	6.039	6.055	5.983	6.32	6.354	6.32	6.419	6.39
pos_4431	Fibrin	纤维蛋白	metab_3647	B(ii)	-	-	HMDB0252249	M+H-2H2O	C5H11N3O2	0.9208	-	C00290	pos	-	-	-	-	Organic acids and derivatives	Carboxylic acids and derivatives	110.071	0.0430445	-	31	1.47319	9001-31-4	Amino acids, peptides, and analogues	6.987	6.986	6.969	6.97	6.987	6.964	6.908	6.897	6.891	6.902	6.888	6.894	6.952	6.944	6.941	6.941	6.953	6.942	6.972	7.004	7.016	7.028	7.065
pos_4433	Lys Glu	-	metab_3649	B(i)	-	-	-	M+H	C11H21N3O5	0.9133	-	-	pos	-	-	-	-	-	-	276.155	0.0689835	41.4	-	-2.03534	-	-	4.164	3.953	4.286	3.945	3.945	3.952	4.922	5.079	5.059	5.101	4.815	5.249	4.55	4.872	4.583	4.914	4.873	4.526	6.561	6.577	6.589	6.628	6.605
pos_445	Secoeremopetasitolide B	二氯乙酰胺	metab_3666	B(ii)	-	-	HMDB0041363	M+H-2H2O, M+Na	C21H30O7	5.9611	-	-	pos	-	-	-	-	Lipids and lipid-like molecules	Prenol lipids	417.187	0.0218548	-	56.6	-2.3859	178402-71-6	Terpene lactones	5.856	5.868	5.82	5.823	5.84	5.831	5.953	5.936	5.914	5.931	5.91	5.945	6.067	6.044	6.066	6.035	6.06	6.033	5.418	5.472	5.479	5.546	5.544
pos_4459	Laminine	昆布氨酸	metab_3674	B(i)	-	-	-	M+H	C9H20N2O2	0.8749	-	-	pos	-	-	-	-	-	-	189.159	0.0383505	30.2	-	-1.78676	-	-	7.361	7.335	7.325	7.333	7.321	7.329	7.226	7.224	7.218	7.22	7.223	7.219	7.264	7.252	7.262	7.26	7.257	7.259	7.01	7.048	7.062	7.097	7.092
pos_4460	N(6)-Methyllysine	N（6）-甲基赖氨酸	metab_3676	B(i)	-	-	HMDB0002038	M+H	C7H16N2O2	0.8749	-	C02728	pos	-	-	-	-	Organic acids and derivatives	Carboxylic acids and derivatives	161.128	0.0400049	36	-	-1.62735	1188-07-4	Amino acids, peptides, and analogues	6.266	6.244	6.242	6.25	6.241	6.254	6.059	6.048	6.062	6.06	6.048	6.037	6.179	6.164	6.171	6.192	6.163	6.155	5.979	6.01	6.007	6.054	6.068
pos_4461	3-(3,4-dimethoxyphenyl)-5-(3-pyridin-3-yl-1,2,4-oxadiazol-5-yl)-1,2,4-oxadiazole	-	metab_3677	B(i)	-	-	-	M+H	C17H13N5O4	0.867	-	-	pos	-	-	-	-	-	-	352.108	0.0416752	45.7	-	11.5951	-	-	6.605	6.575	6.561	6.542	6.543	6.557	6.814	6.799	6.8	6.817	6.813	6.79	6.783	6.781	6.78	6.792	6.779	6.795	6.898	6.954	6.966	6.993	7.013
pos_4463	N-acetylmuramyl-l-alanine	-	metab_3679	B(ii)	-	-	HMDB0255071	M+H+Na	C14H24N2O9	0.867	-	-	pos	-	-	-	-	Organic acids and derivatives	Carboxylic acids and derivatives	194.071	0.0418571	-	35.4	-8.57803	-	Amino acids, peptides, and analogues	7.451	7.443	7.42	7.43	7.427	7.433	7.504	7.493	7.488	7.496	7.492	7.49	7.492	7.48	7.486	7.481	7.478	7.488	7.481	7.526	7.538	7.566	7.555
pos_4465	Cephamycin C	头孢霉素C	metab_3681	B(ii)	map01100;map00311;map01110	Metabolic pathways;Penicillin and cephalosporin biosynthesis;Biosynthesis of secondary metabolites	HMDB0249812	M+H-2H2O	C16H22N4O9S	0.8594	代谢途径;青霉素和头孢菌素生物合成;次级代谢产物的生物合成	C06566	pos	Antibiotics	beta-Lactams	Metabolism;Metabolism;Metabolism	Global and overview maps;Biosynthesis of other secondary metabolites;Global and overview maps	Organoheterocyclic compounds	Lactams	411.098	0.0380665	-	48.2	1.41212	38429-35-5	Beta lactams	6.551	6.543	6.531	6.534	6.483	6.526	6.331	6.274	6.349	6.381	6.342	6.322	6.447	6.446	6.417	6.454	6.428	6.411	5.068	5.275	5.308	5.259	4.969
pos_4483	L-2-Aminoadipate adenylate	L-2-氨基己二酸腺苷酸	metab_3701	B(ii)	map01100;map01110;map00300	Metabolic pathways;Biosynthesis of secondary metabolites;Lysine biosynthesis	HMDB0006941	M+H-2H2O	C16H23N6O10P	0.8363	代谢途径;次级代谢产物的生物合成;赖氨酸生物合成	C05560	pos	-	-	Metabolism;Metabolism;Metabolism	Global and overview maps;Global and overview maps;Amino acid metabolism	Nucleosides, nucleotides, and analogues	Purine nucleotides	455.109	0.0395352	-	68.8	2.25217	-	Purine ribonucleotides	6.076	5.992	6.034	6.019	5.994	6.018	6.036	6.126	6.136	6.12	6.081	6.071	6.093	6.004	6.057	6.096	6.033	6.055	5.626	5.698	5.641	5.574	5.75
pos_4484	8-(2,3-Dihydroxy-3-methylbutyl)-5,7-Dimethoxy-2-Phenyl-2,3-Dihydrochromen-4-one	-	metab_3702	B(i)	-	-	-	M+H-2H2O	C22H26O6	0.8363	-	-	pos	-	-	-	-	-	-	351.16	0.0417373	31.3	-	3.0816	-	-	6.124	6.059	6.126	6.075	6.068	6.092	6.087	6.122	6.093	6.081	6.094	6.09	6.113	6.041	6.095	6.093	6.092	6.087	6.018	6.071	6.021	6.003	6.127
pos_4486	Lys Ala	-	metab_3704	B(i)	-	-	-	M+H	C9H19N3O3	0.8363	-	-	pos	-	-	-	-	-	-	218.15	0.0378276	30.5	-	-1.27514	-	-	3.864	3.821	3.815	3.814	3.814	3.82	4.926	4.909	4.874	4.922	4.876	4.93	4.309	4.522	4.003	4.325	4.53	4.541	5.697	5.741	5.756	5.805	5.805
pos_4497	Gamma-Glutamylcysteine	-	metab_3715	B(ii)	map01100;map00480;map01240	Metabolic pathways;Glutathione metabolism;Biosynthesis of cofactors	PW_C000826;HMDB0001049	M+H-2H2O	C8H14N2O5S	0.8208	代谢途径;谷胱甘肽代谢;-	C00669	pos	-	-	Metabolism;Metabolism;Metabolism	Global and overview maps;Metabolism of other amino acids;Global and overview maps	Organic acids and derivatives	Carboxylic acids and derivatives	215.051	0.0392408	-	41.6	9.82722	636-58-8	Amino acids, peptides, and analogues	5.654	5.643	5.628	5.685	5.632	5.698	5.633	5.654	5.6	5.624	5.588	5.62	5.704	5.714	5.696	5.739	5.756	5.679	5.551	5.546	5.578	5.616	5.614
pos_4499	1,4-Benzothiazine-O-quinonimine	1,4-苯并噻嗪-O-喹啉	metab_3717	B(ii)	-	-	HMDB0012491	M+Na	C12H12N2O5S	0.8129	-	-	pos	-	-	-	-	Organoheterocyclic compounds	Benzothiazines	319.035	0.0404423	-	64.8	-1.85722	-	Not Available	5.959	5.959	5.964	5.926	5.921	5.947	5.992	5.993	5.973	6.029	6.002	5.982	6.062	5.978	5.998	6.05	6.046	6.021	5.772	5.811	5.83	5.774	5.787
pos_45	N-[(4-methyloxan-4-yl)methyl]-1,3-benzodioxole-5-carboxamide	-	metab_3718	B(i)	-	-	-	M+H, M+NH4, M+2H	C15H19NO4	2.6975	-	-	pos	-	-	-	-	-	-	295.165	0.0362269	54.5	-	-2.27958	-	-	7.505	7.482	7.475	7.472	7.474	7.471	7.474	7.466	7.472	7.467	7.457	7.46	7.476	7.454	7.467	7.455	7.448	7.444	7.077	7.116	7.121	7.149	7.152
pos_4503	Spermine	精胺	metab_3723	B(i)	map01100;map00480;map00770;map01240;map00330;map00410	Metabolic pathways;Glutathione metabolism;Pantothenate and CoA biosynthesis;Biosynthesis of cofactors;Arginine and proline metabolism;beta-Alanine metabolism	HMDB0001256;PW_C000970	M+H	C10H26N4	0.8051	代谢途径;谷胱甘肽代谢;泛酸和辅酶A生物合成;-;精氨酸和脯氨酸代谢;β-丙氨酸代谢	C00750	pos	-	-	Metabolism;Metabolism;Metabolism;Metabolism;Metabolism;Metabolism	Global and overview maps;Metabolism of other amino acids;Metabolism of cofactors and vitamins;Global and overview maps;Amino acid metabolism;Metabolism of other amino acids	Organic nitrogen compounds	Organonitrogen compounds	203.223	0.040913	60.1	-	-1.24769	71-44-3	Amines	6.223	6.218	6.194	6.213	6.184	6.214	6.084	6.064	6.092	6.064	6.079	6.057	6.113	6.104	6.082	6.096	6.107	6.115	5.895	5.953	6.023	6.049	6.057
pos_451	Lariciresinol	落叶松醇	metab_3730	B(ii)	map01100;map01110;map00999	Metabolic pathways;Biosynthesis of secondary metabolites;Biosynthesis of various plant secondary metabolites	HMDB0253982;HMDB0303941	M+CH3OH+H, M+ACN+Na	C20H24O6	6.0561	代谢途径;次级代谢产物的生物合成;多种次生代谢产物的生物合成Ⅰ	C10646	pos	-	-	Metabolism;Metabolism;Metabolism	Global and overview maps;Global and overview maps;Biosynthesis of other secondary metabolites	Lignans, neolignans and related compounds	Furanoid lignans	393.188	0.0617111	-	63.5	-8.7616	27003-73-2	Tetrahydrofuran lignans	5.306	5.266	5.344	5.281	5.303	5.268	5.475	5.511	5.478	5.465	5.406	5.465	5.531	5.482	5.5	5.544	5.48	5.569	4.546	4.547	4.483	4.657	4.392
pos_4514	Histidylarginine	组氨酸	metab_3735	B(ii)	-	-	HMDB0028879	M+2H	C12H21N7O3	0.7899	-	-	pos	-	-	-	-	Organic acids and derivatives	Carboxylic acids and derivatives	156.592	0.0308271	-	39.2	-0.910796	77369-21-2	Amino acids, peptides, and analogues	5.242	5.247	5.188	5.296	5.208	5.232	5.393	5.41	5.357	5.35	5.342	5.394	5.852	5.858	5.84	5.86	5.864	5.82	5.6	5.624	5.662	5.668	5.635
pos_452	Jervine	杰文	metab_3740	B(ii)	-	-	HMDB0253731;MJDBOTE0000999	M+Na, M+K	C27H39NO3	6.0639	-	C10811	pos	-	-	-	-	Lipids and lipid-like molecules	Steroids and steroid derivatives	464.257	0.0499513	-	42.9	1.72285	469-59-0	Steroidal alkaloids	5.324	5.37	5.406	5.327	5.298	5.346	5.521	5.551	5.506	5.557	5.545	5.514	5.383	5.371	5.376	5.387	5.431	5.411	5.052	5.05	4.924	5.155	5.147
pos_4522	Oxazepam	奥沙西泮	metab_3743	B(i)	-	-	HMDB0014980	M+H	C15H11ClN2O2	0.782	-	C07359	pos	-	-	-	-	Organoheterocyclic compounds	Benzodiazepines	287.057	0.0339344	38.7	-	-4.95592	604-75-1	1,4-benzodiazepines	5.857	5.856	5.783	5.828	5.831	5.824	5.745	5.716	5.78	5.734	5.721	5.755	5.852	5.831	5.844	5.855	5.853	5.857	5.478	5.502	5.632	5.544	5.59
pos_4523	Alpha-AMINO-3-HYDROXY-5-METHYL-4-ISOXAZOLEPROPIONIC ACID	-	metab_3744	B(ii)	-	-	HMDB0248356	M+2Na-H	C7H10N2O4	0.782	-	C13672	pos	-	-	-	-	Organic acids and derivatives	Carboxylic acids and derivatives	231.035	0.101348	-	39.7	-3.49962	77521-29-0	Amino acids, peptides, and analogues	5.339	5.41	5.33	5.345	5.392	5.374	5.418	5.437	5.457	5.479	5.448	5.472	5.545	5.513	5.515	5.525	5.545	5.511	5.412	5.578	5.657	5.696	5.726
pos_4537	(2-ethylsulfanyl-4,5-dihydroimidazol-1-yl)-[4-(trifluoromethyl)phenyl]methanone	-	metab_3759	B(i)	-	-	-	M+H	C13H13F3N2OS	0.7663	-	-	pos	-	-	-	-	-	-	303.077	0.0397242	39.8	-	-0.358421	-	-	6.132	6.109	6.115	6.11	6.092	6.103	6.121	6.096	6.114	6.169	6.126	6.123	6.209	6.171	6.179	6.206	6.174	6.191	5.764	5.782	5.821	5.86	5.845
pos_4572	4-Hydroxybenzaldehyde	4-羟基苯甲醛	metab_3796	B(i)	map01100	Metabolic pathways	HMDB0011718;MJDBOTE0000554	M+H	C7H6O2	0.5835	代谢途径	C00633	pos	-	-	Metabolism	Global and overview maps	Organic oxygen compounds	Organooxygen compounds	123.044	0.055915	64.4	-	0.525479	123-08-0	Carbonyl compounds	4.895	4.859	4.818	4.842	4.811	4.885	4.869	4.811	4.867	4.944	4.916	4.949	4.886	4.914	4.844	4.884	4.911	4.893	4.892	4.911	5.05	5.024	5.048
pos_4588	2,4,5-Trimethoxystyrene	-	metab_3813	B(i)	-	-	-	M+H	C11H14O3	0.3205	-	-	pos	-	-	-	-	-	-	195.101	0.0401413	41.9	-	-1.09995	-	-	5.606	5.595	5.613	5.602	5.592	5.611	5.557	5.54	5.525	5.571	5.522	5.559	5.569	5.549	5.583	5.569	5.541	5.547	5.668	5.671	5.679	5.723	5.716
pos_4606	Histidylglutamine	组氨酸谷氨酸	metab_3834	B(ii)	-	-	HMDB0028883	M+H-H2O	C11H17N5O4	0.0158	-	-	pos	-	-	-	-	Organic acids and derivatives	Carboxylic acids and derivatives	266.122	0.0327262	-	35.7	-8.21345	224638-13-5	Amino acids, peptides, and analogues	5.602	5.521	5.54	5.489	5.511	5.489	5.482	5.46	5.483	5.456	5.433	5.414	5.508	5.469	5.408	5.49	5.493	5.456	5.539	5.627	5.628	5.682	5.632
pos_462	Ethyl 4-[3-(4-benzylpiperazin-1-yl)propylamino]quinazoline-2-carboxylate	-	metab_3844	B(i)	-	-	-	M+H, M+Na	C25H31N5O2	6.1824	-	-	pos	-	-	-	-	-	-	434.256	0.0394327	38.6	-	2.82591	-	-	6.241	6.231	6.201	6.207	6.195	6.21	6.294	6.286	6.292	6.292	6.271	6.278	6.223	6.201	6.181	6.194	6.189	6.214	5.812	5.865	5.839	5.885	5.872
pos_463	5-Doxyl	5-多西林	metab_3845	B(ii)	-	-	HMDB0246783	M+H-H2O, M+H	C14H29NO2	6.198	-	-	pos	-	-	-	-	Organoheterocyclic compounds	Azolidines	226.216	0.0426307	-	35.8	-1.62656	-	Oxazolidines	6.085	6.046	6.042	6.029	6.037	6.041	6.778	6.768	6.755	6.766	6.752	6.759	6.569	6.499	6.516	6.506	6.508	6.521	5.906	5.946	5.978	5.997	6.024
pos_48	Palatinose	帕拉金糖	metab_3863	B(ii)	-	-	HMDB0256083	M+Na, M+K, 2M+Na	C12H22O11	0.9672	-	C01742	pos	Carbohydrates	Oligosaccharides	-	-	Organic oxygen compounds	Organooxygen compounds	381.078	0.0367195	-	36.5	-2.88873	13718-94-0	Carbohydrates and carbohydrate conjugates	8.771	8.756	8.747	8.752	8.746	8.752	8.614	8.608	8.606	8.615	8.611	8.602	8.642	8.637	8.646	8.64	8.639	8.645	7.77	7.812	7.825	7.854	7.854
pos_482	N-(1,3-Dihydroxyoctadec-4-en-2-yl)acetamide	N-（1,3-二羟基十八烷基-4-烯-2-基）乙酰胺	metab_3866	B(ii)	-	-	HMDB0247781	M+H-H2O, M+H	C20H39NO3	6.3719	-	-	pos	-	-	-	-	Lipids and lipid-like molecules	Sphingolipids	342.3	0.0590322	-	68.7	-2.16994	-	Ceramides	5.309	5.234	5.193	5.353	5.244	5.147	5.848	5.819	5.85	5.852	5.882	5.844	5.655	5.653	5.645	5.628	5.659	5.632	7.586	7.646	7.687	7.727	7.733
pos_485	N-methylsphingosine	-	metab_3869	B(ii)	-	-	HMDB0255191	M+H-H2O, M+H	C19H37NO3	6.3877	-	-	pos	-	-	-	-	Organic oxygen compounds	Organooxygen compounds	328.284	0.0567711	-	38.7	-2.44289	-	Alcohols and polyols	6.513	6.443	6.418	6.416	6.383	6.405	7.129	7.117	7.106	7.132	7.132	7.111	6.866	6.808	6.815	6.829	6.811	6.801	7.472	7.535	7.589	7.622	7.641
pos_49	N-Methyl-L-Threonine	N-甲基-L-苏氨酸	metab_3874	B(i)	-	-	-	M+H-H2O, M+ACN+H, M+H	C5H11NO3	0.9977	-	-	pos	-	-	-	-	-	-	116.071	0.0406261	41.6	-	1.00417	-	-	8.174	8.161	8.148	8.155	8.148	8.158	8.14	8.14	8.133	8.139	8.139	8.135	8.167	8.141	8.157	8.148	8.149	8.156	8.071	8.102	8.12	8.139	8.146
pos_490	N-Myristoyl Aspartic acid	N-肉豆蔻酰天冬氨酸	metab_3875	B(ii)	-	-	HMDB0242048	M+H-H2O, M+H	C18H33NO5	6.4591	-	-	pos	-	-	-	-	Organic acids and derivatives	Carboxylic acids and derivatives	326.232	0.113843	-	58.2	-2.50489	-	Amino acids, peptides, and analogues	5.755	5.588	5.525	5.576	5.527	5.543	4.99	4.997	4.929	4.875	5.023	4.961	5.258	4.941	5.07	4.918	5.044	4.991	5.023	5.048	5.348	5.413	5.533
pos_50	PIP(6 keto-PGF1alpha/20:4(5Z,8Z,11Z,14Z))	-	metab_3885	B(ii)	-	-	HMDB0280001	M+H+Na, M+2Na, M+2H+Na	C49H82O20P2	3.3943	-	-	pos	-	-	-	-	Not Available	Not Available	538.245	0.0400847	-	55.1	5.2613	-	Not Available	7.716	7.683	7.697	7.675	7.708	7.69	7.741	7.73	7.747	7.736	7.758	7.721	7.685	7.686	7.654	7.687	7.662	7.679	7.488	7.528	7.547	7.543	7.588
pos_502	Sterol	甾醇	metab_3888	B(ii)	-	-	HMDB0060512	M+H-H2O, M+H	C17H28O	6.609	-	C00370	pos	-	-	-	-	Lipids and lipid-like molecules	Steroids and steroid derivatives	249.221	0.112446	-	53.7	-1.89471	-	Hydroxysteroids	4.456	3.495	3.644	3.488	4.374	3.86	3.535	3.526	3.529	3.525	3.612	3.524	4.134	3.521	3.524	3.519	3.516	3.596	6.26	6.308	6.433	6.511	6.506
pos_504	PA(PGF1alpha/i-16:0)	-	metab_3890	B(ii)	-	-	HMDB0267824	M+NH4, M+Na	C39H73O11P	6.609	-	-	pos	-	-	-	-	Not Available	Not Available	766.53	0.0564573	-	52.5	9.38253	-	Not Available	6.595	6.527	6.554	6.532	6.52	6.571	6.523	6.518	6.562	6.553	6.549	6.568	6.649	6.6	6.606	6.555	6.591	6.599	6.65	6.67	6.708	6.751	6.733
pos_506	LysoPE(16:1(9Z)/0:0)	-	metab_3892	B(i)	-	-	HMDB0011504	M+H, M+Na	C21H42NO7P	6.6485	-	-	pos	-	-	-	-	Lipids and lipid-like molecules	Glycerophospholipids	452.276	0.0924585	72.7	-	-1.96777	-	Glycerophosphoethanolamines	6.494	6.283	6.257	6.245	6.228	6.25	6.648	6.621	6.619	6.621	6.613	6.618	6.742	6.595	6.591	6.585	6.582	6.58	5.575	5.595	5.82	5.945	5.915
pos_508	Cryptomeridiol 11-rhamnoside	柳杉醇11鼠李糖苷	metab_3894	B(ii)	-	-	HMDB0038018	M+H-H2O, M+Na	C21H38O6	6.6724	-	-	pos	-	-	-	-	Lipids and lipid-like molecules	Prenol lipids	369.26	0.0679038	-	47.9	-8.80269	349112-30-7	Sesquiterpenoids	5.531	5.373	5.356	5.415	5.323	5.364	5.25	5.267	5.266	5.317	5.13	5.215	5.389	5.442	5.247	5.332	5.276	5.296	5.495	5.558	5.699	5.77	5.751
pos_51	Prolyl-Tyrosine	脯氨酰酪氨酸	metab_3896	B(ii)	-	-	HMDB0029029	M+H, M+Na, M+H-H2O	C14H18N2O4	3.5293	-	-	pos	-	-	-	-	Organic acids and derivatives	Carboxylic acids and derivatives	301.119	0.0366981	-	38.1	9.45262	-	Amino acids, peptides, and analogues	5.868	5.936	5.871	5.937	5.862	5.923	5.852	5.926	5.882	5.778	5.718	5.89	5.889	5.833	5.867	5.818	5.862	5.818	5.557	5.615	5.685	5.711	5.719
pos_510	LysoPE(0:0/20:2(11Z,14Z))	-	metab_3897	B(ii)	-	-	HMDB0011483	M+H, M+Na	C25H48NO7P	6.704	-	-	pos	-	-	-	-	Lipids and lipid-like molecules	Glycerophospholipids	506.323	0.107869	-	64.3	-2.06647	-	Glycerophosphoethanolamines	6.425	6.347	6.323	6.316	6.336	6.318	6.367	6.349	6.366	6.354	6.38	6.374	6.473	6.296	6.291	6.295	6.256	6.308	5.735	5.778	5.958	5.986	5.988
pos_517	N-Linoleoyl Serine	N-亚油酸丝氨酸	metab_3904	B(ii)	-	-	HMDB0241984	M+NH4, 2M+ACN+Na	C21H37NO4	6.7831	-	-	pos	-	-	-	-	Not Available	Not Available	798.563	0.0438938	-	38.5	3.18413	-	Not Available	6.18	5.972	6.008	5.946	5.926	5.924	5.99	6.172	6.097	6.151	6.153	6.223	6.15	6.319	6.264	6.361	6.247	6.263	6.63	6.091	6.176	5.933	6.031
pos_518	DG(20:4(8Z,11Z,14Z,17Z)-2OH(5S,6R)/13:0/0:0)	-	metab_3905	B(ii)	-	-	HMDB0294970	M+NH4, M+Na	C36H62O7	6.8147	-	-	pos	-	-	-	-	Not Available	Not Available	629.438	0.222729	-	43.4	-2.09097	-	Not Available	5.13	4.595	4.41	4.22	4.035	4.476	3.896	3.814	3.817	3.813	3.81	3.811	3.843	3.809	3.812	3.807	3.804	3.815	6.058	6.109	6.315	6.374	6.444
pos_519	(6Z,8Z)-Hexadeca-6,8-dienedioylcarnitine	（6Z，8Z）-十六碳-6,8-二烯二酰肉碱	metab_3906	B(ii)	-	-	HMDB0241487	M+NH4, M+ACN+H	C23H39NO6	6.8465	-	-	pos	-	-	-	-	Lipids and lipid-like molecules	Fatty Acyls	467.312	0.089345	-	34.1	1.55907	-	Fatty acid esters	6.75	6.571	6.52	6.555	6.518	6.489	6.583	6.58	6.576	6.554	6.55	6.571	6.776	6.66	6.635	6.616	6.638	6.591	6.352	6.413	6.537	6.645	6.642
pos_524	DG(i-13:0/0:0/20:4(5Z,8Z,11Z,14Z)-OH(17))	-	metab_3912	B(ii)	-	-	HMDB0298543	M+H-H2O, M+NH4	C36H62O6	6.9098	-	-	pos	-	-	-	-	Not Available	Not Available	573.45	0.12394	-	61.6	-1.93498	-	Not Available	3.175	3.132	4.186	3.125	3.125	3.131	3.172	3.163	3.167	3.162	3.553	3.683	3.193	3.159	3.161	3.156	3.153	3.165	6.402	6.427	6.512	6.546	6.555
pos_527	Portensterol	波特斯特罗	metab_3915	B(ii)	-	-	HMDB0034331	M+H-2H2O, M+Na	C28H44O2	6.9493	-	-	pos	-	-	-	-	Lipids and lipid-like molecules	Steroids and steroid derivatives	377.32	0.0715155	-	58.6	-1.63083	62005-66-7	Ergostane steroids	6.003	5.914	5.821	5.808	5.701	5.779	5.342	5.286	5.464	5.503	5.533	5.475	5.466	5.517	5.455	5.391	5.48	5.419	5.848	5.971	6.121	6.174	6.181
pos_529	Dodemorph	-	metab_3917	B(i)	-	-	-	2M+H, M+Na	C18H35NO	6.9572	-	C18786	pos	-	-	-	-	-	-	563.55	0.0378918	33.5	-	-2.36424	1593-77-7	-	6.352	6.335	6.34	6.317	6.301	6.322	6.23	6.227	6.23	6.194	6.184	6.222	6.355	6.261	6.254	6.346	6.27	6.26	6.235	6.261	6.294	6.357	6.413
pos_532	Ergosta-4,6,8(14),22-tetraen-3-one	麦角甾-4,6,8（14），22-四烯-3-酮	metab_3921	B(ii)	-	-	HMDB0244842	M+H-H2O, M+H	C28H40O	6.9968	-	-	pos	-	-	-	-	Lipids and lipid-like molecules	Steroids and steroid derivatives	375.304	0.0612402	-	51.5	-2.43016	-	Ergostane steroids	6.35	6.309	6.287	6.263	6.22	6.19	5.793	5.781	5.756	5.742	5.767	5.756	5.974	5.933	5.895	5.779	5.79	5.847	6.07	6.187	6.33	6.342	6.391
pos_534	GPEtn(20:3/16:0)	-	metab_3923	B(i)	map01100;map00564;map01110;map00563;map04136;map04138	Metabolic pathways;Glycerophospholipid metabolism;Biosynthesis of secondary metabolites;Glycosylphosphatidylinositol (GPI)-anchor biosynthesis;Autophagy - other;Autophagy - yeast	HMDB0009378;HMDB0009352;HMDB0009319	M+H, M+Na	C41H76NO8P	6.9889	代谢途径;甘油磷脂代谢;次级代谢产物的生物合成;糖基磷脂酰肌醇（GPI）-锚生物合成;自噬-其他;自噬-酵母	C00350	pos	Lipids	Phospholipids	Metabolism;Metabolism;Metabolism;Metabolism;Cellular Processes;Cellular Processes	Global and overview maps;Lipid metabolism;Global and overview maps;Glycan biosynthesis and metabolism;Transport and catabolism;Transport and catabolism	Lipids and lipid-like molecules	Glycerophospholipids	742.537	0.137615	82.4	-	-2.14626	-	Glycerophosphoethanolamines	7.55	7.55	7.481	7.484	7.453	7.482	7.371	7.474	7.509	7.483	7.491	7.517	7.519	7.587	7.522	7.531	7.567	7.564	7.719	6.992	6.824	6.899	6.969
pos_535	Momordenol	莫莫丹诺	metab_3924	B(ii)	-	-	HMDB0031080	M+H-H2O, M+H	C29H46O2	7.0442	-	-	pos	-	-	-	-	Lipids and lipid-like molecules	Steroids and steroid derivatives	409.345	0.143464	-	34.8	-2.50601	189156-41-0	Ergostane steroids	5.893	5.867	5.846	5.808	5.734	5.679	3.875	3.866	3.869	3.865	3.863	3.864	3.896	3.861	3.864	3.859	3.856	3.867	3.701	3.759	3.83	3.855	3.864
pos_539	Dimerum acid	二甲基苯甲酸	metab_3928	B(ii)	-	-	HMDB0251372	M+H, M+NH4	C22H36N4O8	7.0838	-	-	pos	-	-	-	-	Organic acids and derivatives	Carboximidic acids and derivatives	485.263	0.0841509	-	31.6	4.29004	-	Carboximidic acids	6.566	6.416	6.26	6.175	6.092	6.118	6.171	6.203	6.116	5.962	6.073	6.049	6.537	6.325	6.05	5.996	6.023	6.008	4.036	4.094	5.203	5.47	5.217
pos_540	Oleanolic aldehyde	齐墩果醛	metab_3930	B(ii)	-	-	HMDB0034511	M+H-H2O, M+H	C30H48O2	7.0918	-	C20946	pos	-	-	-	-	Lipids and lipid-like molecules	Prenol lipids	441.371	0.00993317	-	55.3	-2.83886	17020-22-3	Triterpenoids	6.189	6.131	6.032	6.017	5.981	5.99	4.685	4.509	4.768	4.769	4.186	4.421	4.768	4.514	4.669	4.501	4.34	4.451	4.845	4.974	4.875	4.813	4.973
pos_545	SM(d19:1/18:3(9,11,15)-OH(13))	-	metab_3935	B(ii)	-	-	HMDB0290705	M+NH4, M+CH3OH+H	C42H79N2O7P	7.1076	-	-	pos	-	-	-	-	Not Available	Not Available	787.601	0.109035	-	71	6.92345	-	Not Available	7.906	8.02	7.66	7.716	7.726	7.776	7.749	7.751	7.73	7.78	7.812	7.806	7.922	8.041	7.675	7.726	7.716	7.722	8.017	8.084	8.019	7.994	7.763
pos_546	1-Palmitoyl Lysophosphatidic Acid	-	metab_3936	B(i)	-	-	-	M+H-H2O, M+Na	C19H39O7P	7.1235	-	-	pos	-	-	-	-	-	-	393.239	0.136478	40.7	-	-1.55942	-	-	6.002	5.949	5.824	5.705	5.667	5.692	5.8	5.861	5.77	5.732	5.736	5.763	6.013	5.936	5.57	5.641	5.71	5.608	5.815	5.857	6.315	6.486	6.499
pos_552	13'-Carboxy-gamma-tocopherol	13'-羧基γ-生育酚	metab_3943	B(ii)	-	-	HMDB0012557	M+H, M+ACN+Na	C28H46O4	7.312	-	-	pos	-	-	-	-	Lipids and lipid-like molecules	Prenol lipids	510.354	0.0520397	-	51.4	-2.40099	-	Quinone and hydroquinone lipids	6.43	6.325	6.291	6.278	6.282	6.288	6.453	6.46	6.467	6.424	6.448	6.431	6.534	6.411	6.385	6.359	6.328	6.319	5.175	4.939	5.797	5.948	5.965
pos_568	PC(16:0/16:0)	-	metab_3960	B(ii)	map01100;map00564;map01110;map00590;map00591;map00592	Metabolic pathways;Glycerophospholipid metabolism;Biosynthesis of secondary metabolites;Arachidonic acid metabolism;Linoleic acid metabolism;alpha-Linolenic acid metabolism	LMGP01010564;HMDB0000564;PW_C000440	M+H, M+2Na-H	C40H80NO8P	7.6589	代谢途径;甘油磷脂代谢;次级代谢产物的生物合成;花生四烯酸代谢;亚油酸;α-亚麻酸代谢	C00157	pos	Lipids	Phospholipids	Metabolism;Metabolism;Metabolism;Metabolism;Metabolism;Metabolism	Global and overview maps;Lipid metabolism;Global and overview maps;Lipid metabolism;Lipid metabolism;Lipid metabolism	Lipids and lipid-like molecules	Glycerophospholipids	778.535	0.0540415	-	79.9	1.7323	63-89-8	Glycerophosphocholines	7.36	7.35	7.303	7.308	7.303	7.32	7.331	7.276	7.254	7.278	7.239	7.233	7.378	7.274	7.321	7.34	7.285	7.306	7.29	7.166	7.197	7.238	7.229
pos_573	PE(18:2(9Z,12Z)/20:5(5Z,8Z,11Z,14Z,17Z))	-	metab_3966	B(ii)	map01100;map00564;map01110;map00563;map04136;map04138	Metabolic pathways;Glycerophospholipid metabolism;Biosynthesis of secondary metabolites;Glycosylphosphatidylinositol (GPI)-anchor biosynthesis;Autophagy - other;Autophagy - yeast	LMGP02010673;PW_C005152;HMDB0009104	M+H, M+Na	C43H72NO8P	7.7144	代谢途径;甘油磷脂代谢;次级代谢产物的生物合成;糖基磷脂酰肌醇（GPI）-锚生物合成;自噬-其他;自噬-酵母	C00350	pos	Lipids	Phospholipids	Metabolism;Metabolism;Metabolism;Metabolism;Cellular Processes;Cellular Processes	Global and overview maps;Lipid metabolism;Global and overview maps;Glycan biosynthesis and metabolism;Transport and catabolism;Transport and catabolism	Lipids and lipid-like molecules	Glycerophospholipids	762.503	0.0687363	-	35	-5.54582	-	Glycerophosphoethanolamines	6.939	6.821	6.58	6.515	6.539	6.652	6.857	6.636	6.646	6.869	6.655	6.571	6.996	6.707	6.966	6.961	6.868	6.745	5.746	5.813	5.673	5.82	6.05
pos_577	PC(18:1(9Z)/18:3(9Z,12Z,15Z))	-	metab_3969	B(ii)	map01100;map00564;map01110;map00590;map00591;map00592	Metabolic pathways;Glycerophospholipid metabolism;Biosynthesis of secondary metabolites;Arachidonic acid metabolism;Linoleic acid metabolism;alpha-Linolenic acid metabolism	PW_C004155;LMGP01010898;HMDB0008107	M+H, M+K	C44H80NO8P	7.7382	代谢途径;甘油磷脂代谢;次级代谢产物的生物合成;花生四烯酸代谢;亚油酸;α-亚麻酸代谢	C00157	pos	Lipids	Phospholipids	Metabolism;Metabolism;Metabolism;Metabolism;Metabolism;Metabolism	Global and overview maps;Lipid metabolism;Global and overview maps;Lipid metabolism;Lipid metabolism;Lipid metabolism	Lipids and lipid-like molecules	Glycerophospholipids	782.567	0.110301	-	93.5	-3.05184	-	Glycerophosphocholines	8.869	9.01	9.034	9.067	9.078	9.068	9.001	9.093	9.101	9.092	9.083	9.113	8.901	9.101	9.094	9.053	9.098	9.112	9.194	8.249	7.908	7.787	7.851
pos_589	Dehydrophytosphingosine	脱氢植磷天冬氨酸	metab_3982	B(ii)	-	-	LMSP01030002;HMDB0038057	M+H-H2O, M+H	C18H37NO3	7.8732	-	-	pos	-	-	-	-	Organic nitrogen compounds	Organonitrogen compounds	316.284	0.0724312	-	53.3	-2.3617	3687-54-5	Amines	5.558	5.465	5.392	5.394	5.485	5.401	6.258	6.238	6.273	6.279	6.253	6.28	6.052	6.037	5.996	6.007	6.032	5.985	6.766	6.822	6.857	6.897	6.919
pos_60	Candidin	坎丁	metab_3995	B(ii)	-	-	HMDB0259425	M+2H, M+Na, M+H	C47H71NO17	4.2215	-	-	pos	-	-	-	-	Organic oxygen compounds	Organooxygen compounds	922.486	0.0328145	-	61.9	7.03103	-	Carbohydrates and carbohydrate conjugates	6.692	6.69	6.669	6.671	6.674	6.667	6.588	6.563	6.534	6.56	6.561	6.548	6.62	6.575	6.597	6.565	6.587	6.566	6.059	6.065	6.063	6.103	6.109
pos_600	Farnesyl acetone	-	metab_3996	B(i)	-	-	-	M+H, M+NH4	C18H30O	7.8971	-	-	pos	-	-	-	-	-	-	280.263	0.0381413	61.2	-	-2.36172	-	-	6.233	6.221	6.17	6.193	6.201	6.193	6.109	6.091	6.15	6.117	6.137	6.137	6.197	6.182	6.17	6.135	6.171	6.158	6.153	6.159	6.185	6.225	6.231
pos_603	LysoPC(18:2(9Z,12Z)/0:0)	-	metab_3999	B(ii)	-	-	HMDB0010386	M+H, M+Na	C26H50NO7P	7.8732	-	-	pos	-	-	-	-	Lipids and lipid-like molecules	Glycerophospholipids	520.339	0.0463085	-	85.2	-2.1173	22252-07-9	Glycerophosphocholines	7.524	7.485	7.466	7.473	7.503	7.476	7.567	7.59	7.606	7.623	7.585	7.617	7.536	7.566	7.531	7.518	7.522	7.513	6.405	6.383	6.28	6.327	6.373
pos_605	1-O-Isopentyl-3-O-octadec-2-enoyl glycerol	1-O-异戊基-3-O-十八烷基-2-烯醇甘油	metab_4001	B(ii)	-	-	HMDB0302897	M+H, M+NH4	C26H50O4	7.8732	-	-	pos	-	-	-	-	Lipids and lipid-like molecules	Glycerolipids	427.377	0.0444384	-	54.7	-2.05799	-	Diradylglycerols	7.613	7.634	7.567	7.595	7.635	7.55	7.552	7.544	7.48	7.571	7.561	7.535	7.609	7.593	7.57	7.563	7.6	7.548	7.673	7.677	7.685	7.725	7.748
pos_62	3-Hydroxydodecanedioic acid	3-羟基十二烷二酸	metab_4017	B(ii)	-	-	HMDB0000413	M+H-2H2O, M+Na, M+NH4	C12H22O5	5.9137	-	-	pos	-	-	-	-	Organic acids and derivatives	Hydroxy acids and derivatives	269.135	0.0379445	-	54.3	-2.22643	34574-69-1	Medium-chain hydroxy acids and derivatives	6.263	6.25	6.235	6.23	6.227	6.234	6.113	6.106	6.103	6.109	6.096	6.093	6.27	6.243	6.254	6.258	6.241	6.26	5.61	5.633	5.68	5.721	5.716
pos_624	5-Hydroxy-p-mentha-6,8-dien-2-one	5-羟基-p-薄荷-6,8-二烯-2-酮	metab_4022	B(ii)	-	-	HMDB0037011	M+H-H2O, M+H-2H2O	C10H14O2	7.4224	-	-	pos	-	-	-	-	Lipids and lipid-like molecules	Prenol lipids	149.096	0.0535001	-	35.3	-1.42699	56423-48-4	Monoterpenoids	5.335	5.307	5.237	5.297	5.246	5.287	5.253	5.256	5.257	5.294	5.243	5.191	5.332	5.265	5.208	5.26	5.157	5.265	5.35	5.428	5.442	5.547	5.524
pos_628	DG(18:0/0:0/18:1(12Z)-2OH(9,10))	-	metab_4026	B(ii)	-	-	HMDB0295925	M+NH4, M+Na	C39H74O7	7.3829	-	-	pos	-	-	-	-	Not Available	Not Available	677.531	0.235508	-	41.6	-2.72438	-	Not Available	6.043	5.594	5.555	5.558	5.637	5.547	5.788	5.925	5.888	5.791	5.847	5.889	6.095	5.75	5.726	5.693	5.833	5.713	4.252	4.31	5.655	5.71	5.682
pos_629	PC(18:1(9Z)/18:4(6Z,9Z,12Z,15Z))	-	metab_4027	B(ii)	map01100;map00564;map01110;map00590;map00591;map00592	Metabolic pathways;Glycerophospholipid metabolism;Biosynthesis of secondary metabolites;Arachidonic acid metabolism;Linoleic acid metabolism;alpha-Linolenic acid metabolism	LMGP01011604;HMDB0008108;PW_C004156	M+H, M+Na	C44H78NO8P	7.3437	代谢途径;甘油磷脂代谢;次级代谢产物的生物合成;花生四烯酸代谢;亚油酸;α-亚麻酸代谢	C00157	pos	Lipids	Phospholipids	Metabolism;Metabolism;Metabolism;Metabolism;Metabolism;Metabolism	Global and overview maps;Lipid metabolism;Global and overview maps;Lipid metabolism;Lipid metabolism;Lipid metabolism	Lipids and lipid-like molecules	Glycerophospholipids	780.551	0.161975	-	91.4	-3.34584	1191905-21-1	Glycerophosphocholines	8.477	8.642	8.649	8.652	8.669	8.655	8.61	8.616	8.633	8.606	8.618	8.622	8.46	8.682	8.672	8.662	8.666	8.679	8.774	8.276	8.329	8.305	8.279
pos_63	Glycylserylprolylmethionylphenylalanylvalinamide	甘氨酰丝氨酸丙氨酰甲磺酰苯丙氨酸缬氨酸	metab_4028	B(ii)	-	-	HMDB0033242	M+H, M+Na, M+H-H2O	C29H45N7O7S	6.0639	-	-	pos	-	-	-	-	Organic acids and derivatives	Carboxylic acids and derivatives	636.315	0.0614801	-	36.1	-3.74721	115525-98-9	Amino acids, peptides, and analogues	5.774	5.789	5.752	5.767	5.745	5.781	5.392	5.368	5.441	5.395	5.33	5.472	5.653	5.574	5.577	5.663	5.609	5.55	6.991	7.029	7.061	7.088	7.073
pos_630	PE-NMe2(18:0/18:3(9Z,12Z,15Z))	PE-NMe2（18:0/18:3（9Z、12Z、15Z））	metab_4029	B(ii)	map01100;map00564;map01110	Metabolic pathways;Glycerophospholipid metabolism;Biosynthesis of secondary metabolites	PW_C060009;HMDB0113992	M+H, M+Na	C43H80NO8P	7.3437	代谢途径;甘油磷脂代谢;次级代谢产物的生物合成	C04308	pos	-	-	Metabolism;Metabolism;Metabolism	Global and overview maps;Lipid metabolism;Global and overview maps	Lipids and lipid-like molecules	Glycerophospholipids	770.568	0.220351	-	94.6	-2.12625	-	Glycerophosphoethanolamines	6.358	6.079	6.043	5.988	6.058	6.068	6.08	6.427	6.446	6.36	6.454	6.413	6.33	6.339	6.344	6.318	6.367	6.348	6.397	5.765	5.485	4.881	4.932
pos_633	Dehydroergosterol	去氢麦角甾醇	metab_4031	B(ii)	-	-	HMDB0250953;LMST01031023	M+H-H2O, M+H	C28H42O	7.226	-	-	pos	-	-	-	-	Lipids and lipid-like molecules	Steroids and steroid derivatives	395.33	0.110803	-	80.8	-2.14845	-	Ergostane steroids	6.706	6.572	6.461	6.464	6.466	6.465	6.642	6.6	6.602	6.605	6.6	6.589	6.723	6.51	6.491	6.5	6.458	6.431	6.607	6.652	6.859	6.921	6.94
pos_636	DG(18:1(9Z)/18:4(6Z,9Z,12Z,15Z)/0:0)	-	metab_4034	B(ii)	-	-	HMDB0007222;PW_C003273	M+K, M+ACN+Na	C39H66O5	7.234	-	C00165	pos	-	-	-	-	Lipids and lipid-like molecules	Fatty Acyls	653.44	0.169529	-	36.6	-2.89217	-	Lineolic acids and derivatives	6.287	6.042	6.145	6.03	6.073	6.103	6.156	6.108	6.136	6.087	5.998	6.055	6.514	6.062	6.141	6.132	6.099	6.033	6.009	6.102	6.407	6.52	6.471
pos_639	PE(O-18:0/0:0)	-	metab_4037	B(i)	-	-	LMGP02060003	M+H, M+Na	C23H50NO6P	7.1864	-	-	pos	-	-	-	-	-	-	468.344	0.127489	51.7	-	-1.968	-	-	6.331	6.292	6.2	6.197	6.161	6.164	6.271	6.279	6.301	6.241	6.249	6.263	6.464	6.394	6.319	6.332	6.333	6.334	5.648	5.722	6.159	6.224	6.25
pos_641	Geranylcitronellol	香叶醇	metab_4039	B(ii)	-	-	HMDB0032147	M+H, M+NH4	C20H36O	7.1156	-	-	pos	-	-	-	-	Lipids and lipid-like molecules	Prenol lipids	310.31	0.0536614	-	54.3	-2.64769	36237-66-8	Diterpenoids	6.999	6.921	6.857	6.83	6.777	6.823	6.776	6.74	6.715	6.7	6.723	6.684	6.923	6.884	6.835	6.756	6.763	6.777	6.714	6.786	6.915	6.971	6.982
pos_643	LysoPC(20:2(11Z,14Z)/0:0)	-	metab_4041	B(ii)	map00564	Glycerophospholipid metabolism	HMDB0010392	M+H, M+Na	C28H54NO7P	7.0997	甘油磷脂代谢	C04230	pos	Lipids	Phospholipids	Metabolism	Lipid metabolism	Lipids and lipid-like molecules	Glycerophospholipids	548.37	0.0576859	-	87.1	-2.0661	-	Glycerophosphocholines	7.11	7.048	6.901	6.864	6.842	6.845	6.766	6.777	6.73	6.678	6.715	6.677	6.997	6.924	6.785	6.733	6.762	6.747	4.193	4.251	5.349	5.143	5.56
pos_648	PE(P-18:0/0:0)	-	metab_4045	B(i)	-	-	LMGP02070002;HMDB0240598	M+H, M+Na	C23H48NO6P	7.0838	-	-	pos	-	-	-	-	Lipids and lipid-like molecules	Glycerophospholipids	466.328	0.0607624	70.3	-	-2.25954	174062-73-8	Glycerophosphoethanolamines	6.663	6.626	6.49	6.471	6.436	6.443	6.657	6.701	6.662	6.594	6.619	6.609	6.728	6.658	6.549	6.527	6.545	6.505	6.354	6.45	6.683	6.829	6.859
pos_66	9-Hydroxylinoleic acid	9-羟基亚油酸	metab_4058	B(ii)	map00591	Linoleic acid metabolism	HMDB0004670;HMDB0062652;HMDB0247599	M+H, M+ACN+H, M+H-2H2O	C18H32O3	6.4591	亚油酸	C14767	pos	-	-	Metabolism	Lipid metabolism	Lipids and lipid-like molecules	Fatty Acyls	297.242	0.0759072	-	68.6	-2.29285	98524-19-7;73543-67-6	Lineolic acids and derivatives	5.433	5.052	4.973	5.099	5.069	5.095	5.052	5.08	4.964	5.112	5.016	4.915	5.398	4.91	4.975	5.013	4.945	4.962	6.861	6.909	7.073	7.11	7.13
pos_662	Obtusilactone A	钝内酯A	metab_4061	B(ii)	-	-	HMDB0030960	M+H, M+Na	C19H32O3	6.7358	-	-	pos	-	-	-	-	Organoheterocyclic compounds	Tetrahydrofurans	309.242	0.0674069	-	50.6	-2.35451	56522-15-7	Not Available	4.908	4.865	4.859	4.858	4.858	4.864	4.905	4.896	4.899	4.895	4.892	4.894	4.926	4.891	4.894	4.889	4.886	4.897	5.983	6.038	6.223	6.308	6.322
pos_663	PC(16:1/0:0)	-	metab_4062	B(i)	-	-	LMGP01050021	M+H, M+Na	C24H48NO7P	6.704	-	-	pos	-	-	-	-	-	-	494.323	0.089956	89.6	-	-2.17517	-	-	7.114	6.982	6.948	6.932	6.93	6.947	7.164	7.139	7.137	7.143	7.141	7.117	7.072	6.985	7.005	6.989	6.943	6.969	5.743	5.739	5.989	6.071	6.046
pos_667	Dmap-ethyl-paf	-	metab_4066	B(ii)	-	-	HMDB0251534	M+NH4, M+Na	C30H57N2O6P	6.6485	-	-	pos	-	-	-	-	Organoheterocyclic compounds	Pyridines and derivatives	590.425	0.0604633	-	54.5	-7.21742	-	Aminopyridines and derivatives	7.048	6.981	6.971	6.966	6.971	6.984	6.962	6.935	6.955	6.955	6.919	6.946	7.014	6.99	7.002	6.997	6.988	7.01	7.054	7.117	7.182	7.224	7.215
pos_669	(3S,3'S,5R,5'R,6R)-3,6-Epoxy-5,6-dihydro-3',5,8'-trihydroxy-beta,kappa-caroten-6'-one	（3S，3S，5R，5'R，6R）-3,6-环氧-5,6-二氢-3'，5,8'-三羟基β，卡帕-胡萝卜素-6'-酮	metab_4068	B(ii)	-	-	HMDB0037795	M+NH4, M+Na	C40H56O5	6.6328	-	-	pos	-	-	-	-	Lipids and lipid-like molecules	Prenol lipids	634.451	0.0568944	-	35.2	7.13513	256505-53-0	Tetraterpenoids	7.021	6.969	6.982	6.941	6.961	6.964	7.012	6.986	6.993	6.993	6.957	7.003	7.041	7.028	7.016	7.022	7.029	6.987	7.035	7.089	7.155	7.188	7.182
pos_67	Phytocassane B	植物壳聚糖B	metab_4069	B(ii)	-	-	HMDB0041055	M+Na, 2M+H, 2M+Na	C20H30O4	6.4905	-	-	pos	-	-	-	-	Lipids and lipid-like molecules	Prenol lipids	357.2	0.230067	-	31.3	-9.83631	166547-22-4	Diterpenoids	5.56	5.348	5.397	5.44	5.356	5.432	5.243	5.284	5.287	5.31	5.309	5.28	5.409	5.375	5.359	5.388	5.204	5.459	5.347	5.471	6.607	6.758	6.779
pos_671	PG(a-13:0/18:2(9Z,11Z))	-	metab_4071	B(ii)	map01100;map00564	Metabolic pathways;Glycerophospholipid metabolism	HMDB0116637;PW_C076255	M+NH4, M+Na	C37H69O10P	6.6169	代谢途径;甘油磷脂代谢	C00344	pos	Lipids	Phospholipids	Metabolism;Metabolism	Global and overview maps;Lipid metabolism	Lipids and lipid-like molecules	Glycerophospholipids	722.503	0.0607171	-	62.8	9.43234	-	Glycerophosphoglycerols	6.741	6.704	6.708	6.719	6.697	6.719	6.752	6.727	6.752	6.712	6.708	6.728	6.779	6.728	6.722	6.738	6.751	6.755	6.786	6.817	6.898	6.958	6.935
pos_673	LysoPC(18:3(6Z,9Z,12Z)/0:0)	-	metab_4073	B(ii)	map00564	Glycerophospholipid metabolism	HMDB0010387	M+H, M+Na	C26H48NO7P	6.601	甘油磷脂代谢	C04230	pos	Lipids	Phospholipids	Metabolism	Lipid metabolism	Lipids and lipid-like molecules	Glycerophospholipids	518.323	0.106326	-	89	-2.04596	-	Glycerophosphocholines	7.53	7.333	7.346	7.34	7.393	7.36	7.356	7.348	7.412	7.365	7.315	7.307	7.594	7.296	7.343	7.331	7.307	7.357	6.263	6.3	6.498	6.548	6.547
pos_677	N-(alpha-Linolenoyl) Tyrosine	-	metab_4076	B(i)	-	-	-	M+H, M+Na	C27H39NO4	6.5932	-	-	pos	-	-	-	-	-	-	442.294	0.12921	48.1	-	-2.19346	-	-	5.856	5.72	5.625	5.616	5.675	5.648	5.816	5.82	5.817	5.785	5.791	5.713	5.861	5.838	5.777	5.781	5.768	5.77	5.808	5.834	6.113	6.185	6.192
pos_680	LysoPE(18:3(6Z,9Z,12Z)/0:0)	-	metab_4080	B(ii)	-	-	HMDB0011508	M+H, M+Na	C23H42NO7P	6.5854	-	-	pos	-	-	-	-	Lipids and lipid-like molecules	Glycerophospholipids	476.276	0.116414	-	83.9	-2.1518	-	Glycerophosphoethanolamines	6.849	6.755	6.661	6.692	6.677	6.69	6.839	6.837	6.811	6.788	6.8	6.797	7.145	6.979	6.979	6.971	6.97	6.971	5.799	5.801	6.053	6.148	6.145
pos_685	Tributyl citrate	-	metab_4084	B(i)	-	-	-	M+H, M+NH4	C18H32O7	6.5694	-	-	pos	-	-	-	-	-	-	361.221	0.0704645	36.9	-	-2.07254	-	-	6.089	6.018	5.997	6.017	6.033	6.046	6.088	6.078	6.045	6.048	6.032	6.043	6.141	6.082	6.06	6.068	6.054	6.037	6.145	6.19	6.329	6.338	6.343
pos_687	N-Docosahexaenoyl Tyrosine	N-二十二碳六烯基酪氨酸	metab_4086	B(ii)	-	-	HMDB0242024	M+H, M+Na	C31H41NO4	6.5616	-	-	pos	-	-	-	-	Not Available	Not Available	492.307	0.124977	-	60.8	-7.2026	-	Not Available	5.928	5.719	5.704	5.701	5.631	5.764	6.46	6.455	6.432	6.443	6.432	6.437	6.557	6.304	6.335	6.309	6.305	6.239	5.533	5.624	5.818	5.841	5.884
pos_689	5-Hydroxycapsanthin-5,6-epoxide	5-羟基辣椒红色素-5,6-环氧化物	metab_4088	B(ii)	-	-	HMDB0302460	M+NH4, M+Na	C39H54O5	6.5536	-	-	pos	-	-	-	-	Lipids and lipid-like molecules	Prenol lipids	620.435	0.0637361	-	67.1	7.31618	-	Triterpenoids	6.335	6.332	6.322	6.311	6.307	6.313	6.351	6.303	6.268	6.359	6.329	6.351	6.389	6.375	6.41	6.348	6.387	6.369	6.344	6.392	6.476	6.487	6.491
pos_690	5,7-Megastigmadien-9-ol glucoside	5,7-巨豆二烯-9-醇葡萄糖苷	metab_4090	B(ii)	-	-	HMDB0041044	M+H-H2O, M+H	C19H32O6	6.5536	-	-	pos	-	-	-	-	Lipids and lipid-like molecules	Fatty Acyls	357.224	0.0713316	-	43.3	-9.8823	146610-77-7	Fatty acyl glycosides	5.796	5.665	5.653	5.698	5.74	5.689	5.728	5.703	5.765	5.736	5.772	5.711	5.81	5.774	5.759	5.756	5.724	5.801	5.722	5.759	5.819	5.889	5.937
pos_693	H-Ser-Leu-Ile-Gly-Arg-Leu-OH	-	metab_4093	B(ii)	-	-	HMDB0253029	M+H, M+Na	C29H55N9O8	6.5457	-	-	pos	-	-	-	-	Organic acids and derivatives	Carboxylic acids and derivatives	658.423	0.101592	-	39.9	-1.81109	-	Amino acids, peptides, and analogues	6.396	6.334	6.319	6.371	6.354	6.362	6.327	6.294	6.325	6.357	6.322	6.329	6.487	6.305	6.332	6.29	6.289	6.309	5.316	5.242	5.654	5.721	5.801
pos_695	Ibutilide	伊布利特	metab_4095	B(ii)	-	-	HMDB0014453;PW_C008842	M+H, M+CH3OH+H	C20H36N2O3S	6.5377	-	C07753	pos	-	-	-	-	Benzenoids	Benzene and substituted derivatives	417.281	0.0541252	-	30.5	7.74673	122647-32-9;122647-31-8	Phenylbutylamines	5.999	5.938	5.923	5.917	5.941	5.947	5.933	5.893	5.88	5.914	5.827	5.886	6.048	5.961	5.97	5.92	5.913	5.869	5.961	6.009	6.074	6.128	6.151
pos_696	(4E,14Z)-2-Aminooctadeca-4,14-diene-1,3-diol	（4E，14Z）-2-氨基十八烷-4,14-二烯-1,3-二醇	metab_4096	B(ii)	-	-	HMDB0242112	M+H-H2O, M+Na	C18H35NO2	6.5377	-	-	pos	-	-	-	-	Organic nitrogen compounds	Organonitrogen compounds	280.263	0.18033	-	33.6	-1.99914	-	Amines	5.89	5.987	5.886	5.875	5.892	5.867	5.99	5.936	5.911	5.968	5.911	5.925	5.871	5.921	5.911	5.852	5.841	5.838	5.883	5.912	5.799	6.057	6.063
pos_697	LysoPC(14:1(9Z)/0:0)	-	metab_4097	B(ii)	map00564	Glycerophospholipid metabolism	HMDB0010380	M+H, M+Na	C22H44NO7P	6.5299	甘油磷脂代谢	C04230	pos	Lipids	Phospholipids	Metabolism	Lipid metabolism	Lipids and lipid-like molecules	Glycerophospholipids	466.292	0.118288	-	79.1	-2.01102	-	Glycerophosphocholines	5.047	3.943	4.22	3.822	4.562	4.532	6.174	6.125	6.126	6.128	6.115	6.126	6.121	5.818	5.827	5.8	5.866	5.812	3.936	3.754	5.291	5.486	5.493
pos_7	[3-[2-Aminoethoxy(hydroxy)phosphoryl]oxy-2-hydroxypropyl] hexadecanoate	[3-[2-氨基乙氧基（羟基）磷酰基]氧基-2-羟丙基]十六酸酯	metab_4100	B(ii)	-	-	HMDB0256030	M+H, M+2Na-H, 2M+H, M+Na, M+H-H2O	C21H44NO7P	6.7911	-	-	pos	-	-	-	-	Lipids and lipid-like molecules	Glycerophospholipids	454.292	0.0649638	-	79.5	-2.29344	-	Glycerophosphoethanolamines	7.643	7.561	7.55	7.556	7.543	7.551	7.74	7.729	7.736	7.729	7.722	7.754	7.866	7.806	7.807	7.805	7.787	7.791	7.482	7.542	7.659	7.713	7.738
pos_711	Chavicol	查维柯	metab_4112	B(i)	map01110	Biosynthesis of secondary metabolites	HMDB0034107	M+H-H2O, M+H	C9H10O	6.3641	次级代谢产物的生物合成	C16930	pos	-	-	Metabolism	Global and overview maps	Benzenoids	Phenols	135.08	0.0714737	35	-	-1.10369	501-92-8	1-hydroxy-2-unsubstituted benzenoids	6.208	5.977	5.949	5.967	6.032	6.076	5.964	5.915	5.967	5.94	5.881	5.938	6.113	5.989	5.955	5.958	5.92	5.902	5.884	5.934	6.147	6.131	6.108
pos_712	Phytosphingosine	植物鞘氨醇	metab_4113	B(i)	map00600;map01100	Sphingolipid metabolism;Metabolic pathways	HMDB0004610;LMSP01030001	M+H-H2O, M+H	C18H39NO3	6.3562	鞘脂代谢;代谢途径	C12144	pos	-	-	Metabolism;Metabolism	Lipid metabolism;Global and overview maps	Organic nitrogen compounds	Organonitrogen compounds	318.3	0.0598513	69.2	-	-2.42181	554-62-1	Amines	6.854	6.756	6.738	6.732	6.719	6.728	7.476	7.461	7.451	7.457	7.459	7.443	7.213	7.154	7.163	7.174	7.16	7.157	7.861	7.922	7.965	8.017	8.024
pos_713	13-Azaprostanoic acid	13氮杂前列腺酸	metab_4114	B(ii)	-	-	HMDB0244503	M+H-H2O, M+H	C19H37NO2	6.3562	-	-	pos	-	-	-	-	Lipids and lipid-like molecules	Fatty Acyls	312.289	0.0534421	-	43.9	-2.19705	-	Fatty acids and conjugates	6.685	6.608	6.566	6.563	6.55	6.57	7.019	7.005	6.997	7.008	7.004	6.984	6.785	6.721	6.738	6.751	6.736	6.733	6.513	6.575	6.59	6.666	6.647
pos_716	5(S),14(R)-Lipoxin B4	-	metab_4117	B(i)	map00590	Arachidonic acid metabolism	HMDB0005082	M+H, M+Na	C20H32O5	6.3164	花生四烯酸代谢	C06315	pos	-	-	Metabolism	Lipid metabolism	Lipids and lipid-like molecules	Fatty Acyls	353.229	0.213849	45.4	-	-9.07467	98049-69-5	Eicosanoids	5.997	5.778	5.776	5.768	5.757	5.764	5.635	5.654	5.602	5.62	5.674	5.606	5.811	5.631	5.609	5.572	5.568	5.629	7.071	7.147	7.416	7.479	7.479
pos_723	12-OPDA	-	metab_4125	B(i)	map01100;map00592;map01110	Metabolic pathways;alpha-Linolenic acid metabolism;Biosynthesis of secondary metabolites	HMDB0301804	M+H, M+NH4	C18H28O3	6.2928	代谢途径;α-亚麻酸代谢;次级代谢产物的生物合成	C01226	pos	-	-	Metabolism;Metabolism;Metabolism	Global and overview maps;Lipid metabolism;Global and overview maps	Lipids and lipid-like molecules	Fatty Acyls	293.21	0.0400715	88	-	-2.2443	85551-10-6	Eicosanoids	5.689	5.641	5.566	5.54	5.529	5.574	5.504	5.486	5.491	5.464	5.566	5.531	5.603	5.454	5.434	5.477	5.495	5.501	6.261	6.366	6.383	6.437	6.433
pos_73	N-arachidonylethanolamine	-	metab_4132	B(ii)	-	-	HMDB0004080;HMDB0255084	M+H, M+CH3OH+H, M+NH4	C22H39NO	6.3562	-	C11695	pos	-	-	-	-	Organic nitrogen compounds	Organonitrogen compounds	351.336	0.0960515	-	32.3	-2.79345	94421-68-8	Amines	6.429	6.297	6.252	6.28	6.238	6.267	7.168	7.15	7.147	7.157	7.144	7.133	7.081	6.991	6.99	6.996	6.987	6.975	5.628	5.631	5.839	5.863	5.91
pos_732	Traumatin	创伤素	metab_4135	B(ii)	map00592;map01110	alpha-Linolenic acid metabolism;Biosynthesis of secondary metabolites	LMFA01060093;HMDB0037326	M+H-H2O, M+H	C12H20O3	6.2454	α-亚麻酸代谢;次级代谢产物的生物合成	C16309	pos	-	-	Metabolism;Metabolism	Lipid metabolism;Global and overview maps	Lipids and lipid-like molecules	Fatty Acyls	195.138	0.0397736	-	32.8	-0.887935	65410-38-0	Fatty acids and conjugates	4.336	4.605	4.416	4.389	4.501	4.433	4.455	4.528	4.457	4.484	4.424	4.527	4.371	4.324	4.378	4.292	4.511	4.505	5.299	5.419	5.413	5.538	5.488
pos_741	Tetrahydroaldosterone-3-glucuronide	四氢醛固酮-3-葡萄糖醛酸苷	metab_4145	B(ii)	-	-	HMDB0010357;LMST05010067	M+NH4, M+Na	C27H40O11	6.1824	-	-	pos	-	-	-	-	Lipids and lipid-like molecules	Steroids and steroid derivatives	563.245	0.0551892	-	34.7	-2.28041	20605-81-6	Steroidal glycosides	6.189	6.087	6.098	6.103	6.141	6.124	5.991	5.974	5.975	5.998	6.009	6.007	6.178	6.03	6.077	6.054	6.086	6.084	5.286	5.262	5.36	5.432	5.333
pos_747	Nifekalant	尼菲卡兰特	metab_4151	B(ii)	-	-	HMDB0255595	M+NH4, M+CH3OH+H	C19H27N5O5	6.1034	-	-	pos	-	-	-	-	Benzenoids	Benzene and substituted derivatives	423.235	0.0643347	-	34.5	-1.15369	-	Phenylpropylamines	6.116	6.102	6.047	6.056	6.046	6.074	6.146	6.111	6.126	6.097	6.11	6.111	6.272	6.228	6.242	6.244	6.234	6.242	5.528	5.508	5.667	5.654	5.649
pos_759	2-Aminoheptanedioic acid	2-氨基庚二酸	metab_4164	B(ii)	-	-	HMDB0034252	M+H-H2O, M+Na	C7H13NO4	2.9097	-	-	pos	-	-	-	-	Organic acids and derivatives	Carboxylic acids and derivatives	158.081	0.0427605	-	50.1	-1.06963	3721-85-5	Amino acids, peptides, and analogues	6.052	5.936	6.016	5.955	6.005	5.928	5.885	5.799	5.889	5.79	5.862	5.814	5.896	5.926	5.873	5.933	5.887	5.948	5.591	5.66	5.681	5.689	5.728
pos_769	Oxepin	奥克斯平	metab_4175	B(ii)	-	-	HMDB0255979	M+H-H2O, M+H	C6H6O	2.8309	-	-	pos	-	-	-	-	Organoheterocyclic compounds	Oxacyclic compounds	95.0495	0.0501727	-	33.1	3.95066	-	Not Available	6.416	6.357	6.388	6.346	6.385	6.366	6.331	6.295	6.324	6.319	6.319	6.316	6.355	6.376	6.332	6.341	6.338	6.352	6.231	6.259	6.292	6.3	6.325
pos_77	Corchorifatty acid F	科氏酸F	metab_4176	B(ii)	-	-	HMDB0035919	M+H-H2O, M+2Na-H, M+H	C18H32O5	6.2928	-	-	pos	-	-	-	-	Lipids and lipid-like molecules	Fatty Acyls	311.221	0.0443902	-	53.6	-1.90751	95341-44-9	Lineolic acids and derivatives	5.316	5.323	5.093	5.195	5.212	5.167	4.947	5.007	5.075	4.995	5.053	4.983	5.181	5.064	5.089	5.066	4.902	5.06	6.442	6.524	6.621	6.653	6.684
pos_771	Coniferaldehyde	松柏醛	metab_4178	B(ii)	map01100;map01110	Metabolic pathways;Biosynthesis of secondary metabolites	HMDB0141782	M+H, M+NH4	C10H10O3	2.8235	代谢途径;次级代谢产物的生物合成	C02666	pos	-	-	Metabolism;Metabolism	Global and overview maps;Global and overview maps	Benzenoids	Phenols	179.07	0.0351925	-	48.8	-1.5411	20649-42-7;458-36-6	Methoxyphenols	6.92	6.895	6.903	6.89	6.903	6.887	6.832	6.788	6.811	6.79	6.815	6.808	6.869	6.868	6.84	6.85	6.851	6.867	6.111	6.16	6.226	6.246	6.262
pos_787	Diallyl Trisulfide	二烯丙基三硫化物	metab_4195	B(i)	-	-	HMDB0031154	M+H-H2O, M+H	C6H10S3	0.448	-	-	pos	-	-	-	-	Organosulfur compounds	Organic trisulfides	179	0.0375133	30.4	-	-10.7138	2050-87-5	Not Available	6.062	6.05	6.02	6.018	6.007	6.017	5.993	5.98	5.973	5.994	5.99	5.974	5.996	5.975	5.967	5.986	5.97	5.98	6.069	6.099	6.109	6.14	6.142
pos_79	Lauryldiethanolamine	-	metab_4198	B(i)	-	-	-	M+H, M+Na, M+H-H2O	C16H35NO2	6.2137	-	-	pos	-	-	-	-	-	-	274.273	0.0377307	64	-	-2.32044	-	-	7.508	7.445	7.464	7.489	7.469	7.489	7.404	7.347	7.38	7.39	7.408	7.392	7.489	7.399	7.419	7.391	7.396	7.418	7.378	7.44	7.554	7.556	7.547
pos_792	N-(2-Amino-2-oxoethyl)-2-methylprop-2-enamide	N-（2-氨基-2-氧乙基）-2-甲基丙-2-烯酰胺	metab_4201	B(ii)	-	-	HMDB0245677	M+H-H2O	C6H10N2O2	0.0225	-	-	pos	-	-	-	-	Organic acids and derivatives	Carboxylic acids and derivatives	125.071	0.14646	-	32.4	0.0594909	-	Amino acids, peptides, and analogues	5.462	5.424	5.445	5.424	5.449	5.435	5.548	5.539	5.473	5.471	5.43	5.464	5.493	5.46	5.474	5.497	5.498	5.501	5.742	5.815	5.836	5.858	5.835
pos_8	PC(18:2/0:0)	-	metab_4209	B(i)	-	-	LMGP01050034;LMGP01050035	M+H-H2O, M+Na, M+H, M+K, 2M+H	C26H50NO7P	6.7438	-	-	pos	-	-	-	-	-	-	520.339	0.131422	78.5	-	-2.20345	-	-	8.89	8.77	8.746	8.76	8.761	8.775	8.821	8.804	8.807	8.81	8.801	8.818	8.877	8.773	8.77	8.77	8.745	8.749	7.808	7.833	7.949	7.993	8.004
pos_808	Trans-2-Hexenal	-	metab_4219	B(i)	-	-	HMDB0031496	M+H	C6H10O	0.5755	-	C08497	pos	-	-	-	-	Organic oxygen compounds	Organooxygen compounds	99.0808	0.0492795	40.7	-	3.41017	6728-26-3	Carbonyl compounds	5.432	5.405	5.414	5.429	5.416	5.421	5.379	5.378	5.375	5.387	5.399	5.389	5.415	5.391	5.41	5.401	5.409	5.412	5.516	5.544	5.547	5.563	5.572
pos_820	Benzophenone	二苯甲酮	metab_4233	B(i)	-	-	HMDB0032049	M+H	C13H10O	0.7347	-	C06354	pos	-	-	-	-	Benzenoids	Benzene and substituted derivatives	183.08	0.000950354	37.5	-	-0.476869	119-61-9	Benzophenones	4.961	4.941	4.945	4.959	4.864	4.978	4.804	4.729	4.712	4.863	4.797	4.795	4.596	4.435	4.667	4.739	4.522	4.559	4.663	4.463	4.585	4.753	4.972
pos_833	Spermidine	亚精胺	metab_4247	B(i)	map01100;map00480;map02010;map00330;map01053;map00410	Metabolic pathways;Glutathione metabolism;ABC transporters;Arginine and proline metabolism;Biosynthesis of siderophore group nonribosomal peptides;beta-Alanine metabolism	HMDB0001257;PW_C000971	M+H	C7H19N3	0.782	代谢途径;谷胱甘肽代谢;ABC转运蛋白;精氨酸和脯氨酸代谢;铁载体类非核糖体肽的生物合成;β-丙氨酸代谢	C00315	pos	-	-	Metabolism;Metabolism;Environmental Information Processing;Metabolism;Metabolism;Metabolism	Global and overview maps;Metabolism of other amino acids;Membrane transport;Amino acid metabolism;Metabolism of terpenoids and polyketides;Metabolism of other amino acids	Organic nitrogen compounds	Organonitrogen compounds	146.165	0.0400892	38.4	-	-0.838727	124-20-9	Amines	6.884	6.871	6.861	6.861	6.849	6.867	6.856	6.845	6.848	6.846	6.844	6.85	6.859	6.846	6.846	6.857	6.853	6.849	5.166	5.19	5.181	5.219	5.215
pos_836	(3R)-Sophorol	（3R）-槐醇	metab_4250	B(ii)	-	-	LMPK12050461;HMDB0301810	M+H	C16H12O6	0.782	-	C16228	pos	-	-	-	-	Phenylpropanoids and polyketides	Isoflavonoids	301.072	0.0388299	-	41.1	5.81796	133067-72-8	Isoflavans	5.917	5.921	5.873	5.905	5.893	5.908	5.851	5.867	5.902	5.868	5.87	5.855	5.912	5.886	5.901	5.845	5.911	5.891	5.671	5.682	5.751	5.726	5.747
pos_840	Cyclic GMP	环GMP	metab_4254	B(ii)	map01100;map00230	Metabolic pathways;Purine metabolism	PW_C001013;HMDB0001314	M+H-2H2O	C10H12N5O7P	0.7899	代谢途径;嘌呤代谢	C00942	pos	Nucleic acids	Cyclic nucleotides	Metabolism;Metabolism	Global and overview maps;Nucleotide metabolism	Nucleosides, nucleotides, and analogues	Purine nucleotides	310.036	0.0509012	-	31.3	7.87085	7665-99-8	Cyclic purine nucleotides	5.679	5.617	5.617	5.692	5.672	5.669	5.609	5.579	5.591	5.554	5.531	5.629	5.679	5.679	5.63	5.661	5.657	5.629	5.213	5.36	5.395	5.332	5.316
pos_842	Pipecolic Acid	胡椒酸	metab_4256	B(i)	map01100;map00310;map01110	Metabolic pathways;Lysine degradation;Biosynthesis of secondary metabolites	HMDB0000070;HMDB0000716;MJDBOTE0000664	M+H	C6H11NO2	0.7973	代谢途径;赖氨酸降解;次级代谢产物的生物合成	C00408	pos	-	-	Metabolism;Metabolism;Metabolism	Global and overview maps;Amino acid metabolism;Global and overview maps	Organic acids and derivatives	Carboxylic acids and derivatives	130.086	0.0401342	45.7	-	-0.57945	535-75-1;3105-95-1	Amino acids, peptides, and analogues	7.747	7.732	7.721	7.726	7.718	7.726	7.7	7.697	7.693	7.699	7.696	7.698	7.718	7.701	7.711	7.708	7.712	7.711	7.684	7.725	7.736	7.765	7.767
pos_847	5-Hydroxylysine	5-羟基赖氨酸	metab_4261	B(ii)	map01100;map00310	Metabolic pathways;Lysine degradation	HMDB0000450;HMDB0245508	M+ACN+H	C6H14N2O3	0.8051	代谢途径;赖氨酸降解	C16741	pos	-	-	Metabolism;Metabolism	Global and overview maps;Amino acid metabolism	Organic acids and derivatives	Carboxylic acids and derivatives	204.134	0.0266486	-	40.6	-1.48896	1190-94-9	Amino acids, peptides, and analogues	3.821	4.087	4.327	3.771	4.546	4.146	5.426	5.466	5.447	5.439	5.397	5.491	5.177	5.158	5.226	5.056	5.094	5.089	6.091	6.152	6.154	6.171	6.201
pos_855	Alanyl-Aspartic acid	丙氨酰天冬氨酸	metab_4270	B(ii)	-	-	HMDB0304774;HMDB0028683	M+2Na-H	C7H12N2O5	0.8285	-	-	pos	-	-	-	-	Organic acids and derivatives	Carboxylic acids and derivatives	249.045	0.0531594	-	50.7	-3.73336	20727-65-5	Amino acids, peptides, and analogues	4.138	4.094	4.123	4.154	4.326	4.508	5.192	5.245	5.146	5.254	5.206	5.26	5.112	5.126	5.075	5.202	5.12	5.172	6.548	6.596	6.586	6.621	6.637
pos_86	CDP-DG(a-13:0/18:1(12Z)-2OH(9,10))	CDP-DG（a-13:0/18:1（12Z）-2OH（9,10））	metab_4275	B(ii)	-	-	HMDB0292793	M+H, M+Na, M+2H	C43H77N3O17P2	4.118	-	-	pos	-	-	-	-	Not Available	Not Available	970.471	0.0343319	-	54.7	-9.88834	-	Not Available	7.617	7.642	7.639	7.644	7.634	7.65	7.582	7.566	7.541	7.5	7.518	7.552	7.616	7.586	7.63	7.607	7.625	7.61	6.159	6.125	6.131	6.219	6.176
pos_864	Phenolphthalein	酚酞	metab_4280	B(ii)	-	-	HMDB0256412	M+ACN+H	C20H14O4	0.8443	-	C14286	pos	-	-	-	-	Organoheterocyclic compounds	Benzofurans	360.124	0.0371953	-	31.4	4.12806	1977-09-08	Benzofuranones	6.107	6.084	6.052	6.076	6.026	6.04	6.034	6.073	6.033	6.024	5.99	6.027	6.054	6.039	6.063	6.047	6.068	6.018	5.85	5.946	5.951	6.01	6.021
pos_868	Estrone sulfate	硫酸雌酮	metab_4284	B(ii)	map01100	Metabolic pathways	LMST02010043;HMDB0001425;PW_C001101	M+H	C18H22O5S	0.8517	代谢途径	C02538	pos	Hormones and transmitters	Steroid hormones	Metabolism	Global and overview maps	Lipids and lipid-like molecules	Steroids and steroid derivatives	351.124	0.0365239	-	45.3	-5.89139	481-97-0	Sulfated steroids	6.817	6.799	6.793	6.809	6.797	6.803	6.839	6.835	6.844	6.854	6.824	6.83	6.879	6.865	6.879	6.886	6.867	6.869	6.798	6.841	6.827	6.866	6.912
pos_869	Rutacridone epoxide	环氧化物芦吖啶酮	metab_4285	B(ii)	-	-	HMDB0033853	M+ACN+Na	C19H17NO4	0.8517	-	C10739	pos	-	-	-	-	Organoheterocyclic compounds	Quinolines and derivatives	387.134	0.027705	-	46.2	7.87987	77996-03-3	Benzoquinolines	7.662	7.648	7.639	7.64	7.638	7.641	7.745	7.737	7.731	7.743	7.734	7.731	7.729	7.716	7.734	7.724	7.727	7.725	7.638	7.677	7.68	7.709	7.717
pos_870	Beta-D-glucosaminyl-(1->4)-beta-D-glucosamine	-	metab_4287	B(ii)	-	-	HMDB0249120	M+2Na	C12H24N2O9	0.8594	-	-	pos	-	-	-	-	Organic oxygen compounds	Organooxygen compounds	193.063	0.0594081	-	39	-1.66559	-	Carbohydrates and carbohydrate conjugates	3.971	4.316	4.334	3.921	4.015	3.927	3.968	3.996	3.963	4.5	4.678	4.646	4.499	4.091	4.535	4.382	3.949	4.017	6.129	6.117	6.158	6.17	6.198
pos_874	P-Nitrophenyl thymidine 5'-monophosphate	-	metab_4290	B(ii)	-	-	HMDB0256655	M+ACN+H	C16H18N3O10P	0.867	-	-	pos	-	-	-	-	Nucleosides, nucleotides, and analogues	Pyrimidine nucleotides	485.11	0.0438801	-	40.6	8.19664	-	Pyrimidine deoxyribonucleotides	5.868	5.877	5.843	5.824	5.732	5.893	5.717	5.701	5.661	5.831	5.8	5.764	5.845	5.846	5.898	5.852	5.744	5.824	6.521	6.501	6.544	6.602	6.592
pos_876	6-Succinoaminopurine	6-琥珀酸氨基嘌呤	metab_4292	B(ii)	-	-	HMDB0013204	M+H	C9H9N5O3	0.8749	-	-	pos	-	-	-	-	Organoheterocyclic compounds	Imidazopyrimidines	236.079	0.039295	-	40.5	5.67595	-	Purines and purine derivatives	6.759	6.743	6.736	6.742	6.734	6.735	6.633	6.66	6.643	6.663	6.644	6.641	6.709	6.674	6.7	6.702	6.692	6.708	6.16	6.177	6.217	6.256	6.239
pos_88	L-Iditol	左旋异丁醇	metab_4296	B(i)	-	-	HMDB0011632	M+Na, M+K, M+H	C6H14O6	0.9208	-	C01507	pos	-	-	-	-	Organic oxygen compounds	Organooxygen compounds	205.068	0.0403993	62.4	-	-1.68519	488-45-9	Carbohydrates and carbohydrate conjugates	8.715	8.7	8.69	8.695	8.689	8.697	8.742	8.738	8.734	8.741	8.737	8.735	8.731	8.718	8.729	8.725	8.722	8.727	8.432	8.468	8.483	8.516	8.516
pos_887	Ftivazide	氟噻嗪	metab_4304	B(ii)	-	-	HMDB0015086;HMDB0252504	2M+3H2O+2H	C14H13N3O3	0.9057	-	C07054	pos	-	-	-	-	Organoheterocyclic compounds	Pyridines and derivatives	285.11	0.0347277	-	31.2	9.9675	54-85-3	Pyridinecarboxylic acids and derivatives	7.212	7.208	7.178	7.192	7.196	7.195	7.328	7.321	7.315	7.326	7.318	7.312	7.273	7.266	7.281	7.267	7.268	7.277	7.291	7.332	7.361	7.381	7.368
pos_892	Penciclovir	喷昔洛韦	metab_4310	B(ii)	-	-	HMDB0014444	M+ACN+H	C10H15N5O3	0.9362	-	C07417	pos	-	-	-	-	Organoheterocyclic compounds	Imidazopyrimidines	295.149	0.0389184	-	40.2	-7.97263	39809-25-1	Purines and purine derivatives	4.914	4.871	4.866	4.864	4.864	4.87	6.625	6.634	6.62	6.62	6.608	6.606	6.452	6.424	6.459	6.464	6.423	6.448	5.147	5.084	4.979	4.892	5.138
pos_896	Aspartyl-Arginine	天冬氨酸精氨酸	metab_4314	B(ii)	-	-	HMDB0028747	M+H-H2O	C10H19N5O5	0.9593	-	-	pos	-	-	-	-	Organic acids and derivatives	Carboxylic acids and derivatives	272.133	0.0361764	-	50.7	-6.86031	-	Amino acids, peptides, and analogues	6.521	6.511	6.502	6.513	6.509	6.52	6.712	6.718	6.699	6.717	6.708	6.709	6.593	6.578	6.59	6.583	6.585	6.579	6.671	6.695	6.712	6.755	6.76
pos_899	4-Amino-4-deoxyarabinose	4-氨基-4-脱氧核糖	metab_4317	B(ii)	-	-	HMDB0246348	M+ACN+Na	C5H11NO4	0.9672	-	-	pos	-	-	-	-	Organic oxygen compounds	Organooxygen compounds	213.084	0.0386772	-	38.5	-2.65518	-	Carbohydrates and carbohydrate conjugates	6.045	6.004	5.965	5.987	5.983	5.984	6.147	6.157	6.174	6.181	6.133	6.195	6.126	6.114	6.135	6.159	6.136	6.159	5.894	5.945	5.917	5.95	5.946
pos_901	Pentanamide	五酰胺	metab_4321	B(i)	-	-	HMDB0256275;LMFA08010002	M+CH3OH+H	C5H11NO	0.9747	-	C01842	pos	-	-	-	-	Lipids and lipid-like molecules	Fatty Acyls	134.117	0.0340112	52.5	-	-1.27782	626-97-1	Fatty amides	5.55	5.584	5.542	5.596	5.531	5.538	6.124	6.106	6.09	6.114	6.104	6.102	5.97	5.937	5.947	5.955	5.948	5.974	7.619	7.656	7.667	7.692	7.696
pos_917	Ergothioneine	麦角新碱	metab_4334	B(i)	map01100;map00340	Metabolic pathways;Histidine metabolism	HMDB0003045	M+H	C9H15N3O2S	1.0051	代谢途径;组氨酸代谢	C05570	pos	-	-	Metabolism;Metabolism	Global and overview maps;Amino acid metabolism	Organic acids and derivatives	Carboxylic acids and derivatives	230.095	0.0403855	87.8	-	-1.78941	497-30-3	Amino acids, peptides, and analogues	7.315	7.322	7.315	7.32	7.311	7.326	7.186	7.184	7.175	7.137	7.141	7.172	7.258	7.26	7.266	7.252	7.255	7.267	6.622	6.696	6.698	6.75	6.742
pos_92	9-O-Acetylneuraminic acid	9-O-乙酰神经氨酸	metab_4337	B(ii)	-	-	HMDB0255839	M+H, M+K, M+H-H2O	C11H19NO9	1.423	-	-	pos	-	-	-	-	Organic oxygen compounds	Organooxygen compounds	348.069	0.0416816	-	31.6	0.898116	-	Carbohydrates and carbohydrate conjugates	6.888	6.903	6.87	6.891	6.881	6.893	7.066	7.092	7.057	7.068	7.078	7.056	7.012	7.01	7.037	7.022	7.032	7.045	5.346	5.454	5.428	5.526	5.274
pos_920	Gentiobiose	龙胆二糖	metab_4338	B(i)	-	-	;MJDBOTE0000437	2M+K	C12H22O11	1.0206	-	C08240	pos	Carbohydrates	Oligosaccharides	-	-	-	-	723.194	0.0465615	59	-	-2.94373	554-91-6	-	6.477	6.497	6.448	6.428	6.514	6.468	6.195	6.172	6.177	6.104	6.105	6.173	6.187	6.251	6.243	6.228	6.242	6.239	5.94	5.998	6.069	6.094	6.102
pos_942	4-O-Methyl-a-D-glucosyl-(1->2)-b-D-xylosyl-(1->4)-D-xylose	-	metab_4359	B(ii)	-	-	HMDB0039742	M+NH4	C17H28O15	1.2366	-	-	pos	-	-	-	-	Organic oxygen compounds	Organooxygen compounds	490.175	0.0404047	-	30.6	-2.59802	10365-86-3	Carbohydrates and carbohydrate conjugates	7.472	7.46	7.452	7.465	7.463	7.459	7.315	7.315	7.299	7.299	7.323	7.301	7.319	7.32	7.334	7.322	7.335	7.325	6.52	6.56	6.577	6.592	6.566
pos_948	Sn-glycero-3-Phosphoethanolamine	-	metab_4363	B(ii)	map00565;map00564;map01100	Ether lipid metabolism;Glycerophospholipid metabolism;Metabolic pathways	HMDB0000114;HMDB0059660	M+H	C5H14NO6P	1.283	乙醚脂质代谢;甘油磷脂代谢;代谢途径	C01233	pos	-	-	Metabolism;Metabolism;Metabolism	Lipid metabolism;Lipid metabolism;Global and overview maps	Lipids and lipid-like molecules	Glycerophospholipids	216.063	0.0405394	-	35	-1.49935	1190-00-7	Glycerophosphoethanolamines	7.163	7.149	7.143	7.144	7.134	7.142	7.034	7.033	7.022	7.041	7.027	7.03	7.04	7.03	7.037	7.027	7.031	7.035	6.603	6.648	6.667	6.702	6.684
pos_95	Oxidized Glutathione	氧化谷胱甘肽	metab_4365	B(i)	map01100;map00480;map01240	Metabolic pathways;Glutathione metabolism;Biosynthesis of cofactors	HMDB0011691;HMDB0003337;PW_C001847;MJDBOTE0000407	M+2H, M+H, M+K	C20H32N6O12S2	1.6977	代谢途径;谷胱甘肽代谢;-	C00127	pos	-	-	Metabolism;Metabolism;Metabolism	Global and overview maps;Metabolism of other amino acids;Global and overview maps	Organic acids and derivatives	Carboxylic acids and derivatives	613.158	0.0539188	84.8	-	-2.41382	15718-51-1;27025-41-8	Amino acids, peptides, and analogues	7.682	7.582	7.533	7.548	7.536	7.52	7.47	7.48	7.469	7.662	7.65	7.521	7.526	7.491	7.511	7.48	7.492	7.487	7.884	7.925	7.949	7.974	7.963
pos_952	Glutamylisoleucine	谷氨酰胺	metab_4368	B(ii)	-	-	HMDB0028822	M+H-H2O	C11H20N2O5	1.3217	-	-	pos	-	-	-	-	Organic acids and derivatives	Carboxylic acids and derivatives	243.134	0.0416238	-	70.7	-1.66459	5879-22-1	Amino acids, peptides, and analogues	6.88	6.899	6.854	6.88	6.857	6.891	6.639	6.664	6.624	6.64	6.637	6.64	6.678	6.661	6.677	6.669	6.665	6.679	6.241	6.283	6.306	6.354	6.335
pos_968	Alpha-Methylene-Gamma-Butyrolactone	-	metab_4381	B(i)	-	-	HMDB0246945	M+H	C5H6O2	1.5096	-	C20578	pos	-	-	-	-	Organoheterocyclic compounds	Lactones	99.0444	0.0457233	86.7	-	3.33263	-	Gamma butyrolactones	5.707	5.726	5.695	5.745	5.678	5.741	5.665	5.691	5.619	5.665	5.681	5.672	5.627	5.638	5.707	5.652	5.673	5.694	5.692	5.706	5.806	5.839	5.799
pos_970	3-Hydroxycinnamoylglycine sulfate	3-羟基肉桂酰甘氨酸硫酸盐	metab_4384	B(ii)	-	-	HMDB0304916	M+CH3OH+H	C11H11NO7S	1.5329	-	-	pos	-	-	-	-	Not Available	Not Available	334.058	0.0311113	-	36.6	-2.94	-	Not Available	6.074	6.135	6.061	6.129	6.035	6.053	6.236	6.27	6.194	6.23	6.221	6.221	6.173	6.209	6.244	6.228	6.248	6.212	6.023	6.041	6.111	6.171	6.121
pos_976	D-Glucaro-1,4-lactone	D-葡糖苷-1,4-内酯	metab_4390	B(ii)	-	-	HMDB0041862	M+NH4	C6H8O7	1.5646	-	C21095	pos	-	-	-	-	Organoheterocyclic compounds	Lactones	210.06	0.0351091	-	44.2	-1.83453	5027-63-4	Gamma butyrolactones	5.676	5.716	5.528	5.665	5.626	5.593	5.588	5.575	5.514	5.468	5.55	5.541	5.567	5.586	5.667	5.62	5.616	5.544	5.645	5.711	5.763	5.878	5.82
pos_983	Cysteinylhydroxyproline	半胱氨酸羟脯氨酸	metab_4397	B(ii)	-	-	HMDB0028776	M+ACN+H	C8H14N2O4S	1.643	-	-	pos	-	-	-	-	Organic acids and derivatives	Carboxylic acids and derivatives	276.101	0.0331014	-	54.3	-2.00965	-	Amino acids, peptides, and analogues	5.727	5.185	5.037	4.696	4.785	4.759	5.262	5.412	5.429	6.12	5.886	5.399	5.248	5.387	5.367	5.268	5.364	5.21	6.315	6.252	6.323	6.316	6.232
pos_984	Pseudoecgonine	假蜕皮素	metab_4398	B(ii)	-	-	HMDB0006348	M+ACN+H	C9H15NO3	1.6509	-	C12449	pos	-	-	-	-	Alkaloids and derivatives	Tropane alkaloids	227.139	0.0400131	-	53.1	-2.40938	-	Not Available	6.751	6.738	6.725	6.729	6.73	6.734	6.689	6.685	6.682	6.679	6.684	6.675	6.66	6.646	6.66	6.654	6.651	6.66	6.147	6.186	6.218	6.265	6.249
pos_985	Uracil	尿嘧啶	metab_4399	B(i)	map00240;map01100;map00770;map01232;map00410	Pyrimidine metabolism;Metabolic pathways;Pantothenate and CoA biosynthesis;Nucleotide metabolism;beta-Alanine metabolism	PW_C000204;HMDB0000300;MJDBOTE0000838	M+H	C4H4N2O2	1.6588	嘧啶代谢;代谢途径;泛酸和辅酶A生物合成;-;β-丙氨酸代谢	C00106	pos	Nucleic acids	Bases	Metabolism;Metabolism;Metabolism;Metabolism;Metabolism	Nucleotide metabolism;Global and overview maps;Metabolism of cofactors and vitamins;Global and overview maps;Metabolism of other amino acids	Organoheterocyclic compounds	Diazines	113.035	0.04729	70.5	-	1.52772	66-22-8	Pyrimidines and pyrimidine derivatives	5.017	5.106	5.114	5.147	5.061	5.2	5.696	5.702	5.685	5.697	5.681	5.697	5.641	5.628	5.673	5.651	5.653	5.661	6.243	6.266	6.299	6.321	6.316
pos_990	4-Methylbenzaldehyde	4-甲基苯甲醛	metab_4405	B(ii)	map01100	Metabolic pathways	HMDB0029638	M+H	C8H8O	1.6977	代谢途径	C06758	pos	-	-	Metabolism	Global and overview maps	Benzenoids	Benzene and substituted derivatives	121.065	0.0497367	-	39.1	0.678279	104-87-0	Benzoyl derivatives	6.108	6.131	6.093	6.117	6.115	6.091	6.069	6.086	6.096	6.091	6.09	6.079	6.046	6.049	6.047	6.038	6.039	6.044	6.019	6.069	6.103	6.12	6.112
pos_994	Homocarnosine	同型肌肽	metab_4409	B(ii)	map01100;map00330	Metabolic pathways;Arginine and proline metabolism	HMDB0000745	M+ACN+Na	C10H16N4O3	1.7369	代谢途径;精氨酸和脯氨酸代谢	C00884	pos	-	-	Metabolism;Metabolism	Global and overview maps;Amino acid metabolism	Organic acids and derivatives	Peptidomimetics	304.138	0.0396001	-	36.7	1.81921	3650-73-5	Hybrid peptides	6.573	6.573	6.543	6.572	6.562	6.555	6.389	6.412	6.37	6.395	6.404	6.388	6.55	6.5	6.545	6.539	6.522	6.537	5.721	5.778	5.832	5.857	5.816
pos_96	2-Hydroxycinnamic acid	2-羟基肉桂酸	metab_4415	B(i)	map01100;map00360;map01110;map00999	Metabolic pathways;Phenylalanine metabolism;Biosynthesis of secondary metabolites;Biosynthesis of various plant secondary metabolites	HMDB0041592;HMDB0002641	M+H, M+NH4, M+H-H2O	C9H8O3	1.6746	代谢途径;苯丙氨酸代谢;次级代谢产物的生物合成;多种次生代谢产物的生物合成Ⅰ	C01772;C05838	pos	-	-	Metabolism;Metabolism;Metabolism;Metabolism	Global and overview maps;Amino acid metabolism;Global and overview maps;Biosynthesis of other secondary metabolites	Phenylpropanoids and polyketides	Cinnamic acids and derivatives	182.081	0.0378197	68.5	-	-1.39172	495-79-4;614-60-8	Hydroxycinnamic acids and derivatives	8.607	8.594	8.582	8.593	8.581	8.588	8.533	8.539	8.527	8.536	8.532	8.535	8.509	8.488	8.507	8.496	8.501	8.497	8.416	8.453	8.463	8.495	8.483
pos_1982	9,10-Epoxyoctadecanoic acid	9,10-环氧十八酸	metab_4416	B(ii)	map00073	Cutin, suberine and wax biosynthesis	HMDB0247617;HMDB0061650;LMFA02000326	M+H-2H2O	C18H34O4	6.4669	角质、木栓碱和蜡的生物合成	C19418	pos	-	-	Metabolism	Lipid metabolism	Lipids and lipid-like molecules	Fatty Acyls	279.231	0.0999484	-	64.8	-2.0945	154966-80-0	Lineolic acids and derivatives	5.824	5.577	5.538	5.534	5.541	5.576	5.643	5.615	5.624	5.603	5.574	5.558	5.714	5.522	5.514	5.489	5.481	5.498	6.583	6.627	6.743	6.792	6.805
pos_4333	Allysine	赖氨酸	metab_4417	B(ii)	map01100;map00310;map01110;map00300;map01230	Metabolic pathways;Lysine degradation;Biosynthesis of secondary metabolites;Lysine biosynthesis;Biosynthesis of amino acids	PW_C000976;HMDB0001263;HMDB0303320	M+ACN+H	C6H11NO3	1.4781	代谢途径;赖氨酸降解;次级代谢产物的生物合成;赖氨酸生物合成;氨基酸的生物合成	C04076	pos	-	-	Metabolism;Metabolism;Metabolism;Metabolism;Metabolism	Global and overview maps;Amino acid metabolism;Global and overview maps;Amino acid metabolism;Global and overview maps	Organic acids and derivatives	Carboxylic acids and derivatives	187.107	0.037596	-	70.9	-2.07591	1962-83-0;6665-12-9	Amino acids, peptides, and analogues	6.322	6.356	6.298	6.31	6.312	6.322	6.449	6.45	6.427	6.445	6.454	6.431	6.479	6.461	6.488	6.459	6.461	6.485	6.815	6.857	6.878	6.91	6.908
pos_4367	Aspartic Acid	天冬氨酸	metab_4418	B(i)	map00997;map01240;map00270;map01200;map00999;map00250;map00410;map00770;map02010;map00470;map01100;map00220;map00300;map01210;map00340;map01230;map00260;map00261;map01110;map00760;map00460;map00970	Biosynthesis of various other secondary metabolites;Biosynthesis of cofactors;Cysteine and methionine metabolism;Carbon metabolism;Biosynthesis of various plant secondary metabolites;Alanine, aspartate and glutamate metabolism;beta-Alanine metabolism;Pantothenate and CoA biosynthesis;ABC transporters;D-Amino acid metabolism;Metabolic pathways;Arginine biosynthesis;Lysine biosynthesis;2-Oxocarboxy…	HMDB0006483;HMDB0000191;MJDBOTE0000530	M+H	C4H7NO4	1.2286	多种次生代谢产物的生物合成Ⅲ;-;半胱氨酸和蛋氨酸代谢;碳代谢;多种次生代谢产物的生物合成Ⅰ;丙氨酸、天冬氨酸和谷氨酸代谢;β-丙氨酸代谢;泛酸和辅酶A生物合成;ABC转运蛋白;-;代谢途径;精氨酸生物合成;赖氨酸生物合成;2-氧羰基酸代谢;组氨酸代谢;氨基酸的生物合成;甘氨酸、丝氨酸和苏氨酸代谢;单巴坦生物合成;次级代谢产物的生物合成;烟酸和烟酰胺代谢;氰基氨基酸代谢;氨酰tRNA生物合成	C00049	pos	Peptides;Hormones and transmitters	Amino acids;Neurotransmitters	Metabolism;Metabolism;Metabolism;Metabolism;Metabolism;Metabolism;Metabolism;Metabolism;Environmental Information Processing;Metabolism;Metabolism;Metabolism;Metabolism;Metabolism;Metabolism;Metabolism;Metabolism;Metabolism;Metabolism;Metabolism;Metabolism;Genetic Information Processing	Biosynthesis of other secondary metabolites;Global and overview maps;Amino acid metabolism;Global and overview maps;Biosynthesis of other secondary metabolites;Amino acid metabolism;Metabolism of other amino acids;Metabolism of cofactors and vitamins;Membrane transport;Metabolism of other amino acids;Global and overview maps;Amino acid metabolism;Amino acid metabolism;Global and overview maps;Ami…	Organic acids and derivatives	Carboxylic acids and derivatives	134.045	0.0375732	31.5	-	-0.990192	617-45-8;56-84-8;1783-96-6	Amino acids, peptides, and analogues	5.569	5.551	5.551	5.532	5.501	5.642	5.82	5.633	5.778	5.787	5.793	5.782	5.826	5.741	5.773	5.709	5.652	5.755	5.714	5.762	5.796	5.722	5.71
pos_162	Cyclophosphamide	环磷酰胺	metab_4419	B(ii)	-	-	HMDB0014672;PW_C009028	M+H-H2O, M+H	C7H15Cl2N2O2P	0.774	-	C07888	pos	-	-	-	-	Organic nitrogen compounds	Organonitrogen compounds	261.03	0.0411811	-	49.5	-7.87162	50-18-0;6055-19-2	Nitrogen mustard compounds	6.607	6.607	6.586	6.601	6.582	6.594	6.599	6.587	6.597	6.596	6.596	6.603	6.68	6.655	6.653	6.664	6.66	6.663	6.281	6.321	6.345	6.356	6.366
pos_170	Cystathionine	胱硫醚	metab_4420	B(i)	map01100;map01110;map01240;map00270;map01230;map00260	Metabolic pathways;Biosynthesis of secondary metabolites;Biosynthesis of cofactors;Cysteine and methionine metabolism;Biosynthesis of amino acids;Glycine, serine and threonine metabolism	HMDB0000099;HMDB0303077	M+H, M+2Na-H	C7H14N2O4S	0.8208	代谢途径;次级代谢产物的生物合成;-;半胱氨酸和蛋氨酸代谢;氨基酸的生物合成;甘氨酸、丝氨酸和苏氨酸代谢	C02291	pos	-	-	Metabolism;Metabolism;Metabolism;Metabolism;Metabolism;Metabolism	Global and overview maps;Global and overview maps;Global and overview maps;Amino acid metabolism;Global and overview maps;Amino acid metabolism	Organic acids and derivatives	Carboxylic acids and derivatives	223.074	0.0487413	49.7	-	-1.80706	535-34-2;56-88-2	Amino acids, peptides, and analogues	6.175	6.182	6.139	6.169	6.139	6.141	5.94	5.974	5.92	5.956	5.959	5.96	6.03	6.023	6.037	6.05	6.04	5.998	6.255	6.283	6.303	6.316	6.314
pos_646	Dioctyl phthalate	邻苯二甲酸二辛酯	metab_4421	B(i)	-	-	HMDB0251427;HMDB0249243	M+H, M+Na	C24H38O4	7.0918	-	C03690	pos	-	-	-	-	Benzenoids	Benzene and substituted derivatives	413.265	0.0803179	39.1	-	-2.48903	117-81-7	Benzoic acids and derivatives	6.507	6.488	6.405	6.356	6.224	6.266	6.257	6.244	6.189	6.129	6.164	6.121	6.584	6.611	6.391	6.338	6.346	6.369	6.225	6.24	6.604	6.791	6.79
pos_1061	Galactaric acid	半乳酸	metab_4423	B(ii)	map01100;map00053	Metabolic pathways;Ascorbate and aldarate metabolism	LMFA01170107;LMFA01050532;HMDB0000639	M+ACN+H	C6H10O8	2.4662	代谢途径;抗坏血酸和醛酸代谢	C00879	pos	-	-	Metabolism;Metabolism	Global and overview maps;Carbohydrate metabolism	Organic oxygen compounds	Organooxygen compounds	252.072	0.0408476	-	42.5	3.73146	526-99-8	Carbohydrates and carbohydrate conjugates	7.252	7.245	7.23	7.243	7.232	7.238	7.424	7.429	7.413	7.412	7.41	7.416	7.386	7.366	7.383	7.367	7.385	7.372	7.069	7.113	7.125	7.164	7.165
pos_2871	Gibberellin A37	赤霉素A37	metab_4424	B(ii)	-	-	HMDB0035047;LMPR0104170016	M+H-2H2O	C20H26O5	6.4905	-	C14161	pos	-	-	-	-	Lipids and lipid-like molecules	Prenol lipids	311.164	0.142922	-	35	-1.56526	38231-54-8	Diterpenoids	4.092	4.049	4.043	4.042	4.042	4.048	5.413	5.428	5.414	5.415	5.348	5.426	5.429	5.05	4.993	5.059	5.013	5.016	3.915	4.312	4.338	4.287	4.078
pos_3528	Gonadotropin releasing hormone	促性腺激素释放激素	metab_4425	B(ii)	-	-	HMDB0012965;HMDB0014782	M+2Na	C55H77N17O14	4.6433	-	C07607	pos	Hormones and transmitters	Peptide hormones	-	-	Organic Polymers	Polypeptides	622.787	0.0394539	-	49.7	9.93297	6918-09-8;71447-49-9	Not Available	7.16	7.154	7.151	7.153	7.157	7.162	7.195	7.178	7.186	7.186	7.193	7.183	7.134	7.124	7.131	7.132	7.142	7.128	6.671	6.696	6.707	6.734	6.74
pos_2480	Hexanal	己醛	metab_4426	B(ii)	-	-	HMDB0031498;HMDB0005994;LMFA06000109	M+ACN+H	C6H12O	7.5641	-	C02373	pos	-	-	-	-	Organic oxygen compounds	Organooxygen compounds	142.122	0.0508435	-	36.1	-1.75691	66-25-1;6789-80-6	Carbonyl compounds	5.861	5.791	5.766	5.778	5.746	5.749	5.736	5.699	5.7	5.729	5.692	5.688	5.794	5.71	5.753	5.73	5.694	5.694	5.804	5.97	5.994	6	6.049
pos_4056	Homogentisic Acid	同龙胆酸	metab_4427	B(i)	map01100;map00130;map00350;map01240	Metabolic pathways;Ubiquinone and other terpenoid-quinone biosynthesis;Tyrosine metabolism;Biosynthesis of cofactors	HMDB0000130;HMDB0001336;PW_C000084;MJDBOTE0001186	M+H	C8H8O4	2.9256	代谢途径;泛醌和其他萜类醌生物合成;酪氨酸代谢;-	C00544	pos	-	-	Metabolism;Metabolism;Metabolism;Metabolism	Global and overview maps;Metabolism of cofactors and vitamins;Amino acid metabolism;Global and overview maps	Benzenoids	Benzene and substituted derivatives	169.049	0.0398103	55.5	-	-1.82078	451-13-8;102-32-9	Phenylacetic acids	5.323	5.267	5.302	5.265	5.259	5.207	5.523	5.417	5.501	5.43	5.452	5.436	5.466	5.56	5.476	5.544	5.496	5.555	4.502	4.431	4.545	4.557	4.576
pos_3917	Indole	吲哚	metab_4428	B(i)	map01100;map00400;map01110;map00999;map00380	Metabolic pathways;Phenylalanine, tyrosine and tryptophan biosynthesis;Biosynthesis of secondary metabolites;Biosynthesis of various plant secondary metabolites;Tryptophan metabolism	HMDB0000738;HMDB0035924	M+H	C8H7N	3.2915	代谢途径;苯丙氨酸、酪氨酸和色氨酸生物合成;次级代谢产物的生物合成;多种次生代谢产物的生物合成Ⅰ;色氨酸代谢	C00463	pos	-	-	Metabolism;Metabolism;Metabolism;Metabolism;Metabolism	Global and overview maps;Amino acid metabolism;Global and overview maps;Biosynthesis of other secondary metabolites;Amino acid metabolism	Organoheterocyclic compounds	Indoles and derivatives	118.065	0.0419713	39.4	-	0.987813	109-97-7;120-72-9	Indoles	6.604	6.591	6.578	6.594	6.576	6.581	6.605	6.595	6.603	6.607	6.6	6.605	6.575	6.562	6.574	6.574	6.562	6.593	6.688	6.738	6.722	6.753	6.762
pos_3939	Indole-3-Carboxaldehyde	吲哚-3-甲醛	metab_4429	B(i)	-	-	HMDB0029737;HMDB0000197;HMDB0000195;MJDBSJD0000088	M+H	C9H7NO	3.2203	-	C08493	pos	-	-	-	-	Organoheterocyclic compounds	Indoles and derivatives	146.06	0.0412462	83.2	-	-1.27694	58-63-9;487-89-8;87-51-4	Indoles	6.371	6.379	6.364	6.372	6.355	6.367	6.475	6.479	6.471	6.486	6.476	6.47	6.374	6.365	6.38	6.382	6.371	6.387	6.503	6.541	6.52	6.561	6.569
pos_186	L-Glutamic Acid	L-谷氨酸	metab_4430	B(i)	map00997;map01240;map01200;map00330;map00220;map00332;map00250;map00630;map00430;map02010;map00860;map00470;map01100;map00480;map01210;map00340;map01230;map01110;map00660;map00650;map00910;map00970	Biosynthesis of various other secondary metabolites;Biosynthesis of cofactors;Carbon metabolism;Arginine and proline metabolism;Arginine biosynthesis;Carbapenem biosynthesis;Alanine, aspartate and glutamate metabolism;Glyoxylate and dicarboxylate metabolism;Taurine and hypotaurine metabolism;ABC transporters;Porphyrin metabolism;D-Amino acid metabolism;Metabolic pathways;Glutathione metabolism;2-…	PW_C000095;HMDB0060475;HMDB0000148;HMDB0003339;MJDBOTE0000649	M+H-H2O, M+H	C5H9NO4	0.9747	多种次生代谢产物的生物合成Ⅲ;-;碳代谢;精氨酸和脯氨酸代谢;精氨酸生物合成;碳青霉烯生物合成;丙氨酸、天冬氨酸和谷氨酸代谢;乙醛酸和二羧酸代谢;牛磺酸和低牛磺酸代谢;ABC转运蛋白;卟啉与叶绿素代谢;-;代谢途径;谷胱甘肽代谢;2-氧羰基酸代谢;组氨酸代谢;氨基酸的生物合成;次级代谢产物的生物合成;C5支化二元酸代谢;丁酸代谢;氮代谢;氨酰tRNA生物合成	C00025	pos	Peptides;Hormones and transmitters	Amino acids;Neurotransmitters	Metabolism;Metabolism;Metabolism;Metabolism;Metabolism;Metabolism;Metabolism;Metabolism;Metabolism;Environmental Information Processing;Metabolism;Metabolism;Metabolism;Metabolism;Metabolism;Metabolism;Metabolism;Metabolism;Metabolism;Metabolism;Metabolism;Genetic Information Processing	Biosynthesis of other secondary metabolites;Global and overview maps;Global and overview maps;Amino acid metabolism;Amino acid metabolism;Biosynthesis of other secondary metabolites;Amino acid metabolism;Carbohydrate metabolism;Metabolism of other amino acids;Membrane transport;Metabolism of cofactors and vitamins;Metabolism of other amino acids;Global and overview maps;Metabolism of other amino …	Organic acids and derivatives	Carboxylic acids and derivatives	130.05	0.0364737	84.5	-	-0.327318	6893-26-1;56-86-0	Amino acids, peptides, and analogues	8.533	8.521	8.512	8.513	8.508	8.516	8.478	8.475	8.47	8.478	8.475	8.473	8.515	8.5	8.51	8.504	8.504	8.512	8.454	8.491	8.508	8.535	8.533
pos_2876	Lithocholic acid	石胆酸	metab_4431	B(ii)	-	-	HMDB0000761;HMDB0000717;LMST04010003;PW_C000608	M+ACN+H	C24H40O3	6.4825	-	C03990	pos	Steroids	24-Carbon atoms	-	-	Lipids and lipid-like molecules	Steroids and steroid derivatives	418.331	0.229538	-	33.6	-2.54183	434-13-9;1534-35-6	Bile acids, alcohols and derivatives	0.2958	0.275	0.2723	0.2716	0.2716	0.2745	4.883	4.916	4.948	5.013	5.001	4.801	4.419	3.97	3.89	4.148	3.927	4.591	6.015	6.045	6.201	6.283	6.263
pos_576	LysoPC(18:0/0:0)	-	metab_4432	B(ii)	map00565;map00564;map01100	Ether lipid metabolism;Glycerophospholipid metabolism;Metabolic pathways	HMDB0011149;HMDB0010384	M+H, M+K	C26H54NO7P	7.7461	乙醚脂质代谢;甘油磷脂代谢;代谢途径	C04230;C04317	pos	Lipids;-	Phospholipids;-	Metabolism;Metabolism;Metabolism	Lipid metabolism;Lipid metabolism;Global and overview maps	Lipids and lipid-like molecules	Glycerophospholipids	524.37	0.0411945	-	80.2	-1.849	19420-57-6;74430-89-0	Glycerophosphocholines	7.012	6.974	6.942	6.943	6.952	6.959	7.162	7.146	7.129	7.152	7.119	7.125	7.058	7.005	7.007	6.988	6.992	6.977	6.086	6.395	6.414	6.436	6.417
pos_871	Melphalan	梅尔法伦	metab_4433	B(ii)	-	-	HMDB0244533;HMDB0015176	M+CH3OH+H	C13H18Cl2N2O2	0.8594	-	C07122	pos	-	-	-	-	Organic acids and derivatives	Carboxylic acids and derivatives	337.108	0.0404698	-	43.4	0.541612	148-82-3	Amino acids, peptides, and analogues	6.095	6.083	6.043	6.06	6.049	6.064	6.194	6.211	6.212	6.196	6.227	6.222	6.206	6.14	6.186	6.161	6.149	6.138	6.322	6.354	6.335	6.401	6.402
pos_1941	Methylprednisolone acetate	醋酸甲基强的松龙	metab_4434	B(ii)	-	-	HMDB0254661;HMDB0014998	M+ACN+H	C24H32O6	6.3719	-	C08179	pos	-	-	-	-	Lipids and lipid-like molecules	Steroids and steroid derivatives	458.253	0.0686302	-	67	-2.63859	53-36-1;50-24-8	Pregnane steroids	5.899	5.707	5.777	5.758	5.807	5.922	5.804	5.737	5.794	5.847	5.732	5.738	5.862	5.806	5.79	5.753	5.75	5.732	5.711	5.738	5.893	5.903	5.832
pos_953	Nicotinic Acid	烟酸	metab_4435	B(i)	map01100;map00760;map01110;map01240	Metabolic pathways;Nicotinate and nicotinamide metabolism;Biosynthesis of secondary metabolites;Biosynthesis of cofactors	HMDB0001488;PW_C001145;HMDB0003269;MJDBOTE0000774	M+H	C6H5NO2	1.3374	代谢途径;烟酸和烟酰胺代谢;次级代谢产物的生物合成;-	C00253	pos	Vitamins and cofactors	Vitamins	Metabolism;Metabolism;Metabolism;Metabolism	Global and overview maps;Metabolism of cofactors and vitamins;Global and overview maps;Global and overview maps	Organoheterocyclic compounds	Pyridines and derivatives	124.039	0.0503448	48.2	-	0.0953182	59-67-6;583-08-4	Pyridinecarboxylic acids and derivatives	5.933	5.926	5.913	5.936	5.922	5.952	5.936	5.96	5.935	5.95	5.971	5.946	6.019	6.007	6.028	6.027	6.02	6.025	6.768	6.794	6.822	6.853	6.85
pos_98	Ornithine	鸟氨酸	metab_4436	B(i)	map01100;map00220;map00997;map01210;map02010;map00330;map00480;map01230;map01110;map00470	Metabolic pathways;Arginine biosynthesis;Biosynthesis of various other secondary metabolites;2-Oxocarboxylic acid metabolism;ABC transporters;Arginine and proline metabolism;Glutathione metabolism;Biosynthesis of amino acids;Biosynthesis of secondary metabolites;D-Amino acid metabolism	HMDB0000214;HMDB0003374;PW_C000140;MJDBOTE0000357	M+H-H2O, M+H, M+K	C5H12N2O2	0.8051	代谢途径;精氨酸生物合成;多种次生代谢产物的生物合成Ⅲ;2-氧羰基酸代谢;ABC转运蛋白;精氨酸和脯氨酸代谢;谷胱甘肽代谢;氨基酸的生物合成;次级代谢产物的生物合成;-	C00077	pos	Peptides	Amino acids	Metabolism;Metabolism;Metabolism;Metabolism;Environmental Information Processing;Metabolism;Metabolism;Metabolism;Metabolism;Metabolism	Global and overview maps;Amino acid metabolism;Biosynthesis of other secondary metabolites;Global and overview maps;Membrane transport;Amino acid metabolism;Metabolism of other amino acids;Global and overview maps;Global and overview maps;Metabolism of other amino acids	Organic acids and derivatives	Carboxylic acids and derivatives	133.097	0.0392941	72.7	-	-0.834902	348-66-3;70-26-8;3184-13-2	Amino acids, peptides, and analogues	7.551	7.539	7.525	7.535	7.526	7.537	7.466	7.463	7.458	7.466	7.459	7.465	7.529	7.517	7.529	7.525	7.519	7.527	7.557	7.59	7.608	7.635	7.636
pos_217	Phenol	苯酚	metab_4437	B(i)	-	-	PW_C000153;HMDB0013674;HMDB0000228	M+H, M+ACN+H	C6H6O	1.6746	-	C01108	pos	-	-	-	-	Benzenoids	Phenols	136.076	0.0406367	58.6	-	-1.73035	108-95-2;87-66-1	Benzenetriols and derivatives	7.756	7.752	7.735	7.744	7.73	7.739	7.678	7.679	7.671	7.678	7.677	7.68	7.651	7.629	7.644	7.639	7.643	7.64	7.54	7.577	7.589	7.623	7.612
pos_1582	S-(2-Methylpropionyl)-dihydrolipoamide-E	S-（2-甲基丙酰基）-二氢脂酰胺-E	metab_4438	B(ii)	-	-	HMDB0006868;LMFA08010022;PW_C002979	2M+ACN+H	C12H23NO2S2	5.0326	-	C04424	pos	-	-	-	-	Lipids and lipid-like molecules	Fatty Acyls	596.27	0.0420742	-	51.5	4.1977	-	Fatty amides	5.901	5.881	5.921	5.919	5.932	5.9	5.877	5.895	5.887	5.893	5.862	5.868	6.187	6.152	6.141	6.164	6.13	6.148	5.497	5.473	5.459	5.57	5.598
pos_3004	Styrene	苯乙烯	metab_4439	B(ii)	map01100	Metabolic pathways	HMDB0034240	M+H	C8H8	6.2928	代谢途径	C07083	pos	-	-	Metabolism	Global and overview maps	Benzenoids	Benzene and substituted derivatives	105.07	0.060266	-	51.1	2.26675	100-42-5	Styrenes	5.978	5.898	5.908	5.887	5.913	5.941	5.915	5.871	5.865	5.869	5.86	5.879	5.983	5.929	5.93	5.906	5.89	5.914	5.775	5.803	5.984	6.025	6.052
pos_101	Trans-Cinnamic Acid	反式肉桂酸	metab_4440	B(i)	map01100;map00130;map01110;map00999;map00360	Metabolic pathways;Ubiquinone and other terpenoid-quinone biosynthesis;Biosynthesis of secondary metabolites;Biosynthesis of various plant secondary metabolites;Phenylalanine metabolism	HMDB0000567;HMDB0000930;MJDBOTE0000400	M+H-H2O, M+H, M+ACN+H	C9H8O2	2.8309	代谢途径;泛醌和其他萜类醌生物合成;次级代谢产物的生物合成;多种次生代谢产物的生物合成Ⅰ;苯丙氨酸代谢	C00423	pos	-	-	Metabolism;Metabolism;Metabolism;Metabolism;Metabolism	Global and overview maps;Metabolism of cofactors and vitamins;Global and overview maps;Biosynthesis of other secondary metabolites;Amino acid metabolism	Phenylpropanoids and polyketides	Cinnamic acids and derivatives	131.049	0.0406696	61.4	-	-0.361073	140-10-3;102-94-3	Cinnamic acids	6.785	6.748	6.751	6.737	6.757	6.732	6.697	6.667	6.696	6.684	6.703	6.675	6.73	6.715	6.701	6.7	6.698	6.72	6.57	6.624	6.636	6.645	6.655
pos_4033	Zeranol	泽拉诺	metab_4441	B(ii)	-	-	HMDB0032702;HMDB0041824	M+CH3OH+H	C18H26O5	2.9814	-	C14752	pos	-	-	-	-	Phenylpropanoids and polyketides	Macrolides and analogues	355.212	0.0397099	-	38.6	1.3068	36455-72-8;26538-44-3	Not Available	5.658	5.684	5.654	5.689	5.653	5.655	6.081	6.076	6.069	6.081	6.065	6.04	6.018	5.992	5.98	5.994	6.028	6.006	5.556	5.498	5.534	5.62	5.585
neg_10	D-Sorbitol	D-山梨醇	metab_4443	B(i)	map01100;map02010;map00051;map00052	Metabolic pathways;ABC transporters;Fructose and mannose metabolism;Galactose metabolism	HMDB0000247;MJDBOTE0001050	M+Cl, M+FA-H, M-H, M-H2O-H	C6H14O6	0.9419	代谢途径;ABC转运蛋白;果糖和甘露糖代谢;半乳糖代谢	C00794	neg	Carbohydrates	Monosaccharides	Metabolism;Environmental Information Processing;Metabolism;Metabolism	Global and overview maps;Membrane transport;Carbohydrate metabolism;Carbohydrate metabolism	Organic oxygen compounds	Organooxygen compounds	181.071	0.00636167	93.1	-	-3.6029	50-70-4	Carbohydrates and carbohydrate conjugates	8.964	8.965	8.966	8.969	8.963	8.966	9.032	9.03	9.028	9.031	9.033	9.031	9.004	9.002	9.002	9.006	9.005	9.004	9.002	9.016	9.025	9.01	9.013
neg_1010	Deoxythioguanosine	脱氧鸟苷	metab_4455	B(ii)	-	-	HMDB0251016	M-H2O-H	C10H13N5O3S	3.5418	-	-	neg	-	-	-	-	Nucleosides, nucleotides, and analogues	Purine nucleosides	264.055	0.043882	-	56.8	-3.35472	-	Purine 2'',3''-dideoxyribonucleosides	4.033	3.791	3.959	4.228	4.208	3.925	3.413	3.728	3.411	3.403	3.684	3.411	4.12	3.377	3.872	3.519	3.777	3.851	5.069	5.092	5.118	5.113	5.094
neg_1013	Epicylindrospermopsin	表柱状体视紫红质	metab_4458	B(ii)	-	-	HMDB0247246	M+Cl	C15H21N5O7S	3.5418	-	-	neg	-	-	-	-	Organoheterocyclic compounds	Pyridopyrimidines	450.088	0.0137351	-	60.9	6.24148	-	Not Available	4.892	4.938	4.993	5.055	4.949	4.996	5.397	5.41	5.426	5.377	5.374	5.384	5.513	5.496	5.491	5.493	5.51	5.504	5.928	5.958	5.963	5.965	5.942
neg_1022	Castanospermine	蓖麻精胺	metab_4468	B(ii)	-	-	HMDB0249700	M-H2O-H	C8H15NO4	3.5653	-	C02256	neg	-	-	-	-	Organoheterocyclic compounds	Indolizidines	170.082	0.0088378	-	59.6	-3.25109	79831-76-8	Not Available	5.286	5.318	5.305	5.281	5.296	5.275	5.314	5.291	5.335	5.327	5.308	5.319	5.269	5.246	5.261	5.238	5.251	5.265	5.042	5.092	5.084	5.069	5.079
neg_1029	3-Hydroxybenzaldehyde	3-羟基苯甲醛	metab_4475	B(i)	-	-	-	M-H	C7H6O2	3.581	-	C03067	neg	-	-	-	-	-	-	121.029	0.00939341	62.5	-	-7.28518	100-83-4	-	5.596	5.608	5.6	5.592	5.588	5.602	5.812	5.802	5.822	5.808	5.815	5.813	5.794	5.794	5.806	5.798	5.798	5.803	5.707	5.728	5.714	5.716	5.721
neg_1033	Isopropyl 4-hydroxybenzoate	4-羟基苯甲酸异丙酯	metab_4480	B(ii)	-	-	HMDB0253675	M+FA-H	C10H12O3	3.5888	-	C20343	neg	-	-	-	-	Benzenoids	Benzene and substituted derivatives	225.076	0.0091952	-	34.3	-2.15245	4191-73-5	Benzoic acids and derivatives	4.782	4.742	4.698	4.718	4.75	4.776	5.054	5.074	5.107	5.108	5.055	5.066	5.063	5.035	5.05	5.036	5.047	5.049	4.871	4.814	4.889	4.808	4.866
neg_1036	2-Octenoylcarnitine	2-辛烯基肉碱	metab_4483	B(ii)	-	-	LMFA07070035;HMDB0013324	M+K-2H	C15H27NO4	3.5888	-	-	neg	-	-	-	-	Lipids and lipid-like molecules	Fatty Acyls	322.141	0.00889876	-	45.3	-6.60236	-	Fatty acid esters	5.911	5.928	5.917	5.908	5.926	5.918	6.145	6.111	6.132	6.128	6.123	6.119	6.124	6.114	6.127	6.119	6.099	6.106	5.716	5.737	5.723	5.742	5.741
neg_1045	3-Hydroxy-2-methylpyridine-4,5-dicarboxylate	3-羟基-2-甲基吡啶-4,5-二甲酸酯	metab_4493	B(ii)	map00750	Vitamin B6 metabolism	HMDB0006955;PW_C003017	M-H2O-H	C8H7NO5	3.6201	维生素B6代谢	C04604	neg	-	-	Metabolism	Metabolism of cofactors and vitamins	Organoheterocyclic compounds	Pyridines and derivatives	178.014	0.00345887	-	67.6	-3.31755	-	Pyridinecarboxylic acids and derivatives	4.945	4.967	4.96	4.971	4.979	4.977	5.059	5.011	5.032	5.023	5.057	5.036	4.94	4.89	4.916	4.904	4.942	4.888	4.934	4.929	4.923	4.929	4.962
neg_1049	S-Glutaryldihydrolipoamide	S-戊二酰二氢硫酰胺	metab_4497	B(ii)	-	-	HMDB0006832	M+FA-H	C13H23NO4S2	3.6201	-	C06157	neg	-	-	-	-	Lipids and lipid-like molecules	Fatty Acyls	366.105	0.00348366	-	38.6	0.636188	-	Fatty acids and conjugates	4.955	4.984	4.993	4.964	4.997	4.976	5.239	5.231	5.192	5.182	5.196	5.202	5.209	5.2	5.159	5.24	5.196	5.199	5.232	5.284	5.255	5.269	5.3
neg_1059	Desciclovir	笛西洛韦	metab_4508	B(ii)	-	-	HMDB0251033	2M+FA-H	C8H11N5O2	3.6357	-	-	neg	-	-	-	-	Organoheterocyclic compounds	Imidazopyrimidines	463.184	0.00817221	-	52.1	6.75112	-	Purines and purine derivatives	6.108	6.114	6.117	6.108	6.094	6.105	6.232	6.222	6.224	6.226	6.222	6.219	6.216	6.197	6.223	6.201	6.188	6.198	6.1	6.104	6.103	6.103	6.092
neg_1061	2-Pyrocatechuic Acid	2-焦儿茶酸	metab_4511	B(i)	map01053;map01110	Biosynthesis of siderophore group nonribosomal peptides;Biosynthesis of secondary metabolites	HMDB0000397;MJDBOTE0000462	M-H	C7H6O4	3.6436	铁载体类非核糖体肽的生物合成;次级代谢产物的生物合成	C00196	neg	-	-	Metabolism;Metabolism	Metabolism of terpenoids and polyketides;Global and overview maps	Benzenoids	Benzene and substituted derivatives	153.019	0.00175703	96.6	-	-5.30227	303-38-8	Benzoic acids and derivatives	5.086	5.187	5.21	5.201	5.217	5.235	5.161	5.154	5.16	4.983	5.082	5.133	5.158	5.147	5.167	5.183	5.163	5.166	4.903	4.96	4.933	4.978	4.975
neg_1066	Fructosyl-lysine	果糖基赖氨酸	metab_4516	B(ii)	-	-	HMDB0034879;HMDB0242138;HMDB0252495	M+Cl	C12H24N2O7	3.6514	-	C16488	neg	-	-	-	-	Organic oxygen compounds	Organooxygen compounds	343.13	0.0114077	-	51.5	6.96373	21291-40-7	Carbohydrates and carbohydrate conjugates	5.465	5.467	5.451	5.451	5.486	5.45	5.5	5.485	5.518	5.543	5.514	5.491	5.316	5.357	5.322	5.309	5.335	5.295	4.916	5.061	5.026	4.987	4.948
neg_1070	Sibrafiban	西布拉菲班	metab_4521	B(ii)	-	-	HMDB0258287	M+FA-H	C20H28N4O6	3.6592	-	-	neg	-	-	-	-	Benzenoids	Benzene and substituted derivatives	465.199	0.00812679	-	61.6	0.19231	-	Benzoic acids and derivatives	6.262	6.234	6.262	6.235	6.241	6.258	6.276	6.277	6.282	6.254	6.256	6.271	6.309	6.308	6.325	6.322	6.294	6.294	6.184	6.201	6.213	6.204	6.203
neg_1077	Gamma-Glutamyltryptophan	-	metab_4528	B(ii)	-	-	HMDB0029160;HMDB0252908	M-H	C16H19N3O5	3.6749	-	-	neg	-	-	-	-	Organic acids and derivatives	Carboxylic acids and derivatives	332.125	0.0124605	-	53.9	0.0237863	66471-20-3	Amino acids, peptides, and analogues	4.016	3.495	4.024	4.107	3.802	3.449	5.401	5.404	5.415	5.401	5.399	5.39	5.155	5.203	5.198	5.188	5.168	5.158	5.865	5.877	5.908	5.89	5.878
neg_1089	Benzoylphenylalanyl-alanyl-proline	苯甲酰苯丙氨酸脯氨酸	metab_4541	B(ii)	-	-	HMDB0247208	M-H	C24H27N3O5	3.6984	-	-	neg	-	-	-	-	Organic acids and derivatives	Carboxylic acids and derivatives	436.184	0.0217597	-	86	-9.79209	-	Amino acids, peptides, and analogues	4.514	4.416	4.336	4.464	4.407	4.389	5.331	5.32	5.35	5.32	5.296	5.329	4.685	4.794	4.729	4.804	4.763	4.621	5.529	5.561	5.582	5.547	5.544
neg_1090	PA(8:0/LTE4)	-	metab_4543	B(ii)	-	-	HMDB0266621	M-H2O-H	C34H58NO11PS	3.6984	-	-	neg	-	-	-	-	Not Available	Not Available	700.328	0.0176821	-	36.7	-1.80854	-	Not Available	5.483	5.223	5.173	5.057	5.031	5.039	5.563	5.515	5.583	6.052	5.871	5.709	5.443	5.347	5.286	5.295	5.253	5.242	5.797	5.776	5.792	5.731	5.681
neg_1091	2'',6''-O-Diacetyloninin	2''，6''-O-二乙酰氯宁	metab_4544	B(ii)	-	-	HMDB0302015	M-H2O-H	C9H12N4O2	3.7062	-	-	neg	-	-	-	-	Organoheterocyclic compounds	Pteridines and derivatives	189.076	0.00782853	-	43.8	-9.16269	-	Not Available	5.479	5.494	5.497	5.483	5.495	5.504	5.617	5.601	5.62	5.625	5.612	5.618	5.583	5.567	5.596	5.576	5.594	5.568	5.361	5.374	5.354	5.363	5.358
neg_1092	Esmolol	艾司洛尔	metab_4545	B(ii)	-	-	PW_C008734;HMDB0014333	2M+Hac-H	C16H25NO4	3.7062	-	C06980	neg	-	-	-	-	Benzenoids	Phenol ethers	649.368	0.0129087	-	72.4	-3.71167	103598-03-4	Not Available	3.778	3.878	3.773	3.787	3.791	3.933	4.62	4.518	4.664	4.768	4.821	4.616	4.784	4.73	4.837	4.892	4.696	4.814	5.875	5.874	5.889	5.883	5.883
neg_1100	2-Methoxy-estradiol-17b 3-glucuronide	2-甲氧基雌二醇-17b 3-葡萄糖醛酸	metab_4555	B(ii)	-	-	HMDB0006765	M-H	C25H34O9	3.7219	-	C11131	neg	-	-	-	-	Lipids and lipid-like molecules	Steroids and steroid derivatives	477.209	0.00373241	-	41.3	-8.2331	-	Steroidal glycosides	5.521	5.576	5.569	5.595	5.605	5.608	5.859	5.844	5.869	5.791	5.81	5.849	5.849	5.817	5.841	5.834	5.844	5.838	4.187	4.52	4.449	4.444	4.552
neg_1108	Glycyl-Phenylalanine	甘氨酰苯丙氨酸	metab_4563	B(ii)	-	-	HMDB0028848	M-H	C11H14N2O3	3.7454	-	-	neg	-	-	-	-	Organic acids and derivatives	Carboxylic acids and derivatives	221.093	0.0130805	-	40.6	-1.6438	-	Amino acids, peptides, and analogues	4.86	4.832	4.856	4.83	4.829	4.861	6.197	6.18	6.185	6.193	6.17	6.182	5.956	5.961	5.98	5.948	5.95	5.955	5.561	5.568	5.572	5.582	5.565
neg_1110	Leucyl-Tyrosine	亮氨酸酪氨酸	metab_4566	B(ii)	-	-	HMDB0028941	M-H	C15H22N2O4	3.7454	-	-	neg	-	-	-	-	Organic acids and derivatives	Carboxylic acids and derivatives	293.151	0.0320532	-	41.7	-0.123132	-	Amino acids, peptides, and analogues	4.553	4.454	4.51	4.623	4.529	4.389	5.415	5.425	5.417	5.413	5.429	5.399	5.336	5.322	5.309	5.299	5.306	5.332	4.833	4.838	4.773	4.796	4.865
neg_1111	Morellin	莫雷林	metab_4567	B(ii)	-	-	HMDB0030794	M+FA-H	C33H36O7	3.7454	-	C10085	neg	-	-	-	-	Organosulfur compounds	Organic disulfides	589.242	0.0220272	-	41.5	-3.82741	1183-12-6	Not Available	4.474	4.59	4.603	4.565	4.574	4.839	4.599	4.474	4.549	4.333	4.419	4.37	4.704	4.568	4.545	4.552	4.711	4.673	6.056	6.098	6.076	6.096	6.083
neg_1115	Cbhcy	-	metab_4571	B(ii)	-	-	HMDB0249714	M+Na-2H	C9H17NO4S	3.7689	-	-	neg	-	-	-	-	Organic acids and derivatives	Carboxylic acids and derivatives	256.065	0.0112422	-	57.9	9.95663	-	Amino acids, peptides, and analogues	5.039	5.107	5.118	5.121	5.14	5.132	5.14	5.144	5.169	5.054	5.09	5.121	5.252	5.238	5.242	5.236	5.156	5.222	4.887	5.009	4.934	5.016	5.014
neg_1122	2,3-Dimethoxyphenol sulfate	-	metab_4578	B(ii)	-	-	HMDB0304926	M-H2O-H	C8H10O6S	3.7767	-	-	neg	-	-	-	-	Organic acids and derivatives	Organic sulfuric acids and derivatives	215.002	0.0176317	-	58.3	-1.71903	-	Arylsulfates	5.176	5.24	5.246	5.272	5.271	5.28	5.829	5.826	5.833	5.773	5.81	5.831	5.774	5.753	5.778	5.75	5.753	5.773	4.122	4.21	4.21	4.291	4.148
[truncated: 980 more rows]
[truncated: 4 more columns]
