# Supplementary material for: Effects of Drying Methods on Morphological Characteristics, Metabolite Content, and Antioxidant Capacity of Cordyceps sinensis
Source: Foods. 2024 May 24;13(11):1639. doi: 10.3390/foods13111639 (PMC11171906; doi:10.3390/foods13111639)
Supplement: Supplementary file 1 [file foods-13-01639-s001.zip › Table S2.csv]

ID	Metabolite	´úÐ»Îï	Metab ID	KEGG Pathway ID	KEGG Pathway Description	Library ID	Adducts	Formula	Retention time	Í¨Â·	KEGG Compound ID	Mode	KEGG Compound First Category	KEGG Compound Second Category	KEGG Pathway First Category	KEGG Pathway Second Category	HMDB Superclass	HMDB Class	M/Z	Fragmentation Score	Theoretical Fragmentation Score	CAS ID	HMDB Subclass	YG1	YG2	YG3	YG4	YG5	YG6	DG1	DG2	DG3	DG4	DG5	DG6	HG1	HG2	HG3	HG4	HG5	HG6	CK1	CK2	CK3	CK4	CK5	CK6	QC01	QC02
pos_119	1,5-Dihydroxy-4,8-bis[2-(methylamino)ethylamino]anthracene-9,10-dione	1,5-¶þôÇ»ù-4,8-Ë«[2-£¨¼×°±»ù£©ÒÒ°·»ù]Ýì-9,10-¶þÍª	metab_199	-	-	HMDB0257880	M+H-H2O, M+Na, M+H	C20H24N4O4	5.3106	-	-	pos	-	-	-	-	Benzenoids	Anthracenes	407.1668282	-	-	-	Anthraquinones	2.75E+05	2.68E+05	2.53E+05	2.92E+05	2.80E+05	3.00E+05	6.51E+05	6.67E+05	5.98E+05	6.62E+05	6.32E+05	6.32E+05	4.63E+05	4.78E+05	4.72E+05	5.00E+05	4.79E+05	4.68E+05	7.19E+04	7.74E+04	7.92E+04	5.98E+04	4.00E+04	6.80E+04	3.65E+05	3.65E+05
pos_1302	Kaempferol 3-glucuronide	É½ÄÎ·Ó3-ÆÏÌÇÜÕËá	metab_323	-	-	HMDB0029500;LMPK12111843	M+NH4	C21H18O12	3.5687	-	-	pos	-	-	-	-	Phenylpropanoids and polyketides	Flavonoids	480.1099178	-	-	22688-78-4	Flavonoid glycosides	0	3.19E+04	0	2.36E+04	1.62E+04	1.94E+04	1.03E+05	1.19E+05	1.08E+05	7.95E+04	1.02E+05	1.15E+05	3.52E+04	5.00E+04	5.72E+04	3.20E+04	2.58E+04	5.95E+04	5.14E+05	4.61E+05	3.99E+05	4.08E+05	3.93E+05	4.38E+05	1.20E+05	1.05E+05
pos_1447	Lupinic acid	ÓðÉÈ¶¹Ëá	metab_482	map01110	Biosynthesis of secondary metabolites	HMDB0302524	M+2Na-H	C10H17NO2	4.2057	´Î¼¶´úÐ»²úÎïµÄÉúÎïºÏ³É	C01513	pos	-	-	Metabolism	Global and overview maps	Alkaloids and derivatives	Lupin alkaloids	228.097495	-	-	67392-79-4	Lupinine-type alkaloids	5053	6838	9316	2984	2907	1378	2.09E+04	2.70E+04	2.14E+04	2.77E+04	2.84E+04	2.66E+04	1.29E+04	1.30E+04	1.40E+04	1.23E+04	8337	8766	2.13E+05	1.89E+05	1.70E+05	1.79E+05	1.61E+05	1.70E+05	4.03E+04	4.03E+04
pos_1451	Sakuranin	Ó£»¨ÜÕ	metab_487	-	-	LMPK12140564;HMDB0302696	M+ACN+H	C22H24O10	4.2215	-	C17391	pos	-	-	-	-	Phenylpropanoids and polyketides	Flavonoids	490.1695377	-	-	529-39-5	Flavonoid glycosides	9.87E+04	9.24E+04	9.87E+04	1.02E+05	8.48E+04	1.08E+05	4.07E+05	3.85E+05	4.07E+05	3.98E+05	3.92E+05	3.81E+05	1.86E+05	2.18E+05	2.46E+05	2.13E+05	2.15E+05	2.23E+05	0	0	0	6737	0	0	1.78E+05	1.78E+05
pos_1469	Deoxycytidine	ÍÑÑõ°ûÜÕ	metab_506	map00240;map01100;map02010;map01232	Pyrimidine metabolism;Metabolic pathways;ABC transporters;Nucleotide metabolism	PW_C000008;HMDB0250725;HMDB0000014	M+H	C9H13N3O4	4.3647	à×à¤´úÐ»;´úÐ»Í¾¾¶;ABC×ªÔËµ°°×;-	C00881	pos	Nucleic acids	Nucleosides	Metabolism;Metabolism;Environmental Information Processing;Metabolism	Nucleotide metabolism;Global and overview maps;Membrane transport;Global and overview maps	Nucleosides, nucleotides, and analogues	Pyrimidine nucleosides	228.0974568	-	-	951-77-9	Pyrimidine 2''-deoxyribonucleosides	2.48E+04	1.91E+04	2.43E+04	2.72E+04	2.50E+04	2.56E+04	6.34E+04	6.15E+04	6.11E+04	6.78E+04	6.22E+04	6.12E+04	3.70E+04	3.94E+04	4.03E+04	4.59E+04	4.03E+04	3.72E+04	3.30E+05	3.12E+05	2.65E+05	2.77E+05	2.61E+05	2.70E+05	8.39E+04	8.00E+04
pos_1564	Trp Leu	-	metab_612	-	-	-	M+H	C17H23N3O3	4.961	-	-	pos	-	-	-	-	-	-	318.1805197	-	-	-	-	1.06E+04	1.10E+04	6913	2117	4288	1.14E+04	3.10E+05	3.01E+05	3.01E+05	2.90E+05	3.06E+05	2.90E+05	1.71E+05	1.79E+05	1.80E+05	1.98E+05	1.85E+05	1.86E+05	3.61E+04	4.13E+04	3.23E+04	3.36E+04	4.34E+04	2.86E+04	1.31E+05	1.30E+05
pos_1599	JW74	-	metab_649	-	-	-	M+H	C24H20N6O2S	5.1835	-	-	pos	-	-	-	-	-	-	457.1456927	-	-	-	-	4.21E+04	7.00E+04	5.61E+04	5.20E+04	5.35E+04	5.34E+04	1.82E+04	1.25E+04	2.46E+04	9008	1.32E+04	2831	2.39E+05	2.44E+05	2.54E+05	2.38E+05	2.64E+05	2.19E+05	0	0	0	0	0	0	8.14E+04	8.30E+04
pos_1648	PGP(20:4(5Z,8Z,11Z,14Z)-OH(19S)/a-15:0)	-	metab_703	-	-	HMDB0274379	M+Na	C41H74O14P2	5.5099	-	-	pos	-	-	-	-	Not Available	Not Available	875.4424265	-	-	-	Not Available	1.16E+06	1.04E+06	1.08E+06	1.16E+06	1.24E+06	1.10E+06	2.15E+05	1.75E+05	2.35E+05	2.60E+05	1.82E+05	2.10E+05	3.72E+05	4.35E+05	4.60E+05	4.19E+05	4.78E+05	4.13E+05	0	2.23E+04	3.00E+04	3.49E+04	1.29E+04	3.94E+04	4.44E+05	4.85E+05
pos_1659	PE(18:1(12Z)-2OH(9,10)/22:0)	-	metab_715	-	-	HMDB0283769	M+ACN+H	C45H88NO10P	5.5339	-	-	pos	-	-	-	-	Not Available	Not Available	875.642615	-	-	-	Not Available	4.40E+05	5.98E+05	6.30E+05	5.35E+05	5.05E+05	5.08E+05	1.35E+05	4.69E+04	1.29E+05	9.18E+04	9.88E+04	7.30E+04	2.12E+05	1.64E+05	2.20E+05	2.32E+05	1.56E+05	1.86E+05	0	0	1.28E+04	0	0	0	1.86E+05	1.85E+05
pos_1707	N-Acetyl-glucosamine 1-phosphate	N-ÒÒõ£°±»ùÆÏÌÑÌÇ1-Á×Ëá	metab_768	-	-	HMDB0001367;PW_C001055	M+H	C8H16NO9P	5.7395	-	C04256	pos	-	-	-	-	Organic oxygen compounds	Organooxygen compounds	302.065203	-	-	6866-69-9	Carbohydrates and carbohydrate conjugates	2.17E+05	2.42E+05	2.36E+05	2.17E+05	2.20E+05	2.18E+05	5.52E+04	5.19E+04	5.15E+04	6.15E+04	5.69E+04	6.00E+04	1.29E+05	1.26E+05	1.26E+05	1.29E+05	1.29E+05	1.25E+05	1.20E+04	0	0	0	0	0	1.06E+05	1.06E+05
pos_1938	DG(22:6(5Z,7Z,10Z,13Z,16Z,19Z)-OH(4)/i-21:0/0:0)	-	metab_1022	-	-	HMDB0300331	M+K	C46H78O6	6.3641	-	-	pos	-	-	-	-	Not Available	Not Available	765.53965	-	-	-	Not Available	8.55E+05	4.20E+05	4.07E+05	4.71E+05	4.92E+05	4.14E+05	5.20E+06	4.74E+06	5.17E+06	5.33E+06	4.43E+06	5.13E+06	5.38E+06	3.00E+06	3.04E+06	3.18E+06	2.76E+06	2.65E+06	0	0	8.21E+04	0	3.74E+04	7.05E+04	1.83E+06	1.62E+06
pos_2031	LysoPC(14:0/0:0)	-	metab_1108	map00564	Glycerophospholipid metabolism	PW_C006388;HMDB0010379	M+H	C22H46NO7P	6.6644	¸ÊÓÍÁ×Ö¬´úÐ»	C04230	pos	Lipids	Phospholipids	Metabolism	Lipid metabolism	Lipids and lipid-like molecules	Glycerophospholipids	468.3073787	-	-	20559-16-4	Glycerophosphocholines	2.76E+05	1.58E+05	1.15E+05	1.66E+05	1.57E+05	1.37E+05	1.03E+06	1.09E+06	1.04E+06	1.07E+06	9.83E+05	1.03E+06	9.37E+05	6.18E+05	5.72E+05	6.13E+05	6.22E+05	5.93E+05	0	0	7293	0	0	0	4.73E+05	4.75E+05
pos_223	S-Adenosylhomocysteine	S-ÏÙÜÕÍ¬ÐÍ°ëë×°±Ëá	metab_1311	map01100;map00270;map01230;map01240	Metabolic pathways;Cysteine and methionine metabolism;Biosynthesis of amino acids;Biosynthesis of cofactors	HMDB0000939;PW_C000749	M+2H, M+H	C14H20N6O5S	1.8075	´úÐ»Í¾¾¶;°ëë×°±ËáºÍµ°°±Ëá´úÐ»;°±»ùËáµÄÉúÎïºÏ³É;-	C00021	pos	-	-	Metabolism;Metabolism;Metabolism;Metabolism	Global and overview maps;Amino acid metabolism;Global and overview maps;Global and overview maps	Organoheterocyclic compounds	Lactones	385.1278665	-	-	979-92-0	Gamma butyrolactones	1.37E+06	1.50E+06	1.45E+06	1.41E+06	1.54E+06	1.46E+06	5.41E+06	5.47E+06	5.50E+06	5.54E+06	5.66E+06	5.59E+06	3.77E+06	3.97E+06	4.22E+06	4.35E+06	4.11E+06	4.09E+06	1.69E+05	2.53E+05	1.58E+05	2.06E+05	1.33E+05	1.44E+05	3.09E+06	3.10E+06
pos_239	1-[(2R,5R)-4-Azidooxy-5-(hydroxymethyl)oxolan-2-yl]-5-methylpyrimidine-2,4-dione	-	metab_1484	-	-	HMDB0257735	M+H, M+Na	C10H13N5O5	2.5539	-	-	pos	-	-	-	-	Nucleosides, nucleotides, and analogues	Pyrimidine nucleosides	284.0982976	-	-	-	Pyrimidine 2''-deoxyribonucleosides	1.45E+05	2.02E+05	1.68E+05	1.76E+05	1.66E+05	1.85E+05	2.72E+06	2.94E+06	2.81E+06	2.79E+06	2.77E+06	2.73E+06	1.49E+06	1.56E+06	1.62E+06	1.60E+06	1.64E+06	1.54E+06	1.31E+07	1.26E+07	1.11E+07	1.10E+07	1.06E+07	1.09E+07	3.09E+06	3.09E+06
pos_2914	N-Acetylsphinganine	N-ÒÒõ£µûßÊ	metab_2014	-	-	HMDB0249513	M+H	C20H41NO3	6.4193	-	-	pos	-	-	-	-	Lipids and lipid-like molecules	Sphingolipids	344.3151293	-	-	-	Ceramides	4.65E+04	2.34E+04	1.73E+04	1.93E+04	2.50E+04	6952	1.32E+05	9.31E+04	1.16E+05	1.41E+05	1.32E+05	1.26E+05	8.90E+04	3.73E+04	3.73E+04	3.59E+04	3.33E+04	3.84E+04	1.18E+07	1.16E+07	1.16E+07	1.19E+07	1.25E+07	1.20E+07	8.54E+05	7.96E+05
pos_2986	Hexosylsphingosine	¼ºÌÇ»ùÇÊ°±´¼	metab_2088	-	-	HMDB0253164	M+H	C24H47NO8	6.3086	-	-	pos	-	-	-	-	Lipids and lipid-like molecules	Sphingolipids	478.336381	-	-	-	Glycosphingolipids	0	0	0	0	0	6536	1.43E+06	1.54E+06	1.45E+06	1.50E+06	1.43E+06	1.51E+06	4.08E+05	3.56E+05	3.62E+05	4.05E+05	3.87E+05	3.38E+05	0	7.58E+04	8.06E+04	1.08E+05	2.66E+04	1.97E+04	5.68E+05	5.61E+05
pos_3115	Phaseolic acid	²Ë¶¹Ëá	metab_2229	-	-	HMDB0031897;LMFA01060200	2M+ACN+H	C12H22O6	6.0957	-	C10483	pos	-	-	-	-	Organic acids and derivatives	Keto acids and derivatives	566.3152543	-	-	53755-04-7;29533-15-1	Medium-chain keto acids and derivatives	7.02E+05	6.76E+05	7.23E+05	7.45E+05	7.13E+05	7.37E+05	2.64E+05	2.48E+05	2.44E+05	2.45E+05	2.29E+05	2.16E+05	3.74E+05	3.61E+05	3.86E+05	3.89E+05	4.00E+05	3.83E+05	2.56E+04	6.20E+04	1.84E+04	1.97E+04	6814	3.86E+04	3.24E+05	3.32E+05
pos_3137	Asp Glu Arg	-	metab_2253	-	-	-	M+H	C15H26N6O8	6.0481	-	-	pos	-	-	-	-	-	-	419.1838971	-	-	-	-	1.64E+05	1.68E+05	1.59E+05	1.80E+05	1.61E+05	1.45E+05	3.16E+04	2.77E+04	3.68E+04	3.70E+04	2.75E+04	4.25E+04	6.43E+04	6.06E+04	5.94E+04	7.67E+04	6.64E+04	7.03E+04	8.75	0	0	5774	1.26E+04	0.1991	6.93E+04	5.07E+04
pos_3178	N6-[2-(4-Aminophenyl)ethyl]adenosine	-	metab_2298	-	-	HMDB0248518	M+CH3OH+H	C18H22N6O4	5.9372	-	-	pos	-	-	-	-	Nucleosides, nucleotides, and analogues	Purine nucleosides	419.2035262	-	-	-	Not Available	6523	6786	1.01E+04	0	4196	25.53	1.61E+05	1.83E+05	1.57E+05	1.60E+05	1.55E+05	1.46E+05	1.07E+05	1.05E+05	1.25E+05	1.03E+05	1.07E+05	9.75E+04	0	0	0	0	0	0	7.84E+04	7.42E+04
pos_3332	PGP(22:6(4Z,7Z,10Z,13Z,16Z,19Z)/16:1(9Z))	-	metab_2470	map01100;map00564	Metabolic pathways;Glycerophospholipid metabolism	PW_C063022;HMDB0116507	M+Na	C44H74O13P2	5.5652	´úÐ»Í¾¾¶;¸ÊÓÍÁ×Ö¬´úÐ»	C03892	pos	-	-	Metabolism;Metabolism	Global and overview maps;Lipid metabolism	Lipids and lipid-like molecules	Glycerophospholipids	895.4562794	-	-	-	Glycerophosphoglycerophosphates	3.33E+05	5.80E+05	3.91E+05	4.08E+05	3.85E+05	4.52E+05	7.88E+04	4.14E+04	8.68E+04	8.53E+04	9.86E+04	8.71E+04	1.84E+05	2.08E+05	1.30E+05	1.53E+05	1.47E+05	1.12E+05	1.78E+04	0	0	0	0	0	1.76E+05	1.69E+05
pos_3341	TG(20:0/O-18:0/16:1(9Z))	-	metab_2480	-	-	HMDB0046235	M+H	C57H110O5	5.5339	-	-	pos	-	-	-	-	Lipids and lipid-like molecules	Glycerolipids	875.8435323	-	-	-	Triradylcglycerols	4.11E+05	5.21E+05	4.82E+05	4.73E+05	4.40E+05	5.70E+05	9.53E+04	7.44E+04	8.24E+04	4.56E+04	7.51E+04	9.67E+04	1.33E+05	1.91E+05	1.51E+05	1.82E+05	1.57E+05	1.87E+05	0	0	0	1.58E+04	0	0	1.43E+05	1.53E+05
pos_3430	Egonol	ÒÒ¶þ´¼	metab_2578	-	-	HMDB0034279	M+NH4	C19H18O5	5.136	-	-	pos	-	-	-	-	Phenylpropanoids and polyketides	2-arylbenzofuran flavonoids	344.1517134	-	-	530-22-3	Not Available	5.23E+05	6.21E+05	6.34E+05	6.50E+05	6.47E+05	6.46E+05	2.51E+05	2.45E+05	2.60E+05	2.16E+05	2.40E+05	2.51E+05	3.43E+05	3.58E+05	3.81E+05	3.47E+05	3.82E+05	3.74E+05	8.23E+04	7.24E+04	6.77E+04	8.44E+04	7.19E+04	7.38E+04	3.37E+05	3.30E+05
pos_3572	CDP-DG(TXB2/i-19:0)	CDP-DG£¨TXB2/i-19:0£©	metab_2732	-	-	HMDB0294025	M+H+Na	C51H89N3O19P2	4.4837	-	-	pos	-	-	-	-	Not Available	Not Available	566.7729973	-	-	-	Not Available	5.88E+04	4.30E+04	8.04E+04	4.84E+04	6.68E+04	3.87E+04	7.37E+05	6.43E+05	7.83E+05	7.09E+05	6.17E+05	7.56E+05	2.20E+05	1.82E+05	2.38E+05	2.21E+05	2.40E+05	2.06E+05	7498	5578	0	1.17E+04	1.39E+04	1.46E+04	2.46E+05	2.50E+05
pos_360	PA(2:0/LTE4)	-	metab_2763	-	-	HMDB0266519	M+2H, M+H	C28H46NO11PS	4.4679	-	-	pos	-	-	-	-	Not Available	Not Available	636.2647982	-	-	-	Not Available	3.46E+05	3.28E+05	3.73E+05	3.73E+05	3.36E+05	3.93E+05	1.24E+06	1.30E+06	1.25E+06	1.27E+06	1.26E+06	1.34E+06	6.06E+05	6.20E+05	6.39E+05	6.68E+05	6.30E+05	6.29E+05	1.47E+05	1.31E+05	9.23E+04	9.57E+04	9.95E+04	8.69E+04	6.30E+05	6.30E+05
pos_3737	Oxacillin	±½ßòÎ÷ÁÖ	metab_2913	-	-	HMDB0014851	M+NH4	C19H19N3O5S	3.8951	-	C07334	pos	-	-	-	-	Organic acids and derivatives	Carboxylic acids and derivatives	419.1374312	-	-	66-79-5	Amino acids, peptides, and analogues	9.95E+04	1.05E+05	9.46E+04	9.60E+04	1.13E+05	1.03E+05	3.44E+05	3.14E+05	3.20E+05	3.24E+05	3.15E+05	3.48E+05	1.70E+05	2.22E+05	1.89E+05	2.15E+05	2.17E+05	1.86E+05	1.92E+04	2.65E+04	7935	2.68E+04	1.43E+04	1.51E+04	1.74E+05	1.68E+05
pos_3766	Selamectin	-	metab_2945	-	-	HMDB0242663	M+H+Na	C43H63NO11	3.7917	-	-	pos	-	-	-	-	Phenylpropanoids and polyketides	Macrolides and analogues	396.7154725	-	-	-	Milbemycins	0	0	0	0	0	0	8544	1.11E+04	1.03E+04	1.22E+04	2.53E+04	1.62E+04	2551	4532	9898	6086	8736	0	5.45E+05	4.80E+05	4.54E+05	4.67E+05	4.52E+05	4.56E+05	5.56E+04	5.12E+04
pos_3801	Arg Ile Ile	-	metab_2984	-	-	-	M+H	C18H36N6O4	3.6801	-	-	pos	-	-	-	-	-	-	401.2863167	-	-	-	-	1.75E+04	2.23E+04	1.26E+04	1.97E+04	0	7893	4.32E+04	5.55E+04	5.53E+04	5.25E+04	4.80E+04	4.49E+04	7.41E+04	7.31E+04	7.87E+04	7.39E+04	7.47E+04	7.38E+04	7.51E+05	7.42E+05	6.95E+05	7.16E+05	6.80E+05	6.74E+05	1.59E+05	1.56E+05
pos_3822	5-Hydroxy-L-tryptophan	5-ôÇ»ù-L-É«°±Ëá	metab_3007	map01100;map00380	Metabolic pathways;Tryptophan metabolism	PW_C000358;HMDB0000472	M+ACN+H	C11H12N2O3	3.6085	´úÐ»Í¾¾¶;É«°±Ëá´úÐ»	C00643	pos	-	-	Metabolism;Metabolism	Global and overview maps;Amino acid metabolism	Organoheterocyclic compounds	Indoles and derivatives	262.1180882	-	-	4350/9/8	Tryptamines and derivatives	0	0	0	2547	0	0	5.53E+05	5.45E+05	5.52E+05	5.60E+05	5.66E+05	5.40E+05	2.90E+05	3.10E+05	2.92E+05	3.07E+05	3.02E+05	2.99E+05	6.86E+04	4.75E+04	4.99E+04	5.90E+04	4.99E+04	4.30E+04	2.51E+05	2.51E+05
pos_3947	MERGL	Ã·¸ñ¶û	metab_3142	-	-	HMDB0254468	M+Na	C41H61N11O10S	3.2043	-	-	pos	-	-	-	-	Organic acids and derivatives	Carboxylic acids and derivatives	922.4243244	-	-	-	Amino acids, peptides, and analogues	3.93E+05	4.25E+05	5.79E+05	3.19E+05	4.84E+05	3.17E+05	1.62E+06	1.58E+06	1.88E+06	1.63E+06	1.70E+06	1.62E+06	9.36E+05	1.08E+06	8.67E+05	9.68E+05	1.01E+06	1.27E+06	7.74E+04	8.33E+04	3.91E+04	3.79E+04	1.54E+05	9.63E+04	8.65E+05	9.32E+05
pos_4196	2,6-diamino-4-hydroxy-5-formamidopyrimidine	2,6-¶þ°±»ù-4-ôÇ»ù-5-¼×õ£°·à×à¤	metab_3404	-	-	HMDB0304046;HMDB0011657	M+H-H2O	C5H7N5O2	2.6257	-	C04744	pos	-	-	-	-	Organic nitrogen compounds	Organonitrogen compounds	152.0564751	-	-	77440-13-2	N-arylamides	2.40E+05	2.55E+05	2.49E+05	2.56E+05	2.41E+05	2.42E+05	1.89E+06	1.94E+06	1.88E+06	1.95E+06	1.93E+06	1.87E+06	1.37E+06	1.41E+06	1.45E+06	1.45E+06	1.45E+06	1.43E+06	8.96E+06	8.38E+06	7.38E+06	7.25E+06	7.18E+06	7.31E+06	2.22E+06	2.19E+06
pos_4273	Melilotoside	²ÝÄ¾Ï¬²ÝÜÕ	metab_3489	map01110;map00999	Biosynthesis of secondary metabolites;Biosynthesis of various plant secondary metabolites	HMDB0303353;HMDB0033581	M+NH4	C15H18O8	1.7995	´Î¼¶´úÐ»²úÎïµÄÉúÎïºÏ³É;¶àÖÖ´ÎÉú´úÐ»²úÎïµÄÉúÎïºÏ³É¢ñ	C05158	pos	-	-	Metabolism;Metabolism	Global and overview maps;Biosynthesis of other secondary metabolites	Organic oxygen compounds	Organooxygen compounds	344.1333983	-	-	618-67-7	Carbohydrates and carbohydrate conjugates	1.94E+04	2.98E+04	2.32E+04	1.22E+04	7038	1.37E+04	6.51E+05	5.78E+05	6.83E+05	6.14E+05	6.56E+05	7.31E+05	1.92E+05	1.47E+05	1.84E+05	1.60E+05	1.59E+05	1.88E+05	0	0	3280	0	0	4967	1.61E+05	1.69E+05
pos_4421	Argininosuccinic acid	¾«°±çúçêËá	metab_3636	map01100;map00220;map00250;map01110;map01230	Metabolic pathways;Arginine biosynthesis;Alanine, aspartate and glutamate metabolism;Biosynthesis of secondary metabolites;Biosynthesis of amino acids	HMDB0000052;PW_C000036	M+H	C10H18N4O6	0.9593	´úÐ»Í¾¾¶;¾«°±ËáÉúÎïºÏ³É;±û°±Ëá¡¢Ìì¶¬°±ËáºÍ¹È°±Ëá´úÐ»;´Î¼¶´úÐ»²úÎïµÄÉúÎïºÏ³É;°±»ùËáµÄÉúÎïºÏ³É	C03406	pos	Peptides	Amino acids	Metabolism;Metabolism;Metabolism;Metabolism;Metabolism	Global and overview maps;Amino acid metabolism;Amino acid metabolism;Global and overview maps;Global and overview maps	Organic acids and derivatives	Carboxylic acids and derivatives	291.129149	-	-	2387-71-5	Amino acids, peptides, and analogues	3.57E+05	3.37E+05	4.02E+05	3.93E+05	4.40E+05	4.75E+05	7.58E+05	8.67E+05	8.35E+05	9.17E+05	9.16E+05	8.75E+05	1.17E+06	1.28E+06	1.20E+06	1.42E+06	1.31E+06	1.16E+06	3.10E+07	2.92E+07	2.57E+07	2.62E+07	2.53E+07	2.56E+07	3.44E+06	3.42E+06
pos_4422	Lysylproline	Àµ°±õ£¸¬°±Ëá	metab_3637	-	-	HMDB0028959	M+H	C11H21N3O3	0.9593	-	-	pos	-	-	-	-	Organic acids and derivatives	Carboxylic acids and derivatives	244.1651167	-	-	52766-27-5	Amino acids, peptides, and analogues	0	0	0	0	0	0	1.50E+05	1.48E+05	1.20E+05	9.03E+04	1.68E+05	1.59E+05	5.02E+04	3.04E+04	4.28E+04	8.96E+04	7.51E+04	4.54E+04	3.07E+06	2.96E+06	2.54E+06	2.58E+06	2.65E+06	2.59E+06	3.94E+05	3.94E+05
pos_4433	Lys Glu	-	metab_3649	-	-	-	M+H	C11H21N3O5	0.9133	-	-	pos	-	-	-	-	-	-	276.1548372	-	-	-	-	9708	0	1.44E+04	0	0	6590	5.60E+04	8.21E+04	7.79E+04	8.67E+04	4.51E+04	1.22E+05	2.27E+04	5.16E+04	2.63E+04	5.70E+04	5.22E+04	2.29E+04	3.64E+06	3.31E+06	2.89E+06	2.98E+06	2.78E+06	2.92E+06	2.56E+05	2.40E+05
pos_4486	Lys Ala	-	metab_3704	-	-	-	M+H	C9H19N3O3	0.8363	-	-	pos	-	-	-	-	-	-	218.149641	-	-	-	-	0	0	0	0	0	4869	5.65E+04	5.55E+04	5.09E+04	5.73E+04	5.19E+04	5.85E+04	1.30E+04	2.30E+04	6914	1.47E+04	2.38E+04	2.37E+04	4.98E+05	4.82E+05	4.25E+05	4.48E+05	4.39E+05	4.31E+05	8.35E+04	8.00E+04
pos_482	N-(1,3-Dihydroxyoctadec-4-en-2-yl)acetamide	N-£¨1,3-¶þôÇ»ùÊ®°ËÍé»ù-4-Ï©-2-»ù£©ÒÒõ£°·	metab_3866	-	-	HMDB0247781	M+H-H2O, M+H	C20H39NO3	6.3719	-	-	pos	-	-	-	-	Lipids and lipid-like molecules	Sphingolipids	342.29953	-	-	-	Ceramides	1.36E+05	1.26E+05	1.16E+05	1.69E+05	1.31E+05	1.04E+05	4.72E+05	4.51E+05	4.81E+05	4.88E+05	5.26E+05	4.80E+05	2.89E+05	3.11E+05	3.04E+05	2.95E+05	3.20E+05	2.92E+05	3.85E+07	3.87E+07	3.62E+07	3.74E+07	3.72E+07	3.67E+07	3.03E+06	2.91E+06
pos_589	Dehydrophytosphingosine	ÍÑÇâÖ²Á×Ìì¶¬°±Ëá	metab_3982	-	-	LMSP01030002;HMDB0038057	M+H-H2O, M+H	C18H37NO3	7.8732	-	-	pos	-	-	-	-	Organic nitrogen compounds	Organonitrogen compounds	316.2838759	-	-	3687-54-5	Amines	2.41E+05	2.15E+05	1.84E+05	1.85E+05	2.29E+05	1.86E+05	1.22E+06	1.19E+06	1.27E+06	1.31E+06	1.24E+06	1.31E+06	7.20E+05	7.53E+05	6.82E+05	7.07E+05	7.55E+05	6.59E+05	5.83E+06	5.81E+06	5.35E+06	5.53E+06	5.72E+06	5.47E+06	1.45E+06	1.44E+06
pos_847	5-Hydroxylysine	5-ôÇ»ùÀµ°±Ëá	metab_4261	map01100;map00310	Metabolic pathways;Lysine degradation	HMDB0000450;HMDB0245508	M+ACN+H	C6H14N2O3	0.8051	´úÐ»Í¾¾¶;Àµ°±Ëá½µ½â	C16741	pos	-	-	Metabolism;Metabolism	Global and overview maps;Amino acid metabolism	Organic acids and derivatives	Carboxylic acids and derivatives	204.1340265	-	-	1190-94-9	Amino acids, peptides, and analogues	0	8981	1.58E+04	4411	2.63E+04	1.03E+04	1.79E+05	2.00E+05	1.90E+05	1.89E+05	1.72E+05	2.13E+05	9.61E+04	9.94E+04	1.16E+05	7.91E+04	8.71E+04	8.37E+04	1.23E+06	1.24E+06	1.06E+06	1.04E+06	1.09E+06	1.05E+06	1.94E+05	1.94E+05
pos_901	Pentanamide	Îåõ£°·	metab_4321	-	-	HMDB0256275;LMFA08010002	M+CH3OH+H	C5H11NO	0.9747	-	C01842	pos	-	-	-	-	Lipids and lipid-like molecules	Fatty Acyls	134.117426	-	-	626-97-1	Fatty amides	2.36E+05	2.82E+05	2.59E+05	2.95E+05	2.54E+05	2.54E+05	8.92E+05	8.75E+05	8.37E+05	8.93E+05	8.78E+05	8.69E+05	5.96E+05	5.98E+05	6.09E+05	6.28E+05	6.21E+05	6.42E+05	4.16E+07	3.97E+07	3.45E+07	3.45E+07	3.42E+07	3.39E+07	5.06E+06	5.06E+06
pos_2876	Lithocholic acid	Ê¯µ¨Ëá	metab_4431	-	-	HMDB0000761;HMDB0000717;LMST04010003;PW_C000608	M+ACN+H	C24H40O3	6.4825	-	C03990	pos	Steroids	24-Carbon atoms	-	-	Lipids and lipid-like molecules	Steroids and steroid derivatives	418.3306142	-	-	434-13-9;1534-35-6	Bile acids, alcohols and derivatives	0.6496	0	0	0	0	0	5.12E+04	5.65E+04	6.03E+04	7.07E+04	6.91E+04	4.35E+04	1.68E+04	6460	5331	9779	5925	2.66E+04	1.04E+06	9.69E+05	1.18E+06	1.35E+06	1.26E+06	1.34E+06	1.37E+05	9.22E+04
neg_1187	Natura	-	metab_4647	-	-	HMDB0255470	M-H2O-H	C27H24N2O9	3.9176	-	-	neg	-	-	-	-	Organic oxygen compounds	Organooxygen compounds	501.131398	-	-	-	Carbohydrates and carbohydrate conjugates	5.57E+04	6.15E+04	4.74E+04	6.00E+04	6.16E+04	6.70E+04	1.07E+05	9.88E+04	9.94E+04	1.26E+05	1.04E+05	1.00E+05	1.71E+05	1.76E+05	1.56E+05	1.72E+05	1.74E+05	1.76E+05	0	7013	0	0	3800	0	8.77E+04	9.10E+04
neg_1220	1-Carboxyethyltyrosine	1-ôÈÒÒ»ùÀÒ°±Ëá	metab_4683	-	-	HMDB0242159	M-H	C12H15NO5	4.0193	-	-	neg	-	-	-	-	Organic acids and derivatives	Carboxylic acids and derivatives	252.0876548	-	-	-	Amino acids, peptides, and analogues	0	284.2	27.57	10.43	13.44	0	8.88E+04	9.80E+04	9.29E+04	9.58E+04	9.71E+04	9.52E+04	3.60E+04	4.19E+04	3.74E+04	3.74E+04	3.49E+04	4.12E+04	1102	4385	2932	3108	2049	1860	3.96E+04	4.10E+04
neg_1418	Hydroxyprolyl-Asparagine	ôÇ¸¬°±ËáÌì¶¬õ£°·	metab_4896	-	-	HMDB0028858	M-H2O-H	C9H15N3O5	4.7331	-	-	neg	-	-	-	-	Organic acids and derivatives	Carboxylic acids and derivatives	226.0830984	-	-	-	Amino acids, peptides, and analogues	750.1	0	692.2	550.2	0	0	5433	7036	7318	6847	6787	5542	2957	2045	3192	4251	2420	3009	4.75E+04	4.11E+04	4.22E+04	4.58E+04	4.25E+04	4.47E+04	1.02E+04	1.02E+04
neg_1447	Lactupicrin	Ý«ÜÄ¿àËØ	metab_4928	-	-	HMDB0035828	M+Na-2H	C23H22O7	4.8351	-	C09490	neg	-	-	-	-	Benzenoids	Phenols	431.1094206	-	-	65725-11-3	1-hydroxy-2-unsubstituted benzenoids	4.30E+04	3.95E+04	3.49E+04	4.59E+04	4.21E+04	4.18E+04	9.51E+04	1.11E+05	9.84E+04	1.07E+05	1.14E+05	1.18E+05	6.77E+04	7.47E+04	6.78E+04	6.12E+04	6.31E+04	6.77E+04	0	0	0	1895	0	0	5.62E+04	5.80E+04
neg_1467	N-[(3a,5b,7a,12a)-3,7-dihydroxy-24-oxo-12-(sulfooxy)cholan-24-yl]-Glycine	N-[£¨3a£¬5b£¬7a£¬12a£©-3,7-¶þôÇ»ù-24-Ñõ´ú-12-£¨»Ç»ù£©µ¨¾ÛÌÇ-24-»ù]-¸Ê°±Ëá	metab_4950	-	-	HMDB0002644	M+FA-H	C26H43NO9S	4.9136	-	-	neg	-	-	-	-	Lipids and lipid-like molecules	Steroids and steroid derivatives	590.2625278	-	-	74723-17-4	Bile acids, alcohols and derivatives	4.45E+04	4.41E+04	3.87E+04	4.01E+04	4.56E+04	4.23E+04	1.51E+05	1.48E+05	1.68E+05	1.61E+05	1.52E+05	1.59E+05	7.60E+04	7.28E+04	8.15E+04	6.09E+04	5.67E+04	8.12E+04	6782	2932	3113	8348	1.50E+04	6536	8.00E+04	7.63E+04
neg_1503	Naftazone	ÄÉ·òËþ×Ú	metab_4991	-	-	HMDB0255426	M+FA-H	C11H9N3O2	5.0392	-	-	neg	-	-	-	-	Benzenoids	Naphthalenes	260.0676442	-	-	-	Naphthols and derivatives	1299	2954	1961	927.9	1807	2149	8520	1.06E+04	1.07E+04	8658	7645	8457	2903	4260	4966	2557	3176	4339	8.64E+04	8.95E+04	8.13E+04	8.00E+04	8.21E+04	7.72E+04	1.82E+04	1.83E+04
neg_153	Guanosine	ÄñÜÕ	metab_5020	map01100;map02010;map01232;map00230	Metabolic pathways;ABC transporters;Nucleotide metabolism;Purine metabolism	HMDB0000133;PW_C000087;MJDBOTE0000372	M-H, M+Cl	C10H13N5O5	2.7828	´úÐ»Í¾¾¶;ABC×ªÔËµ°°×;-;àÑßÊ´úÐ»	C00387	neg	Nucleic acids	Nucleosides	Metabolism;Environmental Information Processing;Metabolism;Metabolism	Global and overview maps;Membrane transport;Global and overview maps;Nucleotide metabolism	Nucleosides, nucleotides, and analogues	Purine nucleosides	282.0843538	-	-	118-00-3	Not Available	4.50E+04	4.89E+04	5.45E+04	3.99E+04	3.33E+04	6.23E+04	2.61E+06	2.65E+06	2.57E+06	2.65E+06	2.66E+06	2.62E+06	1.37E+06	1.41E+06	1.43E+06	1.41E+06	1.42E+06	1.41E+06	1.93E+07	1.86E+07	1.81E+07	1.75E+07	1.76E+07	1.79E+07	3.13E+06	3.12E+06
neg_1594	4,17-Dimethyltrilostane	4,17-¶þ¼×»ùÈýÂÈçÞÍé	metab_5090	-	-	HMDB0242688	M+Na-2H	C22H31NO3	5.4192	-	-	neg	-	-	-	-	Lipids and lipid-like molecules	Steroids and steroid derivatives	378.2034318	-	-	-	Estrane steroids	4071	2526	2009	1062	1353	1301	1.77E+04	1.73E+04	2.18E+04	2.29E+04	1.57E+04	1.81E+04	1.17E+04	1.49E+04	1.27E+04	9532	1.39E+04	1.52E+04	1.45E+05	1.32E+05	1.21E+05	1.12E+05	1.20E+05	1.30E+05	2.61E+04	2.61E+04
neg_1606	Arginylaspartic acid	¾«°±õ£Ìì¶¬°±Ëá	metab_5104	-	-	HMDB0028705	3M-H	C10H19N5O5	5.4717	-	-	neg	-	-	-	-	Organic acids and derivatives	Carboxylic acids and derivatives	866.4065561	-	-	15706-88-4	Amino acids, peptides, and analogues	0	0	0	0	3766	0	8.15E+04	1.02E+05	9.71E+04	9.80E+04	7.68E+04	9.03E+04	2.75E+04	2.66E+04	2.40E+04	2.06E+04	2.89E+04	2.13E+04	8.83E+05	9.07E+05	9.26E+05	8.45E+05	8.83E+05	7.88E+05	1.46E+05	1.40E+05
neg_1610	Arborinine	Ä¾Ï¬²Ý¼î	metab_5109	-	-	HMDB0030177	M+FA-H	C16H15NO4	5.5031	-	C10643	neg	-	-	-	-	Organoheterocyclic compounds	Quinolines and derivatives	330.0983446	-	-	5489-57-6	Benzoquinolines	1.13E+05	1.02E+05	1.18E+05	1.18E+05	1.14E+05	1.14E+05	3.14E+05	3.25E+05	3.19E+05	3.28E+05	3.15E+05	3.17E+05	2.13E+05	2.18E+05	2.16E+05	2.31E+05	2.20E+05	2.20E+05	1.81E+04	1.93E+04	1.46E+04	1.21E+04	1.29E+04	1.36E+04	1.91E+05	1.92E+05
neg_2738	CPA(18:2(9Z,12Z)/0:0)	-	metab_6319	-	-	HMDB0007007	M-H	C21H37O6P	7.4315	-	-	neg	-	-	-	-	Lipids and lipid-like molecules	Fatty Acyls	415.2255393	-	-	-	Lineolic acids and derivatives	1.08E+05	1.09E+05	1.03E+05	9.96E+04	9.75E+04	1.12E+05	2.18E+05	2.11E+05	2.12E+05	2.23E+05	2.26E+05	1.90E+05	1.51E+05	1.66E+05	1.72E+05	1.69E+05	1.61E+05	1.48E+05	5677	0	0	0	0	0	1.35E+05	1.35E+05
neg_2787	DG(a-21:0/10:0/0:0)	-	metab_6373	-	-	HMDB0094239;PW_C064429	M+Na-2H	C34H66O5	7.2046	-	C00165	neg	-	-	-	-	Lipids and lipid-like molecules	Glycerolipids	575.4685217	-	-	-	Diradylglycerols	0	0	0	0	0	0	5968	2200	5327	14.72	59.59	175.4	4.504	1.243	0	55.22	71.08	4.728	1.52E+06	2.17E+06	2.45E+06	2.47E+06	2.51E+06	2.64E+06	2.93E+05	2.93E+05
neg_3020	(9R,10S)-dihydroxystearate	£¨9R£¬10S£©-¶þôÇ»ùÓ²Ö¬ËáÑÎ	metab_6614	-	-	HMDB0303981	2M+Hac-H	C18H35O4-	6.6404	-	-	neg	-	-	-	-	Lipids and lipid-like molecules	Fatty Acyls	689.521224	-	-	-	Fatty acids and conjugates	4.12E+05	3.12E+05	3.11E+05	3.42E+05	3.09E+05	3.95E+05	1.71E+06	1.88E+06	1.81E+06	1.81E+06	1.73E+06	1.70E+06	1.08E+06	1.08E+06	1.09E+06	9.69E+05	1.03E+06	1.04E+06	2.09E+04	4.32E+04	1.37E+04	1.60E+04	0	0	8.80E+05	8.79E+05
neg_3052	3-Hydroxy-N6,N6,N6-trimethyl-L-lysine	3-ôÇ»ù-N6£¬N6£¬N6-Èý¼×»ù-L-Àµ°±Ëá	metab_6648	map01100;map00310	Metabolic pathways;Lysine degradation	PW_C001098;HMDB0001422	2M-H	C9H21N2O3+	6.6092	´úÐ»Í¾¾¶;Àµ°±Ëá½µ½â	C01259	neg	-	-	Metabolism;Metabolism	Global and overview maps;Amino acid metabolism	Organic acids and derivatives	Carboxylic acids and derivatives	409.3072327	-	-	-	Amino acids, peptides, and analogues	5.17E+04	5.30E+04	4.74E+04	4.32E+04	4.31E+04	4.79E+04	3.33E+05	3.69E+05	3.29E+05	3.39E+05	3.33E+05	3.51E+05	1.48E+05	1.53E+05	1.59E+05	1.60E+05	1.63E+05	1.48E+05	2.17E+06	1.91E+06	1.94E+06	1.91E+06	1.97E+06	1.99E+06	4.57E+05	4.64E+05
neg_3253	Bucromarone	²¼¿ËÂÞÍª	metab_6862	-	-	HMDB0249424	M+FA-H	C29H37NO4	6.3036	-	-	neg	-	-	-	-	Organic oxygen compounds	Organooxygen compounds	508.2680912	-	-	-	Carbonyl compounds	8.73E+04	5.16E+04	4.02E+04	4.48E+04	4.13E+04	3.41E+04	3.35E+05	3.17E+05	3.29E+05	4.36E+05	3.73E+05	3.69E+05	2.92E+05	2.84E+05	2.67E+05	2.48E+05	2.39E+05	2.53E+05	421.1	14.89	4089	0	19.56	0	1.86E+05	1.61E+05
neg_3434	Floionolic acid	·úÀë×ÓËá	metab_7052	map00073	Cutin, suberine and wax biosynthesis	LMFA02000147;HMDB0034295	M-H	C18H36O5	6.1387	½ÇÖÊ¡¢Ä¾Ë¨¼îºÍÀ¯µÄÉúÎïºÏ³É	C19621	neg	-	-	Metabolism	Lipid metabolism	Lipids and lipid-like molecules	Fatty Acyls	331.2489862	-	-	17705-68-9	Fatty acids and conjugates	1.18E+04	1.35E+04	1.20E+04	1.74E+04	1.10E+04	1.29E+04	2.71E+04	3.33E+04	2.95E+04	3.46E+04	3.45E+04	3.53E+04	1.97E+04	2.08E+04	2.09E+04	1.80E+04	2.09E+04	2.14E+04	4.89E+05	5.06E+05	4.69E+05	4.70E+05	4.81E+05	4.51E+05	9.55E+04	9.40E+04
neg_3841	N-lactoyl-phenylalanine	-	metab_7495	-	-	HMDB0062175	M-H	C12H15NO4	5.3294	-	-	neg	-	-	-	-	Organic acids and derivatives	Carboxylic acids and derivatives	236.0926038	-	-	183241-73-8	Amino acids, peptides, and analogues	698.6	0	0	583.3	490.6	0	5.36E+05	5.60E+05	5.38E+05	5.65E+05	5.55E+05	5.38E+05	2.48E+05	2.57E+05	2.48E+05	2.53E+05	2.51E+05	2.52E+05	4.06E+04	3.93E+04	4.07E+04	3.78E+04	4.10E+04	3.99E+04	2.21E+05	2.24E+05
neg_3891	Tranexamic Acid	°±¼×»·Ëá	metab_7549	-	-	PW_C008836;HMDB0014447;MJDBOTE0000780	M+FA-H	C8H15NO2	5.1412	-	C12535	neg	-	-	-	-	Organic acids and derivatives	Carboxylic acids and derivatives	202.1080246	-	-	1197-18-8	Amino acids, peptides, and analogues	208.2	391.8	577.8	0	667.2	220.2	4.64E+05	4.73E+05	4.70E+05	4.79E+05	4.95E+05	4.60E+05	2.48E+05	2.50E+05	2.45E+05	2.46E+05	2.48E+05	2.49E+05	5.15E+04	4.86E+04	4.50E+04	4.51E+04	4.56E+04	4.65E+04	2.13E+05	2.13E+05
neg_3953	Aucubin	Å·¿â±ö	metab_7618	-	-	LMPR0102070006;HMDB0036562;MJDBOTE0001197	M+FA-H	C15H22O9	4.9764	-	C09771	neg	-	-	-	-	Lipids and lipid-like molecules	Prenol lipids	391.125951	-	-	479-98-1	Terpene glycosides	6.75E+04	8.67E+04	9.77E+04	9.15E+04	1.00E+05	1.08E+05	2.62E+05	2.51E+05	2.72E+05	1.88E+05	2.26E+05	2.51E+05	1.65E+05	1.78E+05	1.88E+05	1.86E+05	1.86E+05	1.81E+05	1.28E+04	1.46E+04	1.61E+04	1.27E+04	1.66E+04	1.68E+04	1.51E+05	1.51E+05
neg_4024	Dihydrofolic acid	¶þÇâÒ¶Ëá	metab_7698	map01100;map00670;map00790;map01240	Metabolic pathways;One carbon pool by folate;Folate biosynthesis;Biosynthesis of cofactors	HMDB0001056;PW_C000831	M+FA-H	C19H21N7O6	4.7409	´úÐ»Í¾¾¶;Ò»¸öÒ¶ËáÌ¼³Ø;Ò¶ËáºÏ³É;-	C00415	neg	-	-	Metabolism;Metabolism;Metabolism;Metabolism	Global and overview maps;Metabolism of cofactors and vitamins;Metabolism of cofactors and vitamins;Global and overview maps	Organic acids and derivatives	Carboxylic acids and derivatives	488.1561419	-	-	4033-27-6	Amino acids, peptides, and analogues	1.73E+05	1.85E+05	1.86E+05	1.79E+05	1.77E+05	1.83E+05	5.04E+05	5.29E+05	5.30E+05	4.60E+05	5.19E+05	5.38E+05	3.04E+05	3.35E+05	3.23E+05	3.20E+05	3.38E+05	3.20E+05	3.39E+04	3.75E+04	3.54E+04	2.80E+04	2.93E+04	2.51E+04	2.93E+05	2.94E+05
neg_4118	MG(TXB2/0:0/0:0)	-	metab_7801	-	-	HMDB0260482	M-H2O-H	C23H40O8	4.474	-	-	neg	-	-	-	-	Not Available	Not Available	425.2509851	-	-	-	Not Available	2.29E+04	2.56E+04	2.34E+04	2.54E+04	2.50E+04	3.13E+04	1.09E+05	1.21E+05	1.11E+05	1.22E+05	1.22E+05	1.09E+05	6.95E+04	8.03E+04	7.34E+04	6.88E+04	6.71E+04	7.18E+04	0	2126	1539	3822	0	0	5.86E+04	5.85E+04
neg_4143	2-Methylbenzothiazole	2-¼×»ù±½²¢àçßò	metab_7829	-	-	HMDB0033001	M+FA-H	C8H7NS	4.4112	-	-	neg	-	-	-	-	Organoheterocyclic compounds	Benzothiazoles	194.0275935	-	-	120-75-2	Not Available	5770	4911	6194	5413	6271	6720	1.89E+04	1.84E+04	1.82E+04	1.86E+04	1.75E+04	1.64E+04	1.32E+04	1.40E+04	1.30E+04	1.25E+04	1.25E+04	1.27E+04	8.73E+04	8.52E+04	7.92E+04	7.56E+04	7.93E+04	7.77E+04	2.40E+04	2.40E+04
neg_4183	Lyoniside	Àï°ºÈüµÂ	metab_7872	-	-	HMDB0302569;HMDB0242693	M+K-2H	C27H36O12	4.3015	-	-	neg	-	-	-	-	Lipids and lipid-like molecules	Steroids and steroid derivatives	589.1679914	-	-	-	Stigmastanes and derivatives	9.40E+04	8.98E+04	8.43E+04	1.03E+05	9.13E+04	8.86E+04	5.59E+05	5.64E+05	5.50E+05	5.23E+05	5.89E+05	5.83E+05	2.35E+05	2.50E+05	2.37E+05	2.49E+05	2.57E+05	2.44E+05	8114	0	0	0	3395	6969	2.51E+05	2.50E+05
neg_4212	Imazamox	ÒÁÂêÔúÄª¿ËË¹	metab_7905	-	-	HMDB0253404	M-H	C15H19N3O4	4.1995	-	C18598	neg	-	-	-	-	Organic acids and derivatives	Carboxylic acids and derivatives	304.1302657	-	-	114311-32-9	Amino acids, peptides, and analogues	3885	0	2738	1312	0	1350	1.64E+05	1.59E+05	1.54E+05	1.61E+05	1.56E+05	1.61E+05	8.55E+04	8.50E+04	8.17E+04	7.72E+04	8.20E+04	7.88E+04	9036	1.18E+04	9526	1.09E+04	1.03E+04	5455	7.56E+04	7.55E+04
neg_4256	Seryltryptophan	Ë¿°±ËáÉ«°±Ëá	metab_7952	-	-	HMDB0029050	M-H	C14H17N3O4	4.0976	-	-	neg	-	-	-	-	Organic acids and derivatives	Carboxylic acids and derivatives	290.1146144	-	-	94421-70-2	Amino acids, peptides, and analogues	0	1545	0	0	0	1059	1.72E+05	1.75E+05	1.73E+05	1.71E+05	1.73E+05	1.70E+05	1.05E+05	1.01E+05	9.47E+04	1.00E+05	1.02E+05	1.00E+05	1.81E+04	1.14E+04	1.62E+04	1.67E+04	1.62E+04	1.29E+04	8.21E+04	8.21E+04
neg_4354	2,4-Diamino-6-nitrotoluene	2,4-¶þ°±»ù-6-Ïõ»ù¼×±½	metab_8061	-	-	HMDB0060362	M+FA-H	C7H9N3O2	3.855	-	C16396	neg	-	-	-	-	Benzenoids	Benzene and substituted derivatives	212.0672048	-	-	6629-29-4	Nitrobenzenes	184.8	439.1	400.7	1299	2920	304.9	1.48E+04	1.58E+04	9083	1.34E+04	1.55E+04	1.71E+04	4853	6286	8853	6297	7430	5295	1.66E+05	1.48E+05	1.47E+05	1.43E+05	1.46E+05	1.55E+05	2.56E+04	2.65E+04
neg_4423	Dhlnl	-	metab_8138	-	-	HMDB0246853	M-H2O-H	C12H25N3O6	3.7532	-	-	neg	-	-	-	-	Organic acids and derivatives	Carboxylic acids and derivatives	288.1561767	-	-	-	Amino acids, peptides, and analogues	2779	159.7	163.9	2085	256.8	2163	5.62E+04	5.59E+04	5.89E+04	7.20E+04	5.50E+04	5.76E+04	9935	9491	1.94E+04	1.49E+04	4069	1.73E+04	5.79E+05	5.51E+05	5.23E+05	4.85E+05	5.26E+05	5.30E+05	7.92E+04	7.92E+04
neg_4430	Isoleucylproline	ÒìÁÁ°±Ëá	metab_8146	-	-	HMDB0011174	M-H	C11H20N2O3	3.7454	-	-	neg	-	-	-	-	Organic acids and derivatives	Carboxylic acids and derivatives	227.1397301	-	-	37462-92-3	Amino acids, peptides, and analogues	1.59E+05	1.59E+05	1.25E+05	1.42E+05	1.53E+05	1.50E+05	1.21E+06	1.19E+06	1.20E+06	1.21E+06	1.16E+06	1.19E+06	9.06E+05	9.12E+05	9.55E+05	8.97E+05	9.15E+05	8.91E+05	8.60E+06	8.40E+06	7.84E+06	7.67E+06	7.89E+06	7.74E+06	1.61E+06	1.63E+06
neg_4482	Glu Tyr Asp Lys	-	metab_8201	-	-	-	M-H	C24H35N5O10	3.6436	-	-	neg	-	-	-	-	-	-	552.2315758	-	-	-	-	0	0	0	0	0	5677	4.86E+04	4.58E+04	3.82E+04	2.87E+04	3.58E+04	5.09E+04	3.29E+04	1.87E+04	9409	9879	2.33E+04	1.83E+04	3.07E+05	3.20E+05	2.70E+05	2.82E+05	3.03E+05	2.96E+05	5.54E+04	5.54E+04
neg_4776	Deoxyguanosine	ÍÑÑõÄñÜÕ	metab_8521	map01100;map02010;map01232;map00230	Metabolic pathways;ABC transporters;Nucleotide metabolism;Purine metabolism	PW_C000058;HMDB0000085;MJDBOTE0000696	M-H	C10H13N5O4	3.1428	´úÐ»Í¾¾¶;ABC×ªÔËµ°°×;-;àÑßÊ´úÐ»	C00330	neg	Nucleic acids	Nucleosides	Metabolism;Environmental Information Processing;Metabolism;Metabolism	Global and overview maps;Membrane transport;Global and overview maps;Nucleotide metabolism	Nucleosides, nucleotides, and analogues	Purine nucleosides	266.0893543	-	-	961-07-9	Purine 2''-deoxyribonucleosides	1.71E+04	2.01E+04	1.66E+04	5811	2.21E+04	9608	1.46E+05	1.32E+05	1.52E+05	1.56E+05	1.49E+05	1.47E+05	2.47E+05	2.62E+05	2.75E+05	2.58E+05	2.64E+05	2.42E+05	1.70E+06	1.70E+06	1.66E+06	1.54E+06	1.65E+06	1.58E+06	2.89E+05	2.90E+05
neg_4874	Uric Acid	ÄòËá	metab_8625	map01100;map00230	Metabolic pathways;Purine metabolism	PW_C000195;HMDB0000289;MJDBOTE0001097	M-H	C5H4N4O3	1.4427	´úÐ»Í¾¾¶;àÑßÊ´úÐ»	C00366	neg	-	-	Metabolism;Metabolism	Global and overview maps;Nucleotide metabolism	Organoheterocyclic compounds	Imidazopyrimidines	167.0204297	-	-	69-93-2	Purines and purine derivatives	0	737.1	0	0	0	0	4.32E+05	4.40E+05	4.73E+05	3.33E+05	3.65E+05	4.12E+05	1.96E+05	1.97E+05	1.89E+05	2.30E+05	2.21E+05	2.12E+05	7.59E+06	1.25E+07	1.24E+07	1.37E+07	1.50E+07	1.56E+07	1.35E+06	1.35E+06
neg_685	Glycyl-Lysine	¸Ê°±õ£Àµ°±Ëá	metab_9070	-	-	HMDB0028846	M-H	C8H17N3O3	0.8419	-	-	neg	-	-	-	-	Organic acids and derivatives	Carboxylic acids and derivatives	202.1191858	-	-	-	Amino acids, peptides, and analogues	0	0	3741	1467	797.9	0	2.67E+04	3.14E+04	2.47E+04	2.80E+04	3.25E+04	2.56E+04	9164	1.53E+04	1.50E+04	8958	1.02E+04	9838	1.72E+05	1.91E+05	1.80E+05	1.78E+05	1.81E+05	1.72E+05	2.88E+04	2.87E+04
neg_727	Gamma-D-Glutamylglycine	-	metab_9116	-	-	-	M-H	C7H12N2O5	0.9804	-	-	neg	-	-	-	-	-	-	203.0668507	-	-	-	-	0	0	0	0	4056	0	5.80E+04	5.18E+04	7.82E+04	9.35E+04	8.87E+04	8.03E+04	2.82E+04	3.35E+04	2.17E+04	2.69E+04	3.38E+04	1.47E+04	7.08E+05	6.80E+05	6.73E+05	6.53E+05	6.40E+05	6.31E+05	5.42E+04	5.03E+04
neg_905	N-Acetylmuramoyl-Ala	N-ÒÒõ£±Ú°±õ£-Ala	metab_9301	-	-	HMDB0060494	M+Na-2H	C14H24N2O9	3.307	-	C02999	neg	-	-	-	-	Organic oxygen compounds	Organooxygen compounds	385.125305	-	-	-	Carbohydrates and carbohydrate conjugates	0	0	0	0	0	0	1.32E+04	4196	1.07E+04	2883	1.43E+04	1.99E+04	2.99E+04	3.05E+04	3.54E+04	3.02E+04	3.43E+04	3.44E+04	2.12E+06	2.13E+06	2.08E+06	2.00E+06	2.07E+06	2.08E+06	2.30E+05	2.41E+05
neg_915	Bursopoietin	²¼Ë÷²¨Ò®Í¡	metab_9312	-	-	HMDB0249448;HMDB0249447	M+Na-2H	C14H25N7O3	3.3305	-	-	neg	-	-	-	-	Organic acids and derivatives	Carboxylic acids and derivatives	360.1776104	-	-	-	Amino acids, peptides, and analogues	0	0	0	0	0	0	4.19E+04	4.48E+04	4.56E+04	5.02E+04	3.37E+04	4.41E+04	8394	1.14E+04	3117	1.23E+04	7450	1.07E+04	3.03E+05	2.81E+05	2.55E+05	2.69E+05	2.46E+05	2.55E+05	4.40E+04	4.44E+04
[truncated: 1 more columns]
