# Supplementary material for: Effects of Drying Methods on Morphological Characteristics, Metabolite Content, and Antioxidant Capacity of Cordyceps sinensis
Source: Foods. 2024 May 24;13(11):1639. doi: 10.3390/foods13111639 (PMC11171906; doi:10.3390/foods13111639)
Supplement: Supplementary file 1 [file foods-13-01639-s001.zip › Table S2.xlsx]

## Sheet: Table S2
ID	Metabolite	代谢物	Metab ID	KEGG Pathway ID	KEGG Pathway Description	Library ID	Adducts	Formula	Retention time	通路	KEGG Compound ID	Mode	KEGG Compound First Category	KEGG Compound Second Category	KEGG Pathway First Category	KEGG Pathway Second Category	HMDB Superclass	HMDB Class	M/Z	Fragmentation Score	Theoretical Fragmentation Score	CAS ID	HMDB Subclass	YG1	YG2	YG3	YG4	YG5	YG6	DG1	DG2	DG3	DG4	DG5	DG6	HG1	HG2	HG3	HG4	HG5	HG6	CK1	CK2	CK3	CK4	CK5	CK6	QC01	QC02
pos_119	1,5-Dihydroxy-4,8-bis[2-(methylamino)ethylamino]anthracene-9,10-dione	1,5-二羟基-4,8-双[2-（甲氨基）乙胺基]蒽-9,10-二酮	metab_199	-	-	HMDB0257880	M+H-H2O, M+Na, M+H	C20H24N4O4	5.3106	-	-	pos	-	-	-	-	Benzenoids	Anthracenes	407.167	-	-	-	Anthraquinones	275000	268000	253000	292000	280000	300000	651000	667000	598000	662000	632000	632000	463000	478000	472000	500000	479000	468000	71900	77400	79200	59800	40000	68000	365000	365000
pos_1302	Kaempferol 3-glucuronide	山奈酚3-葡糖苷酸	metab_323	-	-	HMDB0029500;LMPK12111843	M+NH4	C21H18O12	3.5687	-	-	pos	-	-	-	-	Phenylpropanoids and polyketides	Flavonoids	480.11	-	-	22688-78-4	Flavonoid glycosides	0	31900	0	23600	16200	19400	103000	119000	108000	79500	102000	115000	35200	50000	57200	32000	25800	59500	514000	461000	399000	408000	393000	438000	120000	105000
pos_1447	Lupinic acid	羽扇豆酸	metab_482	map01110	Biosynthesis of secondary metabolites	HMDB0302524	M+2Na-H	C10H17NO2	4.2057	次级代谢产物的生物合成	C01513	pos	-	-	Metabolism	Global and overview maps	Alkaloids and derivatives	Lupin alkaloids	228.097	-	-	67392-79-4	Lupinine-type alkaloids	5053	6838	9316	2984	2907	1378	20900	27000	21400	27700	28400	26600	12900	13000	14000	12300	8337	8766	213000	189000	170000	179000	161000	170000	40300	40300
pos_1451	Sakuranin	樱花苷	metab_487	-	-	LMPK12140564;HMDB0302696	M+ACN+H	C22H24O10	4.2215	-	C17391	pos	-	-	-	-	Phenylpropanoids and polyketides	Flavonoids	490.17	-	-	529-39-5	Flavonoid glycosides	98700	92400	98700	102000	84800	108000	407000	385000	407000	398000	392000	381000	186000	218000	246000	213000	215000	223000	0	0	0	6737	0	0	178000	178000
pos_1469	Deoxycytidine	脱氧胞苷	metab_506	map00240;map01100;map02010;map01232	Pyrimidine metabolism;Metabolic pathways;ABC transporters;Nucleotide metabolism	PW_C000008;HMDB0250725;HMDB0000014	M+H	C9H13N3O4	4.3647	嘧啶代谢;代谢途径;ABC转运蛋白;-	C00881	pos	Nucleic acids	Nucleosides	Metabolism;Metabolism;Environmental Information Processing;Metabolism	Nucleotide metabolism;Global and overview maps;Membrane transport;Global and overview maps	Nucleosides, nucleotides, and analogues	Pyrimidine nucleosides	228.097	-	-	951-77-9	Pyrimidine 2''-deoxyribonucleosides	24800	19100	24300	27200	25000	25600	63400	61500	61100	67800	62200	61200	37000	39400	40300	45900	40300	37200	330000	312000	265000	277000	261000	270000	83900	80000
pos_1564	Trp Leu	-	metab_612	-	-	-	M+H	C17H23N3O3	4.961	-	-	pos	-	-	-	-	-	-	318.181	-	-	-	-	10600	11000	6913	2117	4288	11400	310000	301000	301000	290000	306000	290000	171000	179000	180000	198000	185000	186000	36100	41300	32300	33600	43400	28600	131000	130000
pos_1599	JW74	-	metab_649	-	-	-	M+H	C24H20N6O2S	5.1835	-	-	pos	-	-	-	-	-	-	457.146	-	-	-	-	42100	70000	56100	52000	53500	53400	18200	12500	24600	9008	13200	2831	239000	244000	254000	238000	264000	219000	0	0	0	0	0	0	81400	83000
pos_1648	PGP(20:4(5Z,8Z,11Z,14Z)-OH(19S)/a-15:0)	-	metab_703	-	-	HMDB0274379	M+Na	C41H74O14P2	5.5099	-	-	pos	-	-	-	-	Not Available	Not Available	875.442	-	-	-	Not Available	1160000	1040000	1080000	1160000	1240000	1100000	215000	175000	235000	260000	182000	210000	372000	435000	460000	419000	478000	413000	0	22300	30000	34900	12900	39400	444000	485000
pos_1659	PE(18:1(12Z)-2OH(9,10)/22:0)	-	metab_715	-	-	HMDB0283769	M+ACN+H	C45H88NO10P	5.5339	-	-	pos	-	-	-	-	Not Available	Not Available	875.643	-	-	-	Not Available	440000	598000	630000	535000	505000	508000	135000	46900	129000	91800	98800	73000	212000	164000	220000	232000	156000	186000	0	0	12800	0	0	0	186000	185000
pos_1707	N-Acetyl-glucosamine 1-phosphate	N-乙酰氨基葡萄糖1-磷酸	metab_768	-	-	HMDB0001367;PW_C001055	M+H	C8H16NO9P	5.7395	-	C04256	pos	-	-	-	-	Organic oxygen compounds	Organooxygen compounds	302.065	-	-	6866-69-9	Carbohydrates and carbohydrate conjugates	217000	242000	236000	217000	220000	218000	55200	51900	51500	61500	56900	60000	129000	126000	126000	129000	129000	125000	12000	0	0	0	0	0	106000	106000
pos_1938	DG(22:6(5Z,7Z,10Z,13Z,16Z,19Z)-OH(4)/i-21:0/0:0)	-	metab_1022	-	-	HMDB0300331	M+K	C46H78O6	6.3641	-	-	pos	-	-	-	-	Not Available	Not Available	765.54	-	-	-	Not Available	855000	420000	407000	471000	492000	414000	5200000	4740000	5170000	5330000	4430000	5130000	5380000	3000000	3040000	3180000	2760000	2650000	0	0	82100	0	37400	70500	1830000	1620000
pos_2031	LysoPC(14:0/0:0)	-	metab_1108	map00564	Glycerophospholipid metabolism	PW_C006388;HMDB0010379	M+H	C22H46NO7P	6.6644	甘油磷脂代谢	C04230	pos	Lipids	Phospholipids	Metabolism	Lipid metabolism	Lipids and lipid-like molecules	Glycerophospholipids	468.307	-	-	20559-16-4	Glycerophosphocholines	276000	158000	115000	166000	157000	137000	1030000	1090000	1040000	1070000	983000	1030000	937000	618000	572000	613000	622000	593000	0	0	7293	0	0	0	473000	475000
pos_223	S-Adenosylhomocysteine	S-腺苷同型半胱氨酸	metab_1311	map01100;map00270;map01230;map01240	Metabolic pathways;Cysteine and methionine metabolism;Biosynthesis of amino acids;Biosynthesis of cofactors	HMDB0000939;PW_C000749	M+2H, M+H	C14H20N6O5S	1.8075	代谢途径;半胱氨酸和蛋氨酸代谢;氨基酸的生物合成;-	C00021	pos	-	-	Metabolism;Metabolism;Metabolism;Metabolism	Global and overview maps;Amino acid metabolism;Global and overview maps;Global and overview maps	Organoheterocyclic compounds	Lactones	385.128	-	-	979-92-0	Gamma butyrolactones	1370000	1500000	1450000	1410000	1540000	1460000	5410000	5470000	5500000	5540000	5660000	5590000	3770000	3970000	4220000	4350000	4110000	4090000	169000	253000	158000	206000	133000	144000	3090000	3100000
pos_239	1-[(2R,5R)-4-Azidooxy-5-(hydroxymethyl)oxolan-2-yl]-5-methylpyrimidine-2,4-dione	-	metab_1484	-	-	HMDB0257735	M+H, M+Na	C10H13N5O5	2.5539	-	-	pos	-	-	-	-	Nucleosides, nucleotides, and analogues	Pyrimidine nucleosides	284.098	-	-	-	Pyrimidine 2''-deoxyribonucleosides	145000	202000	168000	176000	166000	185000	2720000	2940000	2810000	2790000	2770000	2730000	1490000	1560000	1620000	1600000	1640000	1540000	13100000	12600000	11100000	11000000	10600000	10900000	3090000	3090000
pos_2914	N-Acetylsphinganine	N-乙酰蝶呤	metab_2014	-	-	HMDB0249513	M+H	C20H41NO3	6.4193	-	-	pos	-	-	-	-	Lipids and lipid-like molecules	Sphingolipids	344.315	-	-	-	Ceramides	46500	23400	17300	19300	25000	6952	132000	93100	116000	141000	132000	126000	89000	37300	37300	35900	33300	38400	11800000	11600000	11600000	11900000	12500000	12000000	854000	796000
pos_2986	Hexosylsphingosine	己糖基鞘氨醇	metab_2088	-	-	HMDB0253164	M+H	C24H47NO8	6.3086	-	-	pos	-	-	-	-	Lipids and lipid-like molecules	Sphingolipids	478.336	-	-	-	Glycosphingolipids	0	0	0	0	0	6536	1430000	1540000	1450000	1500000	1430000	1510000	408000	356000	362000	405000	387000	338000	0	75800	80600	108000	26600	19700	568000	561000
pos_3115	Phaseolic acid	菜豆酸	metab_2229	-	-	HMDB0031897;LMFA01060200	2M+ACN+H	C12H22O6	6.0957	-	C10483	pos	-	-	-	-	Organic acids and derivatives	Keto acids and derivatives	566.315	-	-	53755-04-7;29533-15-1	Medium-chain keto acids and derivatives	702000	676000	723000	745000	713000	737000	264000	248000	244000	245000	229000	216000	374000	361000	386000	389000	400000	383000	25600	62000	18400	19700	6814	38600	324000	332000
pos_3137	Asp Glu Arg	-	metab_2253	-	-	-	M+H	C15H26N6O8	6.0481	-	-	pos	-	-	-	-	-	-	419.184	-	-	-	-	164000	168000	159000	180000	161000	145000	31600	27700	36800	37000	27500	42500	64300	60600	59400	76700	66400	70300	8.75	0	0	5774	12600	0.1991	69300	50700
pos_3178	N6-[2-(4-Aminophenyl)ethyl]adenosine	-	metab_2298	-	-	HMDB0248518	M+CH3OH+H	C18H22N6O4	5.9372	-	-	pos	-	-	-	-	Nucleosides, nucleotides, and analogues	Purine nucleosides	419.204	-	-	-	Not Available	6523	6786	10100	0	4196	25.53	161000	183000	157000	160000	155000	146000	107000	105000	125000	103000	107000	97500	0	0	0	0	0	0	78400	74200
pos_3332	PGP(22:6(4Z,7Z,10Z,13Z,16Z,19Z)/16:1(9Z))	-	metab_2470	map01100;map00564	Metabolic pathways;Glycerophospholipid metabolism	PW_C063022;HMDB0116507	M+Na	C44H74O13P2	5.5652	代谢途径;甘油磷脂代谢	C03892	pos	-	-	Metabolism;Metabolism	Global and overview maps;Lipid metabolism	Lipids and lipid-like molecules	Glycerophospholipids	895.456	-	-	-	Glycerophosphoglycerophosphates	333000	580000	391000	408000	385000	452000	78800	41400	86800	85300	98600	87100	184000	208000	130000	153000	147000	112000	17800	0	0	0	0	0	176000	169000
pos_3341	TG(20:0/O-18:0/16:1(9Z))	-	metab_2480	-	-	HMDB0046235	M+H	C57H110O5	5.5339	-	-	pos	-	-	-	-	Lipids and lipid-like molecules	Glycerolipids	875.844	-	-	-	Triradylcglycerols	411000	521000	482000	473000	440000	570000	95300	74400	82400	45600	75100	96700	133000	191000	151000	182000	157000	187000	0	0	0	15800	0	0	143000	153000
pos_3430	Egonol	乙二醇	metab_2578	-	-	HMDB0034279	M+NH4	C19H18O5	5.136	-	-	pos	-	-	-	-	Phenylpropanoids and polyketides	2-arylbenzofuran flavonoids	344.152	-	-	530-22-3	Not Available	523000	621000	634000	650000	647000	646000	251000	245000	260000	216000	240000	251000	343000	358000	381000	347000	382000	374000	82300	72400	67700	84400	71900	73800	337000	330000
pos_3572	CDP-DG(TXB2/i-19:0)	CDP-DG（TXB2/i-19:0）	metab_2732	-	-	HMDB0294025	M+H+Na	C51H89N3O19P2	4.4837	-	-	pos	-	-	-	-	Not Available	Not Available	566.773	-	-	-	Not Available	58800	43000	80400	48400	66800	38700	737000	643000	783000	709000	617000	756000	220000	182000	238000	221000	240000	206000	7498	5578	0	11700	13900	14600	246000	250000
pos_360	PA(2:0/LTE4)	-	metab_2763	-	-	HMDB0266519	M+2H, M+H	C28H46NO11PS	4.4679	-	-	pos	-	-	-	-	Not Available	Not Available	636.265	-	-	-	Not Available	346000	328000	373000	373000	336000	393000	1240000	1300000	1250000	1270000	1260000	1340000	606000	620000	639000	668000	630000	629000	147000	131000	92300	95700	99500	86900	630000	630000
pos_3737	Oxacillin	苯唑西林	metab_2913	-	-	HMDB0014851	M+NH4	C19H19N3O5S	3.8951	-	C07334	pos	-	-	-	-	Organic acids and derivatives	Carboxylic acids and derivatives	419.137	-	-	66-79-5	Amino acids, peptides, and analogues	99500	105000	94600	96000	113000	103000	344000	314000	320000	324000	315000	348000	170000	222000	189000	215000	217000	186000	19200	26500	7935	26800	14300	15100	174000	168000
pos_3766	Selamectin	-	metab_2945	-	-	HMDB0242663	M+H+Na	C43H63NO11	3.7917	-	-	pos	-	-	-	-	Phenylpropanoids and polyketides	Macrolides and analogues	396.715	-	-	-	Milbemycins	0	0	0	0	0	0	8544	11100	10300	12200	25300	16200	2551	4532	9898	6086	8736	0	545000	480000	454000	467000	452000	456000	55600	51200
pos_3801	Arg Ile Ile	-	metab_2984	-	-	-	M+H	C18H36N6O4	3.6801	-	-	pos	-	-	-	-	-	-	401.286	-	-	-	-	17500	22300	12600	19700	0	7893	43200	55500	55300	52500	48000	44900	74100	73100	78700	73900	74700	73800	751000	742000	695000	716000	680000	674000	159000	156000
pos_3822	5-Hydroxy-L-tryptophan	5-羟基-L-色氨酸	metab_3007	map01100;map00380	Metabolic pathways;Tryptophan metabolism	PW_C000358;HMDB0000472	M+ACN+H	C11H12N2O3	3.6085	代谢途径;色氨酸代谢	C00643	pos	-	-	Metabolism;Metabolism	Global and overview maps;Amino acid metabolism	Organoheterocyclic compounds	Indoles and derivatives	262.118	-	-	4350-09-08	Tryptamines and derivatives	0	0	0	2547	0	0	553000	545000	552000	560000	566000	540000	290000	310000	292000	307000	302000	299000	68600	47500	49900	59000	49900	43000	251000	251000
pos_3947	MERGL	梅格尔	metab_3142	-	-	HMDB0254468	M+Na	C41H61N11O10S	3.2043	-	-	pos	-	-	-	-	Organic acids and derivatives	Carboxylic acids and derivatives	922.424	-	-	-	Amino acids, peptides, and analogues	393000	425000	579000	319000	484000	317000	1620000	1580000	1880000	1630000	1700000	1620000	936000	1080000	867000	968000	1010000	1270000	77400	83300	39100	37900	154000	96300	865000	932000
pos_4196	2,6-diamino-4-hydroxy-5-formamidopyrimidine	2,6-二氨基-4-羟基-5-甲酰胺嘧啶	metab_3404	-	-	HMDB0304046;HMDB0011657	M+H-H2O	C5H7N5O2	2.6257	-	C04744	pos	-	-	-	-	Organic nitrogen compounds	Organonitrogen compounds	152.056	-	-	77440-13-2	N-arylamides	240000	255000	249000	256000	241000	242000	1890000	1940000	1880000	1950000	1930000	1870000	1370000	1410000	1450000	1450000	1450000	1430000	8960000	8380000	7380000	7250000	7180000	7310000	2220000	2190000
pos_4273	Melilotoside	草木犀草苷	metab_3489	map01110;map00999	Biosynthesis of secondary metabolites;Biosynthesis of various plant secondary metabolites	HMDB0303353;HMDB0033581	M+NH4	C15H18O8	1.7995	次级代谢产物的生物合成;多种次生代谢产物的生物合成Ⅰ	C05158	pos	-	-	Metabolism;Metabolism	Global and overview maps;Biosynthesis of other secondary metabolites	Organic oxygen compounds	Organooxygen compounds	344.133	-	-	618-67-7	Carbohydrates and carbohydrate conjugates	19400	29800	23200	12200	7038	13700	651000	578000	683000	614000	656000	731000	192000	147000	184000	160000	159000	188000	0	0	3280	0	0	4967	161000	169000
pos_4421	Argininosuccinic acid	精氨琥珀酸	metab_3636	map01100;map00220;map00250;map01110;map01230	Metabolic pathways;Arginine biosynthesis;Alanine, aspartate and glutamate metabolism;Biosynthesis of secondary metabolites;Biosynthesis of amino acids	HMDB0000052;PW_C000036	M+H	C10H18N4O6	0.9593	代谢途径;精氨酸生物合成;丙氨酸、天冬氨酸和谷氨酸代谢;次级代谢产物的生物合成;氨基酸的生物合成	C03406	pos	Peptides	Amino acids	Metabolism;Metabolism;Metabolism;Metabolism;Metabolism	Global and overview maps;Amino acid metabolism;Amino acid metabolism;Global and overview maps;Global and overview maps	Organic acids and derivatives	Carboxylic acids and derivatives	291.129	-	-	2387-71-5	Amino acids, peptides, and analogues	357000	337000	402000	393000	440000	475000	758000	867000	835000	917000	916000	875000	1170000	1280000	1200000	1420000	1310000	1160000	31000000	29200000	25700000	26200000	25300000	25600000	3440000	3420000
pos_4422	Lysylproline	赖氨酰脯氨酸	metab_3637	-	-	HMDB0028959	M+H	C11H21N3O3	0.9593	-	-	pos	-	-	-	-	Organic acids and derivatives	Carboxylic acids and derivatives	244.165	-	-	52766-27-5	Amino acids, peptides, and analogues	0	0	0	0	0	0	150000	148000	120000	90300	168000	159000	50200	30400	42800	89600	75100	45400	3070000	2960000	2540000	2580000	2650000	2590000	394000	394000
pos_4433	Lys Glu	-	metab_3649	-	-	-	M+H	C11H21N3O5	0.9133	-	-	pos	-	-	-	-	-	-	276.155	-	-	-	-	9708	0	14400	0	0	6590	56000	82100	77900	86700	45100	122000	22700	51600	26300	57000	52200	22900	3640000	3310000	2890000	2980000	2780000	2920000	256000	240000
pos_4486	Lys Ala	-	metab_3704	-	-	-	M+H	C9H19N3O3	0.8363	-	-	pos	-	-	-	-	-	-	218.15	-	-	-	-	0	0	0	0	0	4869	56500	55500	50900	57300	51900	58500	13000	23000	6914	14700	23800	23700	498000	482000	425000	448000	439000	431000	83500	80000
pos_482	N-(1,3-Dihydroxyoctadec-4-en-2-yl)acetamide	N-（1,3-二羟基十八烷基-4-烯-2-基）乙酰胺	metab_3866	-	-	HMDB0247781	M+H-H2O, M+H	C20H39NO3	6.3719	-	-	pos	-	-	-	-	Lipids and lipid-like molecules	Sphingolipids	342.3	-	-	-	Ceramides	136000	126000	116000	169000	131000	104000	472000	451000	481000	488000	526000	480000	289000	311000	304000	295000	320000	292000	38500000	38700000	36200000	37400000	37200000	36700000	3030000	2910000
pos_589	Dehydrophytosphingosine	脱氢植磷天冬氨酸	metab_3982	-	-	LMSP01030002;HMDB0038057	M+H-H2O, M+H	C18H37NO3	7.8732	-	-	pos	-	-	-	-	Organic nitrogen compounds	Organonitrogen compounds	316.284	-	-	3687-54-5	Amines	241000	215000	184000	185000	229000	186000	1220000	1190000	1270000	1310000	1240000	1310000	720000	753000	682000	707000	755000	659000	5830000	5810000	5350000	5530000	5720000	5470000	1450000	1440000
pos_847	5-Hydroxylysine	5-羟基赖氨酸	metab_4261	map01100;map00310	Metabolic pathways;Lysine degradation	HMDB0000450;HMDB0245508	M+ACN+H	C6H14N2O3	0.8051	代谢途径;赖氨酸降解	C16741	pos	-	-	Metabolism;Metabolism	Global and overview maps;Amino acid metabolism	Organic acids and derivatives	Carboxylic acids and derivatives	204.134	-	-	1190-94-9	Amino acids, peptides, and analogues	0	8981	15800	4411	26300	10300	179000	200000	190000	189000	172000	213000	96100	99400	116000	79100	87100	83700	1230000	1240000	1060000	1040000	1090000	1050000	194000	194000
pos_901	Pentanamide	五酰胺	metab_4321	-	-	HMDB0256275;LMFA08010002	M+CH3OH+H	C5H11NO	0.9747	-	C01842	pos	-	-	-	-	Lipids and lipid-like molecules	Fatty Acyls	134.117	-	-	626-97-1	Fatty amides	236000	282000	259000	295000	254000	254000	892000	875000	837000	893000	878000	869000	596000	598000	609000	628000	621000	642000	41600000	39700000	34500000	34500000	34200000	33900000	5060000	5060000
pos_2876	Lithocholic acid	石胆酸	metab_4431	-	-	HMDB0000761;HMDB0000717;LMST04010003;PW_C000608	M+ACN+H	C24H40O3	6.4825	-	C03990	pos	Steroids	24-Carbon atoms	-	-	Lipids and lipid-like molecules	Steroids and steroid derivatives	418.331	-	-	434-13-9;1534-35-6	Bile acids, alcohols and derivatives	0.6496	0	0	0	0	0	51200	56500	60300	70700	69100	43500	16800	6460	5331	9779	5925	26600	1040000	969000	1180000	1350000	1260000	1340000	137000	92200
neg_1187	Natura	-	metab_4647	-	-	HMDB0255470	M-H2O-H	C27H24N2O9	3.9176	-	-	neg	-	-	-	-	Organic oxygen compounds	Organooxygen compounds	501.131	-	-	-	Carbohydrates and carbohydrate conjugates	55700	61500	47400	60000	61600	67000	107000	98800	99400	126000	104000	100000	171000	176000	156000	172000	174000	176000	0	7013	0	0	3800	0	87700	91000
neg_1220	1-Carboxyethyltyrosine	1-羧乙基酪氨酸	metab_4683	-	-	HMDB0242159	M-H	C12H15NO5	4.0193	-	-	neg	-	-	-	-	Organic acids and derivatives	Carboxylic acids and derivatives	252.088	-	-	-	Amino acids, peptides, and analogues	0	284.2	27.57	10.43	13.44	0	88800	98000	92900	95800	97100	95200	36000	41900	37400	37400	34900	41200	1102	4385	2932	3108	2049	1860	39600	41000
neg_1418	Hydroxyprolyl-Asparagine	羟脯氨酸天冬酰胺	metab_4896	-	-	HMDB0028858	M-H2O-H	C9H15N3O5	4.7331	-	-	neg	-	-	-	-	Organic acids and derivatives	Carboxylic acids and derivatives	226.083	-	-	-	Amino acids, peptides, and analogues	750.1	0	692.2	550.2	0	0	5433	7036	7318	6847	6787	5542	2957	2045	3192	4251	2420	3009	47500	41100	42200	45800	42500	44700	10200	10200
neg_1447	Lactupicrin	莴苣苦素	metab_4928	-	-	HMDB0035828	M+Na-2H	C23H22O7	4.8351	-	C09490	neg	-	-	-	-	Benzenoids	Phenols	431.109	-	-	65725-11-3	1-hydroxy-2-unsubstituted benzenoids	43000	39500	34900	45900	42100	41800	95100	111000	98400	107000	114000	118000	67700	74700	67800	61200	63100	67700	0	0	0	1895	0	0	56200	58000
neg_1467	N-[(3a,5b,7a,12a)-3,7-dihydroxy-24-oxo-12-(sulfooxy)cholan-24-yl]-Glycine	N-[（3a，5b，7a，12a）-3,7-二羟基-24-氧代-12-（磺基）胆聚糖-24-基]-甘氨酸	metab_4950	-	-	HMDB0002644	M+FA-H	C26H43NO9S	4.9136	-	-	neg	-	-	-	-	Lipids and lipid-like molecules	Steroids and steroid derivatives	590.263	-	-	74723-17-4	Bile acids, alcohols and derivatives	44500	44100	38700	40100	45600	42300	151000	148000	168000	161000	152000	159000	76000	72800	81500	60900	56700	81200	6782	2932	3113	8348	15000	6536	80000	76300
neg_1503	Naftazone	纳夫塔宗	metab_4991	-	-	HMDB0255426	M+FA-H	C11H9N3O2	5.0392	-	-	neg	-	-	-	-	Benzenoids	Naphthalenes	260.068	-	-	-	Naphthols and derivatives	1299	2954	1961	927.9	1807	2149	8520	10600	10700	8658	7645	8457	2903	4260	4966	2557	3176	4339	86400	89500	81300	80000	82100	77200	18200	18300
neg_153	Guanosine	鸟苷	metab_5020	map01100;map02010;map01232;map00230	Metabolic pathways;ABC transporters;Nucleotide metabolism;Purine metabolism	HMDB0000133;PW_C000087;MJDBOTE0000372	M-H, M+Cl	C10H13N5O5	2.7828	代谢途径;ABC转运蛋白;-;嘌呤代谢	C00387	neg	Nucleic acids	Nucleosides	Metabolism;Environmental Information Processing;Metabolism;Metabolism	Global and overview maps;Membrane transport;Global and overview maps;Nucleotide metabolism	Nucleosides, nucleotides, and analogues	Purine nucleosides	282.084	-	-	118-00-3	Not Available	45000	48900	54500	39900	33300	62300	2610000	2650000	2570000	2650000	2660000	2620000	1370000	1410000	1430000	1410000	1420000	1410000	19300000	18600000	18100000	17500000	17600000	17900000	3130000	3120000
neg_1594	4,17-Dimethyltrilostane	4,17-二甲基三氯甾烷	metab_5090	-	-	HMDB0242688	M+Na-2H	C22H31NO3	5.4192	-	-	neg	-	-	-	-	Lipids and lipid-like molecules	Steroids and steroid derivatives	378.203	-	-	-	Estrane steroids	4071	2526	2009	1062	1353	1301	17700	17300	21800	22900	15700	18100	11700	14900	12700	9532	13900	15200	145000	132000	121000	112000	120000	130000	26100	26100
neg_1606	Arginylaspartic acid	精氨酰天冬氨酸	metab_5104	-	-	HMDB0028705	3M-H	C10H19N5O5	5.4717	-	-	neg	-	-	-	-	Organic acids and derivatives	Carboxylic acids and derivatives	866.407	-	-	15706-88-4	Amino acids, peptides, and analogues	0	0	0	0	3766	0	81500	102000	97100	98000	76800	90300	27500	26600	24000	20600	28900	21300	883000	907000	926000	845000	883000	788000	146000	140000
neg_1610	Arborinine	木犀草碱	metab_5109	-	-	HMDB0030177	M+FA-H	C16H15NO4	5.5031	-	C10643	neg	-	-	-	-	Organoheterocyclic compounds	Quinolines and derivatives	330.098	-	-	5489-57-6	Benzoquinolines	113000	102000	118000	118000	114000	114000	314000	325000	319000	328000	315000	317000	213000	218000	216000	231000	220000	220000	18100	19300	14600	12100	12900	13600	191000	192000
neg_2738	CPA(18:2(9Z,12Z)/0:0)	-	metab_6319	-	-	HMDB0007007	M-H	C21H37O6P	7.4315	-	-	neg	-	-	-	-	Lipids and lipid-like molecules	Fatty Acyls	415.226	-	-	-	Lineolic acids and derivatives	108000	109000	103000	99600	97500	112000	218000	211000	212000	223000	226000	190000	151000	166000	172000	169000	161000	148000	5677	0	0	0	0	0	135000	135000
neg_2787	DG(a-21:0/10:0/0:0)	-	metab_6373	-	-	HMDB0094239;PW_C064429	M+Na-2H	C34H66O5	7.2046	-	C00165	neg	-	-	-	-	Lipids and lipid-like molecules	Glycerolipids	575.469	-	-	-	Diradylglycerols	0	0	0	0	0	0	5968	2200	5327	14.72	59.59	175.4	4.504	1.243	0	55.22	71.08	4.728	1520000	2170000	2450000	2470000	2510000	2640000	293000	293000
neg_3020	(9R,10S)-dihydroxystearate	（9R，10S）-二羟基硬脂酸盐	metab_6614	-	-	HMDB0303981	2M+Hac-H	C18H35O4-	6.6404	-	-	neg	-	-	-	-	Lipids and lipid-like molecules	Fatty Acyls	689.521	-	-	-	Fatty acids and conjugates	412000	312000	311000	342000	309000	395000	1710000	1880000	1810000	1810000	1730000	1700000	1080000	1080000	1090000	969000	1030000	1040000	20900	43200	13700	16000	0	0	880000	879000
neg_3052	3-Hydroxy-N6,N6,N6-trimethyl-L-lysine	3-羟基-N6，N6，N6-三甲基-L-赖氨酸	metab_6648	map01100;map00310	Metabolic pathways;Lysine degradation	PW_C001098;HMDB0001422	2M-H	C9H21N2O3+	6.6092	代谢途径;赖氨酸降解	C01259	neg	-	-	Metabolism;Metabolism	Global and overview maps;Amino acid metabolism	Organic acids and derivatives	Carboxylic acids and derivatives	409.307	-	-	-	Amino acids, peptides, and analogues	51700	53000	47400	43200	43100	47900	333000	369000	329000	339000	333000	351000	148000	153000	159000	160000	163000	148000	2170000	1910000	1940000	1910000	1970000	1990000	457000	464000
neg_3253	Bucromarone	布克罗酮	metab_6862	-	-	HMDB0249424	M+FA-H	C29H37NO4	6.3036	-	-	neg	-	-	-	-	Organic oxygen compounds	Organooxygen compounds	508.268	-	-	-	Carbonyl compounds	87300	51600	40200	44800	41300	34100	335000	317000	329000	436000	373000	369000	292000	284000	267000	248000	239000	253000	421.1	14.89	4089	0	19.56	0	186000	161000
neg_3434	Floionolic acid	氟离子酸	metab_7052	map00073	Cutin, suberine and wax biosynthesis	LMFA02000147;HMDB0034295	M-H	C18H36O5	6.1387	角质、木栓碱和蜡的生物合成	C19621	neg	-	-	Metabolism	Lipid metabolism	Lipids and lipid-like molecules	Fatty Acyls	331.249	-	-	17705-68-9	Fatty acids and conjugates	11800	13500	12000	17400	11000	12900	27100	33300	29500	34600	34500	35300	19700	20800	20900	18000	20900	21400	489000	506000	469000	470000	481000	451000	95500	94000
neg_3841	N-lactoyl-phenylalanine	-	metab_7495	-	-	HMDB0062175	M-H	C12H15NO4	5.3294	-	-	neg	-	-	-	-	Organic acids and derivatives	Carboxylic acids and derivatives	236.093	-	-	183241-73-8	Amino acids, peptides, and analogues	698.6	0	0	583.3	490.6	0	536000	560000	538000	565000	555000	538000	248000	257000	248000	253000	251000	252000	40600	39300	40700	37800	41000	39900	221000	224000
neg_3891	Tranexamic Acid	氨甲环酸	metab_7549	-	-	PW_C008836;HMDB0014447;MJDBOTE0000780	M+FA-H	C8H15NO2	5.1412	-	C12535	neg	-	-	-	-	Organic acids and derivatives	Carboxylic acids and derivatives	202.108	-	-	1197-18-8	Amino acids, peptides, and analogues	208.2	391.8	577.8	0	667.2	220.2	464000	473000	470000	479000	495000	460000	248000	250000	245000	246000	248000	249000	51500	48600	45000	45100	45600	46500	213000	213000
neg_3953	Aucubin	欧库宾	metab_7618	-	-	LMPR0102070006;HMDB0036562;MJDBOTE0001197	M+FA-H	C15H22O9	4.9764	-	C09771	neg	-	-	-	-	Lipids and lipid-like molecules	Prenol lipids	391.126	-	-	479-98-1	Terpene glycosides	67500	86700	97700	91500	100000	108000	262000	251000	272000	188000	226000	251000	165000	178000	188000	186000	186000	181000	12800	14600	16100	12700	16600	16800	151000	151000
neg_4024	Dihydrofolic acid	二氢叶酸	metab_7698	map01100;map00670;map00790;map01240	Metabolic pathways;One carbon pool by folate;Folate biosynthesis;Biosynthesis of cofactors	HMDB0001056;PW_C000831	M+FA-H	C19H21N7O6	4.7409	代谢途径;一个叶酸碳池;叶酸合成;-	C00415	neg	-	-	Metabolism;Metabolism;Metabolism;Metabolism	Global and overview maps;Metabolism of cofactors and vitamins;Metabolism of cofactors and vitamins;Global and overview maps	Organic acids and derivatives	Carboxylic acids and derivatives	488.156	-	-	4033-27-6	Amino acids, peptides, and analogues	173000	185000	186000	179000	177000	183000	504000	529000	530000	460000	519000	538000	304000	335000	323000	320000	338000	320000	33900	37500	35400	28000	29300	25100	293000	294000
neg_4118	MG(TXB2/0:0/0:0)	-	metab_7801	-	-	HMDB0260482	M-H2O-H	C23H40O8	4.474	-	-	neg	-	-	-	-	Not Available	Not Available	425.251	-	-	-	Not Available	22900	25600	23400	25400	25000	31300	109000	121000	111000	122000	122000	109000	69500	80300	73400	68800	67100	71800	0	2126	1539	3822	0	0	58600	58500
neg_4143	2-Methylbenzothiazole	2-甲基苯并噻唑	metab_7829	-	-	HMDB0033001	M+FA-H	C8H7NS	4.4112	-	-	neg	-	-	-	-	Organoheterocyclic compounds	Benzothiazoles	194.028	-	-	120-75-2	Not Available	5770	4911	6194	5413	6271	6720	18900	18400	18200	18600	17500	16400	13200	14000	13000	12500	12500	12700	87300	85200	79200	75600	79300	77700	24000	24000
neg_4183	Lyoniside	里昂赛德	metab_7872	-	-	HMDB0302569;HMDB0242693	M+K-2H	C27H36O12	4.3015	-	-	neg	-	-	-	-	Lipids and lipid-like molecules	Steroids and steroid derivatives	589.168	-	-	-	Stigmastanes and derivatives	94000	89800	84300	103000	91300	88600	559000	564000	550000	523000	589000	583000	235000	250000	237000	249000	257000	244000	8114	0	0	0	3395	6969	251000	250000
neg_4212	Imazamox	伊玛扎莫克斯	metab_7905	-	-	HMDB0253404	M-H	C15H19N3O4	4.1995	-	C18598	neg	-	-	-	-	Organic acids and derivatives	Carboxylic acids and derivatives	304.13	-	-	114311-32-9	Amino acids, peptides, and analogues	3885	0	2738	1312	0	1350	164000	159000	154000	161000	156000	161000	85500	85000	81700	77200	82000	78800	9036	11800	9526	10900	10300	5455	75600	75500
neg_4256	Seryltryptophan	丝氨酸色氨酸	metab_7952	-	-	HMDB0029050	M-H	C14H17N3O4	4.0976	-	-	neg	-	-	-	-	Organic acids and derivatives	Carboxylic acids and derivatives	290.115	-	-	94421-70-2	Amino acids, peptides, and analogues	0	1545	0	0	0	1059	172000	175000	173000	171000	173000	170000	105000	101000	94700	100000	102000	100000	18100	11400	16200	16700	16200	12900	82100	82100
neg_4354	2,4-Diamino-6-nitrotoluene	2,4-二氨基-6-硝基甲苯	metab_8061	-	-	HMDB0060362	M+FA-H	C7H9N3O2	3.855	-	C16396	neg	-	-	-	-	Benzenoids	Benzene and substituted derivatives	212.067	-	-	6629-29-4	Nitrobenzenes	184.8	439.1	400.7	1299	2920	304.9	14800	15800	9083	13400	15500	17100	4853	6286	8853	6297	7430	5295	166000	148000	147000	143000	146000	155000	25600	26500
neg_4423	Dhlnl	-	metab_8138	-	-	HMDB0246853	M-H2O-H	C12H25N3O6	3.7532	-	-	neg	-	-	-	-	Organic acids and derivatives	Carboxylic acids and derivatives	288.156	-	-	-	Amino acids, peptides, and analogues	2779	159.7	163.9	2085	256.8	2163	56200	55900	58900	72000	55000	57600	9935	9491	19400	14900	4069	17300	579000	551000	523000	485000	526000	530000	79200	79200
neg_4430	Isoleucylproline	异亮氨酸	metab_8146	-	-	HMDB0011174	M-H	C11H20N2O3	3.7454	-	-	neg	-	-	-	-	Organic acids and derivatives	Carboxylic acids and derivatives	227.14	-	-	37462-92-3	Amino acids, peptides, and analogues	159000	159000	125000	142000	153000	150000	1210000	1190000	1200000	1210000	1160000	1190000	906000	912000	955000	897000	915000	891000	8600000	8400000	7840000	7670000	7890000	7740000	1610000	1630000
neg_4482	Glu Tyr Asp Lys	-	metab_8201	-	-	-	M-H	C24H35N5O10	3.6436	-	-	neg	-	-	-	-	-	-	552.232	-	-	-	-	0	0	0	0	0	5677	48600	45800	38200	28700	35800	50900	32900	18700	9409	9879	23300	18300	307000	320000	270000	282000	303000	296000	55400	55400
neg_4776	Deoxyguanosine	脱氧鸟苷	metab_8521	map01100;map02010;map01232;map00230	Metabolic pathways;ABC transporters;Nucleotide metabolism;Purine metabolism	PW_C000058;HMDB0000085;MJDBOTE0000696	M-H	C10H13N5O4	3.1428	代谢途径;ABC转运蛋白;-;嘌呤代谢	C00330	neg	Nucleic acids	Nucleosides	Metabolism;Environmental Information Processing;Metabolism;Metabolism	Global and overview maps;Membrane transport;Global and overview maps;Nucleotide metabolism	Nucleosides, nucleotides, and analogues	Purine nucleosides	266.089	-	-	961-07-9	Purine 2''-deoxyribonucleosides	17100	20100	16600	5811	22100	9608	146000	132000	152000	156000	149000	147000	247000	262000	275000	258000	264000	242000	1700000	1700000	1660000	1540000	1650000	1580000	289000	290000
neg_4874	Uric Acid	尿酸	metab_8625	map01100;map00230	Metabolic pathways;Purine metabolism	PW_C000195;HMDB0000289;MJDBOTE0001097	M-H	C5H4N4O3	1.4427	代谢途径;嘌呤代谢	C00366	neg	-	-	Metabolism;Metabolism	Global and overview maps;Nucleotide metabolism	Organoheterocyclic compounds	Imidazopyrimidines	167.02	-	-	69-93-2	Purines and purine derivatives	0	737.1	0	0	0	0	432000	440000	473000	333000	365000	412000	196000	197000	189000	230000	221000	212000	7590000	12500000	12400000	13700000	15000000	15600000	1350000	1350000
neg_685	Glycyl-Lysine	甘氨酰赖氨酸	metab_9070	-	-	HMDB0028846	M-H	C8H17N3O3	0.8419	-	-	neg	-	-	-	-	Organic acids and derivatives	Carboxylic acids and derivatives	202.119	-	-	-	Amino acids, peptides, and analogues	0	0	3741	1467	797.9	0	26700	31400	24700	28000	32500	25600	9164	15300	15000	8958	10200	9838	172000	191000	180000	178000	181000	172000	28800	28700
neg_727	Gamma-D-Glutamylglycine	-	metab_9116	-	-	-	M-H	C7H12N2O5	0.9804	-	-	neg	-	-	-	-	-	-	203.067	-	-	-	-	0	0	0	0	4056	0	58000	51800	78200	93500	88700	80300	28200	33500	21700	26900	33800	14700	708000	680000	673000	653000	640000	631000	54200	50300
neg_905	N-Acetylmuramoyl-Ala	N-乙酰壁氨酰-Ala	metab_9301	-	-	HMDB0060494	M+Na-2H	C14H24N2O9	3.307	-	C02999	neg	-	-	-	-	Organic oxygen compounds	Organooxygen compounds	385.125	-	-	-	Carbohydrates and carbohydrate conjugates	0	0	0	0	0	0	13200	4196	10700	2883	14300	19900	29900	30500	35400	30200	34300	34400	2120000	2130000	2080000	2000000	2070000	2080000	230000	241000
neg_915	Bursopoietin	布索波耶汀	metab_9312	-	-	HMDB0249448;HMDB0249447	M+Na-2H	C14H25N7O3	3.3305	-	-	neg	-	-	-	-	Organic acids and derivatives	Carboxylic acids and derivatives	360.178	-	-	-	Amino acids, peptides, and analogues	0	0	0	0	0	0	41900	44800	45600	50200	33700	44100	8394	11400	3117	12300	7450	10700	303000	281000	255000	269000	246000	255000	44000	44400
[truncated: 1 more columns]
