# Supplementary material for: Effects of Drying Methods on Morphological Characteristics, Metabolite Content, and Antioxidant Capacity of Cordyceps sinensis
Source: Foods. 2024 May 24;13(11):1639. doi: 10.3390/foods13111639 (PMC11171906; doi:10.3390/foods13111639)
Supplement: Supplementary file 1 [file foods-13-01639-s001.zip › Table S3.xlsx]

## Sheet: Sheet1
The 10 metabolic pathways are shared as follows
alpha-Linolenic acid metabolism
Nucleotide metabolism
Linoleic acid metabolism
Glycerophospholipid metabolism
Purine metabolism
Glycosylphosphatidylinositol (GPI)-anchor biosynthesis
Arachidonic acid metabolism
ABC transporters
Pantothenate and CoA biosynthesis
Ether lipid metabolism
